# Supplementary material for: Sex-specific lipidomic signatures in aortic valve disease reflect differential fibro-calcific progression
Source: Nat Commun. 2025 Jun 3;16:5163. doi: 10.1038/s41467-025-60411-2 (PMC12134101; doi:10.1038/s41467-025-60411-2)
Supplement: Supplementary file 3 — Supplementary Data 1 [file 41467_2025_60411_MOESM3_ESM.xlsx]

## Sheet: Supplementary Data Table 1a
Supplementary Data Table 1a | Number of samples per group
Median [IQR] or total count per group (%).
Pathology	Morphology	Sex	N
Mildly diseased	TAV	male	13
		female	10
	BAV	male	5
		female	6
Fibrotic	TAV	male	15
		female	13
	BAV	male	11
		female	12
Calcific	TAV	male	14
		female	13
	BAV	male	11
		female	10

## Sheet: Supplementary Data Table 1b
Supplementary Data Table 1b | Baseline parameters per sex in tricuspid aortic valves
Median [IQR] or total count per group (%). P values were calculated by two-sided T-test.
	Female (14)	Male (16)	P-value
Age	71 [69; 73]	72 [67; 76]	0.57
BMI	30 [27; 33]	27 [25; 33]	0.3
Indication - AS III°	14 (100)	16 (100)	1
Diabetes mellitus	3/14 (21)	7/16 (44)	0.26
Dialysis	1/14 (7)	0/16 (0)	0.99
Total cholesterol	5.3 [4.8; 5.7]	5.2 [4.6; 5.6]	0.77
LDL-cholesterol mmol/L	3.6 [2.8; 3.9]	4.2 [3.3; 4.4]	0.33
HDL-cholesterol mmol/L	1.5 [1.2; 1.7]	1.3 [1.2; 1.6]	0.85
TG mmol/L	0.9 [0.8; 1.6]	1.5 [1.3; 1.6]	0.62
Hyperlipidemia	9/14 (64)	14/16 (88)	0.2
Statin therapy	9/14 (64)	13/16 (81)	0.41
Coronary artery disease	7/12 (58)	7/16 (44)	0.7
Arterial hypertension	11/14 (79)	14/16 (88)	0.64
ACE-inhibitor therapy	09/14 (64)	12/16 (75)	0.6
Estimated glomerular filtration rate (GFR/mL/min/1,73m²)	72 [51; 82]	75 [67; 89]	0.16
Transvalvular gradients (Pmax/mmHg)	62 [58; 73]	64 [54; 78]	0.37
Transvalvular gradients (mean/mmHg)	37 [32; 50]	40 [37; 44]	0.6
Stroke Volume Index (SVI)	44 [42; 45]	39 [32; 43]	0.4
Left ventricular ejection fraction (LVEF)	61 [56; 69]	57 [50; 63]	0.12

## Sheet: Supplementary Data Table 1c
Supplementary Data Table 1c | Baseline parameters per sex in all patients
Median [IQR] or total count per group (%). P values were calculated by two-sided T-test.
	Female (27)	Male (28)	P-value
Age	70 [65; 73]	68 [58; 73]	0.39
BMI	29 [25; 31]	28 [25; 32]	0.48
Indication - AS III°	27 (100)	28 (100)	1
Diabetes mellitus	3/27 (10)	8/27 (30)	0.09
Dialysis	1/27 (4)	0/27 (0)	0.98
Total cholesterol	5.5 [4.8; 5.9]	5.9 [5.3; 6.1]	0.52
LDL-cholesterol mmol/L	3.4 [2.3; 4.3]	3.7 [3.2; 4.2]	0.92
HDL-cholesterol mmol/L	1.7 [1.3; 2.7]	1.3 [1.0; 1.6]	0.03
TG mmol/L	1.6 [1.3; 2.0]	2.2 [0.9; 2.3]	0.36
Hyperlipidemia	16/26 (62)	22/28 (79)	0.24
Statin therapy	17/27 (63)	19/28 (68)	0.78
Coronary artery disease	12/25 (48)	12/28 (43)	0.79
Arterial hypertension	18/27 (67)	24/28 (86)	0.12
ACE-inhibitor therapy	17/27 (63)	20/28 (71)	0.2
Estimated glomerular filtration rate (GFR/mL/min/1,73m²)	75 [60; 85]	84 [73; 88]	0.11
Transvalvular gradients (Pmax/mmHg)	66 [55; 83]	69 [59; 87]	0.29
Transvalvular gradients (mean/mmHg)	46 [35; 53]	41 [37; 52]	0.63
Stroke Volume Index (SVI)	41 [38; 43]	41 [30; 43]	0.63
Left ventricular ejection fraction (LVEF)	61 [55; 68]	56 [49; 63]	0.06

## Sheet: Supplementary Data Table 1d
Supplementary Data Table1d | Baseline parameters per valve morphology
Median [IQR] or total count per group (%). P values were calculated by two-sided T-test.
	TAV (30)	BAV (25)	P-value
Age	71 [67; 76]	65 [58; 70]	0.01
BMI	28 [25; 30]	29 [26; 33]	0.13
Indication - AS III°	30 (100)	25 (100)	1
Diabetes mellitus	10/30 (33)	1/25 (4)	0.01
Dialysis	1/30 (3)	0/25 (0)	0.99
Total cholesterol	5.1 [4.6; 5.5]	5.9 [5.8; 6.1]	0.1
LDL-cholesterol mmol/L	3.6 [2.9; 4.4]	3.5 [2.9; 4.2]	0.5
HDL-cholesterol mmol/L	1.4 [1.2; 1.6	1.4 [1.0; 2.1]	0.12
TG mmol/L	1.3 [1.2; 1.6]	2.1 [2.0; 2.7]	0.07
Hyperlipidemia	23/30 (77)	15 /24 (63)	0.37
Statin therapy	22/30 (73)	14/25 (56)	0.26
Coronary artery disease	14/28 (50)	12/25 (48)	1
Arterial hypertension	25/30 (83)	17/25 (68)	0.21
ACE-inhibitor therapy	22/30 (73)	15/25 (60)	0.45
Estimated glomerular filtration rate (GFR/mL/min/1,73m²)	74 [58; 85]	84 [74; 89]	0.09
Transvalvular gradients (Pmax/mmHg)	64 [56; 77]	79 [56; 89]	0.37
Transvalvular gradients (mean/mmHg)	39; 34; 49]	46 [43; 60]	0.01
Stroke Volume Index (SVI)	41 [35; 44]	41 [31; 43]	0.71
Left ventricular ejection fraction (LVEF)	60 [53; 64]	60 [53; 65]	0.74
