# Supplementary material for: Sex-specific lipidomic signatures in aortic valve disease reflect differential fibro-calcific progression
Source: Nat Commun. 2025 Jun 3;16:5163. doi: 10.1038/s41467-025-60411-2 (PMC12134101; doi:10.1038/s41467-025-60411-2)
Supplement: Supplementary file 4 — Supplementary Data 2 [file 41467_2025_60411_MOESM4_ESM.xlsx]

## Sheet: Supplementary Data Table 2
Supplementary Data Table 2 | Lipid molecular species identified by software assisted and/or manual annotation.
Identification							Retention time
							Identification	Identification	Quantification	Quantification
							34 min gradient	57 min gradient	47 min gradient	15 min gradient
Species Level	Molecular species level	Formula_neutral	Formula_ion	Charge	Lib_mz	MS1_obs_mz	retention time C30 [min] Q Exactive Plus	retention time C30 [min] Exploris 240	retention time C30 [min] Exploris 240	retention time C18 [min] TSQ Altis Plus
Neutral lipids
Cholesterol ester
CE 16:0	CE 16:0	C43H76O2	C43H80NO2+	[M+NH4]+	642.618	642.618	24.7	35.2	26.88
CE 16:1	CE 16:1	C43H74O2	C43H78NO2+	[M+NH4]+	640.603	640.602	21.11	32.9	24.53
CE 17:1	CE 17:1	C44H76O2	C44H80NO2+	[M+NH4]+	654.618	654.618	23.21		25.65
CE 18:0	CE 18:0	C45H80O2	C45H84NO2+	[M+NH4]+	670.65	670.65		37.7	29.02
CE 18:1	CE 18:1	C45H78O2	C45H82NO2+	[M+NH4]+	668.634	668.633	24.54	35.1	26.76
CE 18:2	CE 18:2	C45H76O2	C45H80NO2+	[M+NH4]+	666.618	666.618	22.3	33.3	24.95
CE 18:3	CE 18:3	C45H74O2	C45H78NO2	[M+NH4]+	664.603	664.602		31.78	23.35
CE 20:1	CE 20:1	C47H82O2	C47H86NO2	[M+NH4]+	696.665	696.665		37.11	28.91
CE 20:3	CE 20:3	C47H78O2	C47H82NO2+	[M+NH4]+	692.634	692.633	22.7	33.6	25.26
CE 20:4	CE 20:4	C47H76O2	C47H80NO2	[M+NH4]+	690.618	690.618		32.15	23.79
CE 20:5	CE 20:5	C47H74O2	C47H78NO2	[M+NH4]+	688.603	688.602		30.74	22.31
CE 22:3	CE 22:3	C49H82O2	C49H86NO2+	[M+NH4]+	720.665	720.664	25.14	35.62	27.36
CE 22:4	CE 22:4	C49H80O2	C49H84NO2+	[M+NH4]+	718.65	718.649	23.14	33.96	25.63
CE 22:5	CE 22:5	C49H78O2	C49H82NO2+	[M+NH4]+	716.634	716.633	21.04	32.5	24.31
CE 22:6	CE 22:6	C49H76O2	C49H80NO2	M+NH4+	714.618	714.618		31.44	23.06
CE 24:4	CE 24:4	C51H84O2	C51H88NO2+	[M+NH4]+	746.681	746.68	25.55	35.93	27.72
CE 24:5	CE 24:5	C51H82O2	C51H86NO2+	[M+NH4]+	744.665	744.664	23.85	34.54	26.26
CE 24:6	CE 24:6	C51H80O2	C51H84NO2+	[M+NH4]+	742.65	742.649	21.29
CE 26:1	CE 26:1	C53H88O2	C53H92NO2+	[M+NH4]+	774.712	774.712		37.88
CE 26:2	CE 26:2	C53H84O2	C53H88NO2+	[M+NH4]+	770.681	770.681		34.9
Cholesterol
Cholesterol	Cholesterol	27H46O	C27H45O+	[M-H2O+H]+	369.352	369.351	16.51	18.25	10.42
Triacylglycerol
TG 24:0	TG 8:0_8:0_8:0	C27H50O6	C27H54O6N+	[M+NH4]+	488.395	488.395	13.248		8.55
TG 26:0	TG 10:0_8:0_8:0	C29H54O6	C29H58O6N+	[M+NH4]+	516.426	516.426	14.928	17.32	9.61
TG 28:0	TG 10:0_10:0_8:0	C31H58O6	C31H62O6N+	[M+NH4]+	544.458	544.457	16.607	18.689	10.53
TG 34:0	TG 10:0_10:0_14:0	C37H70O6	C37H74O6N+	[M+NH4]+	628.552	628.552	20.712		13.49
TG 34:0	TG 10:0_12:0_12:0	C37H70O6	C37H74O6N+	[M+NH4]+	628.552	628.552	20.712
TG 36:0	TG 10:0_10:0_16:0	C39H74O6	C39H78O6N+	[M+NH4]+	656.583	656.581	22.013		14.62
TG 36:0	TG 12:0_12:0_12:0	C39H74O6	C39H78O6N+	[M+NH4]+	656.583	656.581	22.013
TG 36:0	TG 12:0_16:0_8:0	C39H74O6	C39H78O6N+	[M+NH4]+	656.583	656.581	22.013
TG 36:0	TG 14:0_14:0_8:0	C39H74O6	C39H78O6N+	[M+NH4]+	656.583	656.581	22.013
TG 36:0	TG 16:0_16:0_4:0	C39H74O6	C39H78O6N+	[M+NH4]+	656.583	656.581	22.013
TG 38:0	TG 10:0_14:0_14:0	C41H78O6	C41H82O6N+	[M+NH4]+	684.614	684.614	22.981		15.84
TG 38:0	TG 12:0_12:0_14:0	C41H78O6	C41H82O6N+	[M+NH4]+	684.614	684.614	22.981
TG 38:0	TG 14:0_16:0_8:0	C41H78O6	C41H82O6N+	[M+NH4]+	684.614	684.614	22.981
TG 38:0	TG 16:0_16:0_6:0	C41H78O6	C41H82O6N+	[M+NH4]+	684.614	684.614	22.981
TG 40:0	TG 10:0_14:0_16:0	C43H82O6	C43H86O6N+	[M+NH4]+	712.645	712.645	23.596	25.981	17.34
TG 40:0	TG 12:0_12:0_16:0	C43H82O6	C43H86O6N+	[M+NH4]+	712.645	712.645	23.596	25.981
TG 40:0	TG 12:0_14:0_14:0	C43H82O6	C43H86O6N+	[M+NH4]+	712.645	712.645	23.596	25.981
TG 40:1	TG 14:0_18:1_8:0	C43H80O6	C43H84O6N+	[M+NH4]+	710.63	710.629	22.983		15.99
TG 40:1	TG 16:0_16:1_8:0	C43H80O6	C43H84O6N+	[M+NH4]+	710.63	710.629	22.983
TG 40:1	TG 16:0_18:1_6:0	C43H80O6	C43H84O6N+	[M+NH4]+	710.63	710.629	23.211	25.022
TG 40:2	TG 10:0_12:0_18:2	C43H78O6	C43H82O6N+	[M+NH4]+	708.614	708.612	22.173		14.95
TG 40:2	TG 12:0_12:1_16:1	C43H78O6	C43H82O6N+	[M+NH4]+	708.614	708.612	22.173
TG 40:2	TG 18:1_18:1_4:0	C43H78O6	C43H82O6N+	[M+NH4]+	708.614	708.613	22.42
TG 40:2	TG 16:0_18:2_6:0	C43H78O6	C43H82O6N+	[M+NH4]+	708.614	708.612		23.948
TG 41:0	TG 10:0_15:0_16:0	C44H84O6	C44H88O6N+	[M+NH4]+	726.661	726.661	24.017		18.09
TG 41:0	TG 11:0_15:0_15:0	C44H84O6	C44H88O6N+	[M+NH4]+	726.661	726.661	24.017
TG 41:0	TG 16:0_16:0_9:0	C44H84O6	C44H88O6N+	[M+NH4]+	726.661	726.661	24.017
TG 41:1	TG 16:0_18:1_7:0	C44H82O6	C44H86O6N+	[M+NH4]+	724.645	724.645	23.457		16.77
TG 42:0	TG 10:0_16:0_16:0	C45H86O6	C45H90O6N+	[M+NH4]+	740.677	740.676	24.405	27.654	18.99
TG 42:0	TG 12:0_12:0_18:0	C45H86O6	C45H90O6N+	[M+NH4]+	740.677	740.676	24.405	27.654
TG 42:0	TG 12:0_14:0_16:0	C45H86O6	C45H90O6N+	[M+NH4]+	740.677	740.676	24.405	27.654
TG 42:0	TG 14:0_14:0_14:0	C45H86O6	C45H90O6N+	[M+NH4]+	740.677	740.676	24.405	27.654
TG 42:0	TG 16:0_18:0_8:0	C45H86O6	C45H90O6N+	[M+NH4]+	740.677	740.675	24.598
TG 42:1	TG 10:0_14:0_18:1	C45H84O6	C45H88O6N+	[M+NH4]+	738.661	738.661	23.615	26.3	17.5
TG 42:1	TG 12:0_12:0_18:1	C45H84O6	C45H88O6N+	[M+NH4]+	738.661	738.661	23.615
TG 42:1	TG 12:0_14:0_16:1	C45H84O6	C45H88O6N+	[M+NH4]+	738.661	738.661	23.615
TG 42:1	TG 12:1_14:0_16:0	C45H84O6	C45H88O6N+	[M+NH4]+	738.661	738.66	23.811	26.3
TG 42:1	TG 16:0_18:1_8:0	C45H84O6	C45H88O6N+	[M+NH4]+	738.661	738.66	23.811	26.3
TG 42:2	TG 10:0_16:1_16:1	C45H82O6	C45H86O6N+	[M+NH4]+	736.645	736.644	22.95		16.35
TG 42:2	TG 12:0_14:1_16:1	C45H82O6	C45H86O6N+	[M+NH4]+	736.645	736.644	22.95
TG 42:2	TG 14:0_14:1_14:1	C45H82O6	C45H86O6N+	[M+NH4]+	736.645	736.644	22.95
TG 42:2	TG 16:0_18:2_8:0	C45H82O6	C45H86O6N+	[M+NH4]+	736.645	736.644	23.16
TG 43:0	TG 11:0_16:0_16:0	C46H88O6	C46H92O6N+	[M+NH4]+	754.692	754.691	24.524		19.78
TG 43:0	TG 12:0_15:0_16:0	C46H88O6	C46H92O6N+	[M+NH4]+	754.692	754.692	24.736	28.4
TG 43:0	TG 13:0_14:0_16:0	C46H88O6	C46H92O6N+	[M+NH4]+	754.692	754.692	24.736	28.435
TG 43:0	TG 13:0_15:0_15:0	C46H88O6	C46H92O6N+	[M+NH4]+	754.692	754.692	24.736	28.435
TG 43:0	TG 14:0_14:0_15:0	C46H88O6	C46H92O6N+	[M+NH4]+	754.692	754.692	24.736	28.374
TG 43:1	TG 10:0_15:0_18:1	C46H86O6	C46H90O6N+	[M+NH4]+	752.677	752.675	24.049	27.023	18.31
TG 43:1	TG 16:0_18:1_9:0	C46H86O6	C46H90O6N+	[M+NH4]+	752.677	752.675	24.049	27.023
TG 44:0	TG 12:0_14:0_18:0	C47H90O6	C47H94O6N+	[M+NH4]+	768.708	768.707	25.199	29.341	20.78
TG 44:0	TG 12:0_16:0_16:0	C47H90O6	C47H94O6N+	[M+NH4]+	768.708	768.707	25.199	29.341
TG 44:0	TG 14:0_14:0_16:0	C47H90O6	C47H94O6N+	[M+NH4]+	768.708	768.707	25.199	29.3
TG 44:0	TG 10:0_16:0_18:0	C47H90O6	C47H94O6N+	[M+NH4]+	768.708	768.708	25.394	29.458
TG 44:1	TG 12:0_14:0_18:1	C47H88O6	C47H92O6N+	[M+NH4]+	766.692	766.694	24.276	27.7	19.11
TG 44:1	TG 14:0_14:0_16:1	C47H88O6	C47H92O6N+	[M+NH4]+	766.692	766.692	24.477	27.7
TG 44:1	TG 10:0_16:0_18:1	C47H88O6	C47H92O6N+	[M+NH4]+	766.692	766.692	24.477	27.7
TG 44:1	TG 12:0_16:0_16:1	C47H88O6	C47H92O6N+	[M+NH4]+	766.692	766.692	24.477	27.7
TG 44:1	TG 14:0_14:1_16:0	C47H88O6	C47H92O6N+	[M+NH4]+	766.692	766.692	24.477	27.7
TG 44:1	TG 10:0_16:1_18:0	C47H88O6	C47H92O6N+	[M+NH4]+	766.692	766.692	24.477	27.7
TG 44:1	TG 12:1_16:0_16:0	C47H88O6	C47H92O6N+	[M+NH4]+	766.692	766.693	24.662	27.7
TG 44:2	TG 10:0_16:1_18:1	C47H86O6	C47H90O6N+	[M+NH4]+	764.677	764.676	23.669	26.4	17.76
TG 44:2	TG 12:0_14:1_18:1	C47H86O6	C47H90O6N+	[M+NH4]+	764.677	764.676	23.669	26.4
TG 44:2	TG 12:0_16:1_16:1	C47H86O6	C47H90O6N+	[M+NH4]+	764.677	764.676	23.669	26.4
TG 44:2	TG 14:0_14:1_16:1	C47H86O6	C47H90O6N+	[M+NH4]+	764.677	764.676	23.669	26.4
TG 44:2	TG 10:0_16:0_18:2	C47H86O6	C47H90O6N+	[M+NH4]+	764.677	764.676	23.881	26.4
TG 44:2	TG 14:0_14:2_16:0	C47H86O6	C47H90O6N+	[M+NH4]+	764.677	764.676	24.078
TG 44:2	TG 12:0_14:0_18:2	C47H86O6	C47H90O6N+	[M+NH4]+	764.677	764.676		26.434
TG 44:2	TG 12:1_14:0_18:1	C47H86O6	C47H90O6N+	[M+NH4]+	764.677	764.676		26.4
TG 44:2	TG 12:1_16:0_16:1	C47H86O6	C47H90O6N+	[M+NH4]+	764.677	764.676		26.4
TG 44:2	TG 14:1_14:1_16:0	C47H86O6	C47H90O6N+	[M+NH4]+	764.677	764.676		26.4
TG 44:2	TG 18:1_18:1_8:0	C47H86O6	C47H90O6N+	[M+NH4]+	764.677	764.676		26.412
TG 44:3	TG 10:0_16:1_18:2	C47H84O6	C47H88O6N+	[M+NH4]+	762.661	762.66	23.072		16.62
TG 44:3	TG 12:1_16:1_16:1	C47H84O6	C47H88O6N+	[M+NH4]+	762.661	762.66	23.072	25.289
TG 44:3	TG 14:1_14:1_16:1	C47H84O6	C47H88O6N+	[M+NH4]+	762.661	762.66	23.072	25.289
TG 44:3	TG 12:1_14:0_18:2	C47H84O6	C47H88O6N+	[M+NH4]+	762.661	762.66	23.279	25.289
TG 44:3	TG 12:0_14:0_18:3	C47H84O6	C47H88O6N+	[M+NH4]+	762.661	762.659		25.289
TG 44:3	TG 12:0_14:1_18:2	C47H84O6	C47H88O6N+	[M+NH4]+	762.661	762.661		25.289
TG 44:3	TG 12:1_14:1_18:1	C47H84O6	C47H88O6N+	[M+NH4]+	762.661	762.661		25.289
TG 44:3	TG 18:1_18:2_8:0	C47H84O6	C47H88O6N+	[M+NH4]+	762.661	762.661		25.289
TG 44:4	TG 12:0_12:0_20:4	C47H82O6	C47H86O6N+	[M+NH4]+	760.645	760.645	22.856		15.49
TG 45:0	TG 13:0_16:0_16:0	C48H92O6	C48H96O6N+	[M+NH4]+	782.724	782.723	25.64	30.2	21.65
TG 45:0	TG 14:0_14:0_17:0	C48H92O6	C48H96O6N+	[M+NH4]+	782.724	782.723	25.64	30.2
TG 45:0	TG 14:0_15:0_16:0	C48H92O6	C48H96O6N+	[M+NH4]+	782.724	782.723	25.64	30.2
TG 45:0	TG 15:0_15:0_15:0	C48H92O6	C48H96O6N+	[M+NH4]+	782.724	782.723	25.64	30.2
TG 45:1	TG 12:0_15:0_18:1	C48H90O6	C48H94O6N+	[M+NH4]+	780.708	780.707	24.809	28.521	19.96
TG 45:1	TG 11:0_16:0_18:1	C48H90O6	C48H94O6N+	[M+NH4]+	780.708	780.707	24.809	28.521
TG 45:1	TG 12:0_16:0_17:1	C48H90O6	C48H94O6N+	[M+NH4]+	780.708	780.707	24.809	28.521
TG 45:1	TG 14:1_15:0_16:0	C48H90O6	C48H94O6N+	[M+NH4]+	780.708	780.707	24.809	28.521
TG 45:1	TG 14:0_15:0_16:1	C48H90O6	C48H94O6N+	[M+NH4]+	780.708	780.707	24.809	28.521
TG 45:1	TG 13:0_16:0_16:1	C48H90O6	C48H94O6N+	[M+NH4]+	780.708	780.707	24.809	28.521
TG 45:1	TG 13:0_14:0_18:1	C48H90O6	C48H94O6N+	[M+NH4]+	780.708	780.707	24.809	28.521
TG 45:1	TG 14:0_14:0_17:1	C48H90O6	C48H94O6N+	[M+NH4]+	780.708	780.707	24.809	28.521
TG 45:1	TG 13:1_16:0_16:0	C48H90O6	C48H94O6N+	[M+NH4]+	780.708	780.706	25.029
TG 45:1	TG 14:0_15:1_16:0	C48H90O6	C48H94O6N+	[M+NH4]+	780.708	780.706	25.029
TG 45:1	TG 15:0_15:0_15:1	C48H90O6	C48H94O6N+	[M+NH4]+	780.708	780.706	25.029	28.521
TG 45:2	TG 11:0_16:0_18:2	C48H88O6	C48H92O6N+	[M+NH4]+	778.692	778.691	24.19	27.181	18.67
TG 45:2	TG 12:0_15:0_18:2	C48H88O6	C48H92O6N+	[M+NH4]+	778.692	778.691	24.19	27.181
TG 45:2	TG 14:1_15:0_16:1	C48H88O6	C48H92O6N+	[M+NH4]+	778.692	778.693		27.045
TG 46:0	TG 12:0_16:0_18:0	C49H94O6	C49H98O6N+	[M+NH4]+	796.739	796.738	26.33	31.1	22.62
TG 46:0	TG 14:0_14:0_18:0	C49H94O6	C49H98O6N+	[M+NH4]+	796.739	796.738	26.33	31.1
TG 46:0	TG 14:0_16:0_16:0	C49H94O6	C49H98O6N+	[M+NH4]+	796.739	796.738	26.33	31.1
TG 46:1	TG 12:0_16:0_18:1	C49H92O6	C49H96O6N+	[M+NH4]+	794.724	794.724	25.231	29.4	20.87
TG 46:1	TG 14:0_14:0_18:1	C49H92O6	C49H96O6N+	[M+NH4]+	794.724	794.724	25.231	29.4
TG 46:1	TG 14:0_16:0_16:1	C49H92O6	C49H96O6N+	[M+NH4]+	794.724	794.724	25.231	29.4
TG 46:1	TG 14:1_16:0_16:0	C49H92O6	C49H96O6N+	[M+NH4]+	794.724	794.723	25.417	29.4
TG 46:2	TG 12:0_16:1_18:1	C49H90O6	C49H94O6N+	[M+NH4]+	792.708	792.707	24.345	27.9	19.39
TG 46:2	TG 14:0_16:1_16:1	C49H90O6	C49H94O6N+	[M+NH4]+	792.708	792.707	24.345	27.9
TG 46:2	TG 12:0_16:0_18:2	C49H90O6	C49H94O6N+	[M+NH4]+	792.708	792.707	24.549	27.9
TG 46:2	TG 14:0_14:0_18:2	C49H90O6	C49H94O6N+	[M+NH4]+	792.708	792.707	24.549	27.9
TG 46:2	TG 12:1_16:0_18:1	C49H90O6	C49H94O6N+	[M+NH4]+	792.708	792.707	24.73	27.9
TG 46:2	TG 14:0_16:0_16:2	C49H90O6	C49H94O6N+	[M+NH4]+	792.708	792.707	24.917
TG 46:2	TG 14:2_16:0_16:0	C49H90O6	C49H94O6N+	[M+NH4]+	792.708	792.707	24.917	27.9
TG 46:2	TG 14:0_14:1_18:1	C49H90O6	C49H94O6N+	[M+NH4]+	792.708	792.708		27.9
TG 46:2	TG 14:1_16:0_16:1	C49H90O6	C49H94O6N+	[M+NH4]+	792.708	792.708		27.9
TG 46:3	TG 12:0_16:1_18:2	C49H88O6	C49H92O6N+	[M+NH4]+	790.692	790.692	23.74	26.6	17.92
TG 46:3	TG 14:1_14:1_18:1	C49H88O6	C49H92O6N+	[M+NH4]+	790.692	790.692	23.74	26.6
TG 46:3	TG 14:1_16:1_16:1	C49H88O6	C49H92O6N+	[M+NH4]+	790.692	790.692	23.74	26.6
TG 46:3	TG 10:0_18:1_18:2	C49H88O6	C49H92O6N+	[M+NH4]+	790.692	790.692	23.954	26.6
TG 46:3	TG 12:1_16:0_18:2	C49H88O6	C49H92O6N+	[M+NH4]+	790.692	790.692	23.954	26.6
TG 46:3	TG 12:1_16:1_18:1	C49H88O6	C49H92O6N+	[M+NH4]+	790.692	790.692	23.954	26.6
TG 46:3	TG 12:0_16:0_18:3	C49H88O6	C49H92O6N+	[M+NH4]+	790.692	790.691	24.154	26.6
TG 46:4	TG 10:0_18:1_18:3	C49H86O6	C49H90O6N+	[M+NH4]+	788.677	788.677	23.455	25.53	16.88
TG 46:4	TG 10:0_18:2_18:2	C49H86O6	C49H90O6N+	[M+NH4]+	788.677	788.677	23.455	25.53
TG 46:4	TG 10:0_16:0_20:4	C49H86O6	C49H90O6N+	[M+NH4]+	788.677	788.677	23.672
TG 46:4	TG 12:1_16:1_18:2	C49H86O6	C49H90O6N+	[M+NH4]+	788.677	788.676		25.53
TG 46:4	TG 12:0_16:1_18:3	C49H86O6	C49H90O6N+	[M+NH4]+	788.677	788.677		25.53
TG 46:6	TG 16:0_22:6_8:0	C49H82O6	C49H86O6N+	[M+NH4]+	784.645	784.644	22.818
TG 47:0	TG 14:0_15:0_18:0	C50H96O6	C50H100O6N+	[M+NH4]+	810.755	810.756	26.872	32	23.54
TG 47:0	TG 14:0_16:0_17:0	C50H96O6	C50H100O6N+	[M+NH4]+	810.755	810.756	26.872	32
TG 47:0	TG 15:0_15:0_17:0	C50H96O6	C50H100O6N+	[M+NH4]+	810.755	810.756	26.872	32
TG 47:0	TG 15:0_16:0_16:0	C50H96O6	C50H100O6N+	[M+NH4]+	810.755	810.756	26.872	32
TG 47:1	TG 13:0_16:0_18:1	C50H94O6	C50H98O6N+	[M+NH4]+	808.739	808.74	25.636	30.2	21.78
TG 47:1	TG 14:0_15:0_18:1	C50H94O6	C50H98O6N+	[M+NH4]+	808.739	808.74	25.636	30.2
TG 47:1	TG 14:0_16:0_17:1	C50H94O6	C50H98O6N+	[M+NH4]+	808.739	808.737		30.2
TG 47:1	TG 14:0_16:1_17:0	C50H94O6	C50H98O6N+	[M+NH4]+	808.739	808.737		30.2
TG 47:1	TG 15:0_16:0_16:1	C50H94O6	C50H98O6N+	[M+NH4]+	808.739	808.74	25.636	30.2
TG 47:1	TG 15:0_15:0_17:1	C50H94O6	C50H98O6N+	[M+NH4]+	808.739	808.74	25.813	30.2
TG 47:1	TG 15:1_16:0_16:0	C50H94O6	C50H98O6N+	[M+NH4]+	808.739	808.74	26.015	30.547
TG 47:2	TG 12:0_17:1_18:1	C50H92O6	C50H96O6N+	[M+NH4]+	806.724	806.723	24.836	28.615	20.12
TG 47:2	TG 13:0_16:0_18:2	C50H92O6	C50H96O6N+	[M+NH4]+	806.724	806.722		28.615
TG 47:2	TG 13:0_16:1_18:1	C50H92O6	C50H96O6N+	[M+NH4]+	806.724	806.722		28.615
TG 47:2	TG 14:0_16:1_17:1	C50H92O6	C50H96O6N+	[M+NH4]+	806.724	806.723	24.836	28.615
TG 47:2	TG 15:0_16:1_16:1	C50H92O6	C50H96O6N+	[M+NH4]+	806.724	806.723	24.836	28.615
TG 47:2	TG 14:0_15:0_18:2	C50H92O6	C50H96O6N+	[M+NH4]+	806.724	806.723	25.022
TG 47:2	TG 14:1_15:0_18:1	C50H92O6	C50H96O6N+	[M+NH4]+	806.724	806.722		28.764
TG 47:2	TG 14:1_16:0_17:1	C50H92O6	C50H96O6N+	[M+NH4]+	806.724	806.722		28.764
TG 47:2	TG 14:1_16:1_17:0	C50H92O6	C50H96O6N+	[M+NH4]+	806.724	806.722		28.764
TG 47:2	TG 13:1_16:0_18:1	C50H92O6	C50H96O6N+	[M+NH4]+	806.724	806.723	25.244
TG 47:3	TG 14:1_16:1_17:1	C50H90O6	C50H94O6N+	[M+NH4]+	804.708	804.708	24.138		18.85
TG 47:3	TG 15:1_16:1_16:1	C50H90O6	C50H94O6N+	[M+NH4]+	804.708	804.708	24.138
TG 47:3	TG 13:1_16:1_18:1	C50H90O6	C50H94O6N+	[M+NH4]+	804.708	804.709	24.343
TG 47:3	TG 12:0_17:1_18:2	C50H90O6	C50H94O6N+	[M+NH4]+	804.708	804.707		27.409
TG 47:3	TG 14:1_15:0_18:2	C50H90O6	C50H94O6N+	[M+NH4]+	804.708	804.707		27.409
TG 48:0	TG 14:0_17:0_17:0	C51H98O6	C51H102O6N+	[M+NH4]+	824.771	824.77	27.202		24.52
TG 48:0	TG 15:0_15:0_18:0	C51H98O6	C51H102O6N+	[M+NH4]+	824.771	824.77	27.202
TG 48:0	TG 15:0_16:0_17:0	C51H98O6	C51H102O6N+	[M+NH4]+	824.771	824.77	27.202
TG 48:0	TG 14:0_16:0_18:0	C51H98O6	C51H102O6N+	[M+NH4]+	824.771	824.77	27.594	32.9
TG 48:0	TG 16:0_16:0_16:0	C51H98O6	C51H102O6N+	[M+NH4]+	824.771	824.77	27.594	32.9
TG 48:0	TG 12:0_18:0_18:0	C51H98O6	C51H102O6N+	[M+NH4]+	824.771	824.769		33
TG 48:1	TG 12:0_18:0_18:1	C51H96O6	C51H100O6N+	[M+NH4]+	822.755	822.753		31.2	22.7
TG 48:1	TG 14:0_16:0_18:1	C51H96O6	C51H100O6N+	[M+NH4]+	822.755	822.754	26.248	31.2
TG 48:1	TG 16:0_16:0_16:1	C51H96O6	C51H100O6N+	[M+NH4]+	822.755	822.754	26.248	31.2
TG 48:1	TG 14:0_16:1_18:0	C51H96O6	C51H100O6N+	[M+NH4]+	822.755	822.754	26.248	31.2
TG 48:2	TG 14:0_16:1_18:1	C51H94O6	C51H98O6N+	[M+NH4]+	820.739	820.738	25.308	29.5	21.03
TG 48:2	TG 12:0_18:1_18:1	C51H94O6	C51H98O6N+	[M+NH4]+	820.739	820.738	25.308	29.841
TG 48:2	TG 12:0_18:0_18:2	C51H94O6	C51H98O6N+	[M+NH4]+	820.739	820.737		29.841
TG 48:2	TG 14:1_16:0_18:1	C51H94O6	C51H98O6N+	[M+NH4]+	820.739	820.738	25.308
TG 48:2	TG 16:0_16:1_16:1	C51H94O6	C51H98O6N+	[M+NH4]+	820.739	820.738	25.308
TG 48:2	TG 14:0_16:0_18:2	C51H94O6	C51H98O6N+	[M+NH4]+	820.739	820.739	25.477	29.8
TG 48:2	TG 16:0_16:0_16:2	C51H94O6	C51H98O6N+	[M+NH4]+	820.739	820.739	25.871	29.8
TG 48:3	TG 12:0_18:1_18:2	C51H92O6	C51H96O6N+	[M+NH4]+	818.724	818.724	24.585	28.1	19.55
TG 48:3	TG 14:0_16:1_18:2	C51H92O6	C51H96O6N+	[M+NH4]+	818.724	818.724	24.766	28.1
TG 48:3	TG 14:1_16:0_18:2	C51H92O6	C51H96O6N+	[M+NH4]+	818.724	818.724	24.766	28.5
TG 48:3	TG 14:1_16:1_18:1	C51H92O6	C51H96O6N+	[M+NH4]+	818.724	818.722		28.1
TG 48:3	TG 16:1_16:1_16:1	C51H92O6	C51H96O6N+	[M+NH4]+	818.724	818.724	24.766	28.1
TG 48:3	TG 12:1_18:1_18:1	C51H92O6	C51H96O6N+	[M+NH4]+	818.724	818.722		28.408
TG 48:3	TG 14:0_16:0_18:3	C51H92O6	C51H96O6N+	[M+NH4]+	818.724	818.724	24.945	28.5
TG 48:3	TG 14:2_16:0_18:1	C51H92O6	C51H96O6N+	[M+NH4]+	818.724	818.724	25.129
TG 48:3	TG 14:0_16:2_18:1	C51H92O6	C51H96O6N+	[M+NH4]+	818.724	818.722		28.5
TG 48:3	TG 16:0_16:1_16:2	C51H92O6	C51H96O6N+	[M+NH4]+	818.724	818.722		28.5
TG 48:4	TG 14:0_16:2_18:2	C51H90O6	C51H94O6N+	[M+NH4]+	816.708	816.708		26.8	18.34
TG 48:4	TG 14:1_16:2_18:1	C51H90O6	C51H94O6N+	[M+NH4]+	816.708	816.708		26.8
TG 48:4	TG 12:0_18:2_18:2	C51H90O6	C51H94O6N+	[M+NH4]+	816.708	816.707	24.009	27.04
TG 48:4	TG 12:0_18:1_18:3	C51H90O6	C51H94O6N+	[M+NH4]+	816.708	816.707		27.04
TG 48:4	TG 12:1_18:1_18:2	C51H90O6	C51H94O6N+	[M+NH4]+	816.708	816.707	24.009	27.04
TG 48:4	TG 14:1_16:1_18:2	C51H90O6	C51H94O6N+	[M+NH4]+	816.708	816.707	24.009
TG 48:4	TG 14:0_16:1_18:3	C51H90O6	C51H94O6N+	[M+NH4]+	816.708	816.707		27.04
TG 48:4	TG 14:2_16:1_18:1	C51H90O6	C51H94O6N+	[M+NH4]+	816.708	816.708		27.04
TG 48:4	TG 16:1_16:1_16:2	C51H90O6	C51H94O6N+	[M+NH4]+	816.708	816.707		27.315
TG 48:4	TG 14:1_16:0_18:3	C51H90O6	C51H94O6N+	[M+NH4]+	816.708	816.707	24.223
TG 48:4	TG 14:2_16:0_18:2	C51H90O6	C51H94O6N+	[M+NH4]+	816.708	816.707	24.223	27.477
TG 48:4	TG 12:0_16:0_20:4	C51H90O6	C51H94O6N+	[M+NH4]+	816.708	816.707	24.407	27.677
TG 48:4	TG 14:0_14:0_20:4	C51H90O6	C51H94O6N+	[M+NH4]+	816.708	816.707	24.407	27.677
TG 48:4	TG 14:0_16:0_18:4	C51H90O6	C51H94O6N+	[M+NH4]+	816.708	816.707	24.407
TG 49:0	TG 16:0_16:0_17:0	C52H100O6	C52H104O6N+	[M+NH4]+	838.786	838.784		33.8
TG 49:0	TG 15:0_16:0_18:0	C52H100O6	C52H104O6N+	[M+NH4]+	838.786	838.784		33.8
TG 49:0	TG 15:0_17:0_17:0	C52H100O6	C52H104O6N+	[M+NH4]+	838.786	838.784		33.8
TG 49:1	TG 14:0_17:0_18:1	C52H98O6	C52H102O6N+	[M+NH4]+	836.771	836.77	26.645	32.128	23.65
TG 49:1	TG 15:0_16:0_18:1	C52H98O6	C52H102O6N+	[M+NH4]+	836.771	836.77	26.887	32.128
TG 49:1	TG 15:0_16:1_18:0	C52H98O6	C52H102O6N+	[M+NH4]+	836.771	836.768		32.128
TG 49:1	TG 16:0_16:0_17:1	C52H98O6	C52H102O6N+	[M+NH4]+	836.771	836.77	26.887	32.128
TG 49:1	TG 15:1_16:0_18:0	C52H98O6	C52H102O6N+	[M+NH4]+	836.771	836.77	27.308
TG 49:2	TG 13:0_18:1_18:1	C52H96O6	C52H100O6N+	[M+NH4]+	834.755	834.753	25.675	30.004	21.91
TG 49:2	TG 15:0_16:0_18:2	C52H96O6	C52H100O6N+	[M+NH4]+	834.755	834.753	25.675	30.6
TG 49:2	TG 15:0_16:1_18:1	C52H96O6	C52H100O6N+	[M+NH4]+	834.755	834.754	25.865	30.4
TG 49:2	TG 15:0_17:1_17:1	C52H96O6	C52H100O6N+	[M+NH4]+	834.755	834.754	25.865
TG 49:2	TG 15:1_16:0_18:1	C52H96O6	C52H100O6N+	[M+NH4]+	834.755	834.754	25.865	30.6
TG 49:2	TG 16:0_16:1_17:1	C52H96O6	C52H100O6N+	[M+NH4]+	834.755	834.754	25.865	30.4
TG 49:2	TG 16:0_16:0_17:2	C52H96O6	C52H100O6N+	[M+NH4]+	834.755	834.753	26.26	30.748
TG 49:3	TG 13:0_18:1_18:2	C52H94O6	C52H98O6N+	[M+NH4]+	832.739	832.739		28.94	20.45
TG 49:3	TG 14:0_17:1_18:2	C52H94O6	C52H98O6N+	[M+NH4]+	832.739	832.738	25.02	28.94
TG 49:3	TG 15:0_16:1_18:2	C52H94O6	C52H98O6N+	[M+NH4]+	832.739	832.738	25.02	28.94
TG 49:3	TG 16:1_16:1_17:1	C52H94O6	C52H98O6N+	[M+NH4]+	832.739	832.738	25.02	28.94
TG 49:3	TG 15:0_16:0_18:3	C52H94O6	C52H98O6N+	[M+NH4]+	832.739	832.739	25.238	29.093
TG 49:3	TG 15:1_16:0_18:2	C52H94O6	C52H98O6N+	[M+NH4]+	832.739	832.739	25.238	29.093
TG 49:4	TG 14:1_17:1_18:2	C52H92O6	C52H96O6N+	[M+NH4]+	830.724	830.723	24.269
TG 49:4	TG 15:1_16:1_18:2	C52H92O6	C52H96O6N+	[M+NH4]+	830.724	830.723	24.269
TG 49:4	TG 15:0_16:1_18:3	C52H92O6	C52H96O6N+	[M+NH4]+	830.724	830.722	24.486	27.865
TG 50:0	TG 16:0_16:0_18:0	C53H102O6	C53H106O6N+	[M+NH4]+	852.802	852.801		34.7
TG 50:1	TG 15:0_17:0_18:1	C53H100O6	C53H104O6N+	[M+NH4]+	850.786	850.787		32.603	24.57
TG 50:1	TG 15:0_17:1_18:0	C53H100O6	C53H104O6N+	[M+NH4]+	850.786	850.787		32.603
TG 50:1	TG 14:0_16:0_20:1	C53H100O6	C53H104O6N+	[M+NH4]+	850.786	850.787	27.37
TG 50:1	TG 14:0_18:0_18:1	C53H100O6	C53H104O6N+	[M+NH4]+	850.786	850.787	27.544	32.9
TG 50:1	TG 16:0_16:0_18:1	C53H100O6	C53H104O6N+	[M+NH4]+	850.786	850.787	27.544	32.9
TG 50:1	TG 16:0_16:1_18:0	C53H100O6	C53H104O6N+	[M+NH4]+	850.786	850.787	27.544
TG 50:1	TG 14:1_16:0_20:0	C53H100O6	C53H104O6N+	[M+NH4]+	850.786	850.783		33.198
TG 50:2	TG 14:0_16:1_20:1	C53H98O6	C53H102O6N+	[M+NH4]+	848.771	848.769	26.249	31.3	22.83
TG 50:2	TG 14:0_18:1_18:1	C53H98O6	C53H102O6N+	[M+NH4]+	848.771	848.769	26.249
TG 50:2	TG 16:0_16:0_18:2	C53H98O6	C53H102O6N+	[M+NH4]+	848.771	848.769	26.249	31.5
TG 50:2	TG 16:0_16:1_18:1	C53H98O6	C53H102O6N+	[M+NH4]+	848.771	848.769	26.249	31.3
TG 50:2	TG 16:1_16:1_18:0	C53H98O6	C53H102O6N+	[M+NH4]+	848.771	848.77	26.434
TG 50:2	TG 14:0_18:0_18:2	C53H98O6	C53H102O6N+	[M+NH4]+	848.771	848.768		31.5
TG 50:3	TG 14:1_18:1_18:1	C53H96O6	C53H100O6N+	[M+NH4]+	846.755	846.754	25.335	29.6	21.37
TG 50:3	TG 14:0_18:1_18:2	C53H96O6	C53H100O6N+	[M+NH4]+	846.755	846.754	25.519	29.84
TG 50:3	TG 16:0_16:1_18:2	C53H96O6	C53H100O6N+	[M+NH4]+	846.755	846.754	25.519	29.84
TG 50:3	TG 16:1_16:1_18:1	C53H96O6	C53H100O6N+	[M+NH4]+	846.755	846.754	25.519	29.6
TG 50:3	TG 16:0_16:0_18:3	C53H96O6	C53H100O6N+	[M+NH4]+	846.755	846.754	25.895	30.3
TG 50:3	TG 16:0_16:2_18:1	C53H96O6	C53H100O6N+	[M+NH4]+	846.755	846.754	25.895	29.84
TG 50:3	TG 16:1_16:2_18:0	C53H96O6	C53H100O6N+	[M+NH4]+	846.755	846.753		29.84
TG 50:3	TG 14:0_16:0_20:3	C53H96O6	C53H100O6N+	[M+NH4]+	846.755	846.753		30.3
TG 50:3	TG 14:0_18:0_18:3	C53H96O6	C53H100O6N+	[M+NH4]+	846.755	846.753		30.453
TG 50:4	TG 16:1_16:2_18:1	C53H94O6	C53H98O6N+	[M+NH4]+	844.739	844.739	24.621	28.3	19.97
TG 50:4	TG 14:0_18:1_18:3	C53H94O6	C53H98O6N+	[M+NH4]+	844.739	844.739	24.801	28.6
TG 50:4	TG 14:0_18:2_18:2	C53H94O6	C53H98O6N+	[M+NH4]+	844.739	844.739	24.801	28.6
TG 50:4	TG 14:1_18:1_18:2	C53H94O6	C53H98O6N+	[M+NH4]+	844.739	844.739	24.801	28.3
TG 50:4	TG 16:1_16:1_18:2	C53H94O6	C53H98O6N+	[M+NH4]+	844.739	844.739	24.801	28.3
TG 50:4	TG 16:0_16:1_18:3	C53H94O6	C53H98O6N+	[M+NH4]+	844.739	844.739	24.98	28.9
TG 50:4	TG 14:0_16:0_20:4	C53H94O6	C53H98O6N+	[M+NH4]+	844.739	844.739	25.16	29.386
TG 50:4	TG 16:0_16:0_18:4	C53H94O6	C53H98O6N+	[M+NH4]+	844.739	844.737		29.386
TG 50:5	TG 16:1_16:2_18:2	C53H92O6	C53H96O6N+	[M+NH4]+	842.724	842.723	24.051		18.99
TG 50:5	TG 14:0_18:2_18:3	C53H92O6	C53H96O6N+	[M+NH4]+	842.724	842.723	24.259	27.4
TG 50:5	TG 14:1_18:2_18:2	C53H92O6	C53H96O6N+	[M+NH4]+	842.724	842.723	24.259	27.4
TG 50:5	TG 14:1_18:1_18:3	C53H92O6	C53H96O6N+	[M+NH4]+	842.724	842.724		27.4
TG 50:5	TG 16:2_16:2_18:1	C53H92O6	C53H96O6N+	[M+NH4]+	842.724	842.724		27.4
TG 50:5	TG 16:1_16:1_18:3	C53H92O6	C53H96O6N+	[M+NH4]+	842.724	842.723	24.259	27.767
TG 50:5	TG 14:0_16:1_20:4	C53H92O6	C53H96O6N+	[M+NH4]+	842.724	842.721		27.767
TG 50:5	TG 16:0_16:1_18:4	C53H92O6	C53H96O6N+	[M+NH4]+	842.724	842.721		27.767
TG 50:5	TG 12:0_18:1_20:4	C53H92O6	C53H96O6N+	[M+NH4]+	842.724	842.721		27.767
TG 50:6	TG 12:0_18:2_20:4	C53H90O6	C53H94O6N+	[M+NH4]+	840.708	840.709	23.848	26.48	17.82
TG 50:6	TG 14:1_18:2_18:3	C53H90O6	C53H94O6N+	[M+NH4]+	840.708	840.709	23.641
TG 50:6	TG 14:0_18:3_18:3	C53H90O6	C53H94O6N+	[M+NH4]+	840.708	840.708		26.256
TG 50:6	TG 16:1_16:1_18:4	C53H90O6	C53H94O6N+	[M+NH4]+	840.708	840.708		26.256
TG 50:7	TG 12:0_18:2_20:5	C53H88O6	C53H92O6N+	[M+NH4]+	838.692	838.692	23.325		16.97
TG 50:7	TG 14:0_14:1_22:6	C53H88O6	C53H92O6N+	[M+NH4]+	838.692	838.693	23.533
TG 51:1	TG 16:0_17:0_18:1	C54H102O6	C54H106O6N+	[M+NH4]+	864.802	864.799		33.9
TG 51:1	TG 17:0_17:0_17:1	C54H102O6	C54H106O6N+	[M+NH4]+	864.802	864.802		33.9
TG 51:2	TG 16:1_17:0_18:1	C54H100O6	C54H104O6N+	[M+NH4]+	862.786	862.784	26.725		23.71
TG 51:2	TG 14:0_18:1_19:1	C54H100O6	C54H104O6N+	[M+NH4]+	862.786	862.787		32
TG 51:2	TG 15:0_18:1_18:1	C54H100O6	C54H104O6N+	[M+NH4]+	862.786	862.788	26.916	32
TG 51:2	TG 16:0_17:1_18:1	C54H100O6	C54H104O6N+	[M+NH4]+	862.786	862.788	26.916	32
TG 51:2	TG 17:0_17:1_17:1	C54H100O6	C54H104O6N+	[M+NH4]+	862.786	862.788	26.916
TG 51:2	TG 16:0_17:0_18:2	C54H100O6	C54H104O6N+	[M+NH4]+	862.786	862.787	27.093	32.5
TG 51:2	TG 15:0_18:0_18:2	C54H100O6	C54H104O6N+	[M+NH4]+	862.786	862.786		32.5
TG 51:2	TG 16:0_16:0_19:2	C54H100O6	C54H104O6N+	[M+NH4]+	862.786	862.786		32.5
TG 51:3	TG 16:1_17:1_18:1	C54H98O6	C54H102O6N+	[M+NH4]+	860.771	860.769	25.762	30.4	22.26
TG 51:3	TG 15:0_18:1_18:2	C54H98O6	C54H102O6N+	[M+NH4]+	860.771	860.769	26.141	30.7
TG 51:3	TG 15:1_18:1_18:1	C54H98O6	C54H102O6N+	[M+NH4]+	860.771	860.769	26.141	30.4
TG 51:3	TG 16:0_17:1_18:2	C54H98O6	C54H102O6N+	[M+NH4]+	860.771	860.769	26.141	30.7
TG 51:3	TG 17:1_17:1_17:1	C54H98O6	C54H102O6N+	[M+NH4]+	860.771	860.769	26.141
TG 51:3	TG 16:0_17:0_18:3	C54H98O6	C54H102O6N+	[M+NH4]+	860.771	860.771	26.343
TG 51:3	TG 16:0_17:2_18:1	C54H98O6	C54H102O6N+	[M+NH4]+	860.771	860.771	26.343
TG 51:3	TG 15:0_17:1_19:2	C54H98O6	C54H102O6N+	[M+NH4]+	860.771	860.77		30.702
TG 51:4	TG 15:0_18:2_18:2	C54H96O6	C54H100O6N+	[M+NH4]+	858.755	858.755	25.2	29.299	20.8
TG 51:4	TG 16:1_17:1_18:2	C54H96O6	C54H100O6N+	[M+NH4]+	858.755	858.755	25.2	29.299
TG 51:4	TG 15:1_18:1_18:2	C54H96O6	C54H100O6N+	[M+NH4]+	858.755	858.755	25.2	29.299
TG 51:4	TG 15:0_18:1_18:3	C54H96O6	C54H100O6N+	[M+NH4]+	858.755	858.755	25.2	29.299
TG 51:4	TG 17:1_17:1_17:2	C54H96O6	C54H100O6N+	[M+NH4]+	858.755	858.755	25.2
TG 51:4	TG 15:0_16:1_20:3	C54H96O6	C54H100O6N+	[M+NH4]+	858.755	858.755	25.2
TG 51:4	TG 16:1_17:2_18:1	C54H96O6	C54H100O6N+	[M+NH4]+	858.755	858.755	25.2	29.411
TG 51:4	TG 15:2_18:1_18:1	C54H96O6	C54H100O6N+	[M+NH4]+	858.755	858.755	25.578
TG 51:4	TG 16:0_17:1_18:3	C54H96O6	C54H100O6N+	[M+NH4]+	858.755	858.753		29.708
TG 51:4	TG 15:0_16:0_20:4	C54H96O6	C54H100O6N+	[M+NH4]+	858.755	858.754		30.23
TG 51:5	TG 15:0_18:2_18:3	C54H94O6	C54H98O6N+	[M+NH4]+	856.739	856.739	24.596	28.2	19.88
TG 51:5	TG 15:1_18:2_18:2	C54H94O6	C54H98O6N+	[M+NH4]+	856.739	856.739	24.596
TG 51:5	TG 15:0_16:1_20:4	C54H94O6	C54H98O6N+	[M+NH4]+	856.739	856.739	24.817
TG 52:0	TG 16:0_18:0_18:0	C55H106O6	C55H110O6N+	[M+NH4]+	880.833	880.831		36.855
TG 52:1	TG 16:0_18:0_18:1	C55H104O6	C55H108O6N+	[M+NH4]+	878.818	878.814		34.7
TG 52:2	TG 14:0_18:1_20:1	C55H102O6	C55H106O6N+	[M+NH4]+	876.802	876.801	27.371		24.64
TG 52:2	TG 16:1_18:0_18:1	C55H102O6	C55H106O6N+	[M+NH4]+	876.802	876.801	27.371	33.355
TG 52:2	TG 16:0_18:1_18:1	C55H102O6	C55H106O6N+	[M+NH4]+	876.802	876.802	27.557	32.957
TG 52:2	TG 16:0_18:0_18:2	C55H102O6	C55H106O6N+	[M+NH4]+	876.802	876.8		33.355
TG 52:2	TG 16:0_16:0_20:2	C55H102O6	C55H106O6N+	[M+NH4]+	876.802	876.8		33.355
TG 52:3	TG 16:0_16:1_20:2	C55H100O6	C55H104O6N+	[M+NH4]+	874.786	874.786	26.453		23.2
TG 52:3	TG 16:0_18:1_18:2	C55H100O6	C55H104O6N+	[M+NH4]+	874.786	874.786	26.453	31.7
TG 52:3	TG 16:1_16:1_20:1	C55H100O6	C55H104O6N+	[M+NH4]+	874.786	874.786	26.453
TG 52:3	TG 16:1_18:1_18:1	C55H100O6	C55H104O6N+	[M+NH4]+	874.786	874.786	26.453	31.3
TG 52:3	TG 16:0_16:0_20:3	C55H100O6	C55H104O6N+	[M+NH4]+	874.786	874.786	26.813
TG 52:3	TG 16:0_18:0_18:3	C55H100O6	C55H104O6N+	[M+NH4]+	874.786	874.786	27.02
TG 52:4	TG 16:2_18:1_18:1	C55H98O6	C55H102O6N+	[M+NH4]+	872.771	872.772	25.559		21.69
TG 52:4	TG 16:0_18:1_18:3	C55H98O6	C55H102O6N+	[M+NH4]+	872.771	872.771	25.728	30.5
TG 52:4	TG 16:0_18:2_18:2	C55H98O6	C55H102O6N+	[M+NH4]+	872.771	872.771	25.728	30.2
TG 52:4	TG 16:1_18:1_18:2	C55H98O6	C55H102O6N+	[M+NH4]+	872.771	872.771	25.728	30.1
TG 52:4	TG 16:0_16:0_20:4	C55H98O6	C55H102O6N+	[M+NH4]+	872.771	872.771	26.274	31.064
TG 52:5	TG 16:1_16:1_20:3	C55H96O6	C55H100O6N+	[M+NH4]+	870.755	870.754	24.803	29	20.62
TG 52:5	TG 16:0_18:1_18:4	C55H96O6	C55H100O6N+	[M+NH4]+	870.755	870.753		29
TG 52:5	TG 16:2_18:1_18:2	C55H96O6	C55H100O6N+	[M+NH4]+	870.755	870.754	24.803	29.322
TG 52:5	TG 16:0_18:2_18:3	C55H96O6	C55H100O6N+	[M+NH4]+	870.755	870.754	25.016	29
TG 52:5	TG 16:1_18:1_18:3	C55H96O6	C55H100O6N+	[M+NH4]+	870.755	870.754	25.016	28.7
TG 52:5	TG 16:1_18:2_18:2	C55H96O6	C55H100O6N+	[M+NH4]+	870.755	870.754	25.016	28.7
TG 52:5	TG 16:0_16:1_20:4	C55H96O6	C55H100O6N+	[M+NH4]+	870.755	870.755	25.198	29.5
TG 52:5	TG 14:0_18:1_20:4	C55H96O6	C55H100O6N+	[M+NH4]+	870.755	870.753		29.343
TG 52:5	TG 14:0_16:0_22:5	C55H96O6	C55H100O6N+	[M+NH4]+	870.755	870.753		29.455
TG 52:5	TG 16:1_18:0_18:4	C55H96O6	C55H100O6N+	[M+NH4]+	870.755	870.753		29.478
TG 52:6	TG 14:0_18:2_20:4	C55H94O6	C55H98O6N+	[M+NH4]+	868.739	868.739	24.408	28.098	19.44
TG 52:6	TG 16:0_18:2_18:4	C55H94O6	C55H98O6N+	[M+NH4]+	868.739	868.739		28.098
TG 52:6	TG 16:1_16:1_20:4	C55H94O6	C55H98O6N+	[M+NH4]+	868.739	868.739	24.408	27.8
TG 52:6	TG 16:1_18:2_18:3	C55H94O6	C55H98O6N+	[M+NH4]+	868.739	868.739	24.408	27.587
TG 52:6	TG 16:2_18:1_18:3	C55H94O6	C55H98O6N+	[M+NH4]+	868.739	868.739		27.965
TG 52:6	TG 14:1_16:0_22:5	C55H94O6	C55H98O6N+	[M+NH4]+	868.739	868.739		27.965
TG 52:7	TG 14:1_18:2_20:4	C55H92O6	C55H96O6N+	[M+NH4]+	866.724	866.724	23.856		18.33
TG 52:7	TG 16:1_18:3_18:3	C55H92O6	C55H96O6N+	[M+NH4]+	866.724	866.724	23.856
TG 52:7	TG 14:0_18:2_20:5	C55H92O6	C55H96O6N+	[M+NH4]+	866.724	866.723	24.045
TG 52:7	TG 14:0_18:3_20:4	C55H92O6	C55H96O6N+	[M+NH4]+	866.724	866.723	24.045
TG 52:7	TG 14:0_16:1_22:6	C55H92O6	C55H96O6N+	[M+NH4]+	866.724	866.724	24.225
TG 52:7	TG 14:1_16:0_22:6	C55H92O6	C55H96O6N+	[M+NH4]+	866.724	866.724	24.225
TG 52:8	TG 12:0_18:2_22:6	C55H90O6	C55H94O6N+	[M+NH4]+	864.708	864.707	23.638		17.34
TG 52:8	TG 12:0_20:4_20:4	C55H90O6	C55H94O6N+	[M+NH4]+	864.708	864.707	23.638
TG 53:1	TG 17:0_18:0_18:1	C56H106O6	C56H110O6N+	[M+NH4]+	892.833	892.833		35.784
TG 53:2	TG 17:0_18:1_18:1	C56H104O6	C56H108O6N+	[M+NH4]+	890.818	890.815		33.605
TG 53:2	TG 16:0_18:1_19:1	C56H104O6	C56H108O6N+	[M+NH4]+	890.818	890.815		33.8
TG 53:3	TG 17:0_18:1_18:2	C56H102O6	C56H106O6N+	[M+NH4]+	888.802	888.802	26.917	32.6	23.97
TG 53:3	TG 17:1_17:1_19:1	C56H102O6	C56H106O6N+	[M+NH4]+	888.802	888.802	26.917	32.2
TG 53:3	TG 17:1_18:1_18:1	C56H102O6	C56H106O6N+	[M+NH4]+	888.802	888.802	26.917	32.2
TG 53:3	TG 16:0_18:2_19:1	C56H102O6	C56H106O6N+	[M+NH4]+	888.802	888.802	27.13	32.2
TG 53:3	TG 16:1_18:1_19:1	C56H102O6	C56H106O6N+	[M+NH4]+	888.802	888.799		32.2
TG 53:4	TG 17:0_18:1_18:3	C56H100O6	C56H104O6N+	[M+NH4]+	886.786	886.786	26.142	30.8	22.38
TG 53:4	TG 17:0_18:2_18:2	C56H100O6	C56H104O6N+	[M+NH4]+	886.786	886.786	26.142	30.8
TG 53:4	TG 17:1_18:1_18:2	C56H100O6	C56H104O6N+	[M+NH4]+	886.786	886.786	26.142	30.8
TG 53:4	TG 17:2_18:1_18:1	C56H100O6	C56H104O6N+	[M+NH4]+	886.786	886.786	26.142	30.8
TG 53:4	TG 16:1_18:2_19:1	C56H100O6	C56H104O6N+	[M+NH4]+	886.786	886.786		30.8
TG 53:4	TG 16:0_18:2_19:2	C56H100O6	C56H104O6N+	[M+NH4]+	886.786	886.782		31.177
TG 53:4	TG 16:0_17:1_20:3	C56H100O6	C56H104O6N+	[M+NH4]+	886.786	886.783		31.177
TG 53:4	TG 15:0_18:1_20:3	C56H100O6	C56H104O6N+	[M+NH4]+	886.786	886.783		31.177
TG 53:5	TG 17:1_18:1_18:3	C56H98O6	C56H102O6N+	[M+NH4]+	884.771	884.77	25.362	29.53	21.69
TG 53:5	TG 17:1_18:2_18:2	C56H98O6	C56H102O6N+	[M+NH4]+	884.771	884.77	25.362	29.53
TG 53:5	TG 17:2_18:1_18:2	C56H98O6	C56H102O6N+	[M+NH4]+	884.771	884.769		29.53
TG 53:5	TG 17:0_18:2_18:3	C56H98O6	C56H102O6N+	[M+NH4]+	884.771	884.77	25.542	29.979
TG 53:5	TG 15:0_18:1_20:4	C56H98O6	C56H102O6N+	[M+NH4]+	884.771	884.77	25.732	30.296
TG 53:5	TG 16:0_17:1_20:4	C56H98O6	C56H102O6N+	[M+NH4]+	884.771	884.77	25.732	30.318
TG 53:6	TG 15:0_16:0_22:6	C56H96O6	C56H100O6N+	[M+NH4]+	882.755	882.755	25.177		20.26
TG 53:7	TG 15:0_16:1_22:6	C56H94O6	C56H98O6N+	[M+NH4]+	880.739	880.738	24.603
TG 54:0	TG 18:0_18:0_18:0	C57H110O6	C57H114O6N+	[M+NH4]+	908.865	908.862		38.382
TG 54:1	TG 18:0_18:0_18:1	C57H108O6	C57H112O6N+	[M+NH4]+	906.849	906.846		36.5
TG 54:2	TG 18:0_18:1_18:1	C57H106O6	C57H110O6N+	[M+NH4]+	904.833	904.829		34.767
TG 54:3	TG 16:1_18:1_20:1	C57H104O6	C57H108O6N+	[M+NH4]+	902.818	902.817	27.521	33.1	24.82
TG 54:3	TG 18:1_18:1_18:1	C57H104O6	C57H108O6N+	[M+NH4]+	902.818	902.817	27.521	33.1
TG 54:3	TG 18:0_18:1_18:2	C57H104O6	C57H108O6N+	[M+NH4]+	902.818	902.815		33.468
TG 54:3	TG 16:0_18:1_20:2	C57H104O6	C57H108O6N+	[M+NH4]+	902.818	902.815		33.468
TG 54:3	TG 16:0_18:2_20:1	C57H104O6	C57H108O6N+	[M+NH4]+	902.818	902.815		33.468
TG 54:3	TG 16:0_18:0_20:3	C57H104O6	C57H108O6N+	[M+NH4]+	902.818	902.815		33.715
TG 54:3	TG 16:0_16:0_22:3	C57H104O6	C57H108O6N+	[M+NH4]+	902.818	902.815		33.715
TG 54:4	TG 18:1_18:1_18:2	C57H102O6	C57H106O6N+	[M+NH4]+	900.802	900.801	26.556	31.627	23.31
TG 54:4	TG 16:1_18:2_20:1	C57H102O6	C57H106O6N+	[M+NH4]+	900.802	900.799		31.946
TG 54:4	TG 16:0_18:1_20:3	C57H102O6	C57H106O6N+	[M+NH4]+	900.802	900.801	26.761	32.309
TG 54:4	TG 16:0_18:2_20:2	C57H102O6	C57H106O6N+	[M+NH4]+	900.802	900.801	26.761	32.309
TG 54:4	TG 18:0_18:2_18:2	C57H102O6	C57H106O6N+	[M+NH4]+	900.802	900.801	26.761	32.309
TG 54:4	TG 18:0_18:1_18:3	C57H102O6	C57H106O6N+	[M+NH4]+	900.802	900.801	26.947	32.309
TG 54:4	TG 16:0_16:0_22:4	C57H102O6	C57H106O6N+	[M+NH4]+	900.802	900.801	27.129	32.464
TG 54:4	TG 16:0_18:0_20:4	C57H102O6	C57H106O6N+	[M+NH4]+	900.802	900.802		32.601
TG 54:5	TG 16:1_18:1_20:3	C57H100O6	C57H104O6N+	[M+NH4]+	898.786	898.785	25.844	30.3	22.05
TG 54:5	TG 18:1_18:1_18:3	C57H100O6	C57H104O6N+	[M+NH4]+	898.786	898.785	25.844	30.3
TG 54:5	TG 18:1_18:2_18:2	C57H100O6	C57H104O6N+	[M+NH4]+	898.786	898.785	25.844	30.3
TG 54:5	TG 16:0_18:1_20:4	C57H100O6	C57H104O6N+	[M+NH4]+	898.786	898.785	26.04	31.2
TG 54:5	TG 16:0_18:2_20:3	C57H100O6	C57H104O6N+	[M+NH4]+	898.786	898.785	26.04
TG 54:5	TG 16:0_16:0_22:5	C57H100O6	C57H104O6N+	[M+NH4]+	898.786	898.786	26.382	31.2
TG 54:5	TG 16:0_18:3_20:2	C57H100O6	C57H104O6N+	[M+NH4]+	898.786	898.785		30.6
TG 54:5	TG 16:0_16:1_22:4	C57H100O6	C57H104O6N+	[M+NH4]+	898.786	898.785		30.6
TG 54:6	TG 18:1_18:2_18:3	C57H98O6	C57H102O6N+	[M+NH4]+	896.771	896.77	25.124	29.2	21.11
TG 54:6	TG 16:1_18:1_20:4	C57H98O6	C57H102O6N+	[M+NH4]+	896.771	896.77	25.309	29.5
TG 54:6	TG 16:0_18:2_20:4	C57H98O6	C57H102O6N+	[M+NH4]+	896.771	896.77	25.498	29.931
TG 54:6	TG 18:2_18:2_18:2	C57H98O6	C57H102O6N+	[M+NH4]+	896.771	896.77	25.498	29.2
TG 54:6	TG 16:0_18:1_20:5	C57H98O6	C57H102O6N+	[M+NH4]+	896.771	896.77	25.667	29.931
TG 54:6	TG 14:0_18:2_22:4	C57H98O6	C57H102O6N+	[M+NH4]+	896.771	896.77		29.2
TG 54:6	TG 14:0_18:1_22:5	C57H98O6	C57H102O6N+	[M+NH4]+	896.771	896.77		29.522
TG 54:6	TG 16:0_16:1_22:5	C57H98O6	C57H102O6N+	[M+NH4]+	896.771	896.767		29.522
TG 54:6	TG 16:0_18:3_20:3	C57H98O6	C57H102O6N+	[M+NH4]+	896.771	896.766		29.5
TG 54:6	TG 18:1_18:1_18:4	C57H98O6	C57H102O6N+	[M+NH4]+	896.771	896.767		29.5
TG 54:7	TG 18:1_18:3_18:3	C57H96O6	C57H100O6N+	[M+NH4]+	894.755	894.755	24.551		20.28
TG 54:7	TG 18:2_18:2_18:3	C57H96O6	C57H100O6N+	[M+NH4]+	894.755	894.755	24.551	28.232
TG 54:7	TG 16:1_16:1_22:5	C57H96O6	C57H100O6N+	[M+NH4]+	894.755	894.755	24.731	28.232
TG 54:7	TG 16:1_18:1_20:5	C57H96O6	C57H100O6N+	[M+NH4]+	894.755	894.755	24.731	28.389
TG 54:7	TG 16:1_18:2_20:4	C57H96O6	C57H100O6N+	[M+NH4]+	894.755	894.755	24.731	28.232
TG 54:7	TG 14:0_18:1_22:6	C57H96O6	C57H100O6N+	[M+NH4]+	894.755	894.755	24.944
TG 54:7	TG 16:0_16:1_22:6	C57H96O6	C57H100O6N+	[M+NH4]+	894.755	894.755	24.944
TG 54:7	TG 14:0_18:2_22:5	C57H96O6	C57H100O6N+	[M+NH4]+	894.755	894.754		28.232
TG 54:7	TG 18:1_18:2_18:4	C57H96O6	C57H100O6N+	[M+NH4]+	894.755	894.754		28.232
TG 54:8	TG 16:0_18:3_20:5	C57H94O6	C57H98O6N+	[M+NH4]+	892.739	892.737	23.96		18.95
TG 54:8	TG 18:2_18:2_18:4	C57H94O6	C57H98O6N+	[M+NH4]+	892.739	892.737	23.96
TG 54:8	TG 18:2_18:3_18:3	C57H94O6	C57H98O6N+	[M+NH4]+	892.739	892.737	23.96
TG 54:8	TG 16:1_16:1_22:6	C57H94O6	C57H98O6N+	[M+NH4]+	892.739	892.737	24.156
TG 54:8	TG 16:1_18:2_20:5	C57H94O6	C57H98O6N+	[M+NH4]+	892.739	892.737	24.156
TG 54:8	TG 16:1_18:3_20:4	C57H94O6	C57H98O6N+	[M+NH4]+	892.739	892.737	24.156
TG 54:8	TG 14:0_18:2_22:6	C57H94O6	C57H98O6N+	[M+NH4]+	892.739	892.738	24.369
TG 54:8	TG 14:0_20:4_20:4	C57H94O6	C57H98O6N+	[M+NH4]+	892.739	892.738	24.369
TG 55:4	TG 18:1_18:1_19:2	C58H104O6	C58H108O6N+	[M+NH4]+	914.818	914.816	27.133		24.19
TG 55:4	TG 18:1_18:2_19:1	C58H104O6	C58H108O6N+	[M+NH4]+	914.818	914.816	27.133
TG 55:5	TG 16:0_17:0_22:5	C58H102O6	C58H106O6N+	[M+NH4]+	912.802	912.802	26.948		23.47
TG 55:5	TG 17:0_18:1_20:4	C58H102O6	C58H106O6N+	[M+NH4]+	912.802	912.802	26.948	32.11
TG 55:5	TG 18:2_18:2_19:1	C58H102O6	C58H106O6N+	[M+NH4]+	912.802	912.798		31.116
TG 55:5	TG 18:1_18:3_19:1	C58H102O6	C58H106O6N+	[M+NH4]+	912.802	912.798		31.116
TG 55:6	TG 15:0_18:1_22:5	C58H100O6	C58H104O6N+	[M+NH4]+	910.786	910.785	25.764	30.522	21.99
TG 55:6	TG 17:1_18:1_20:4	C58H100O6	C58H104O6N+	[M+NH4]+	910.786	910.785	25.764	30.522
TG 55:6	TG 17:0_18:2_20:4	C58H100O6	C58H104O6N+	[M+NH4]+	910.786	910.785	25.965
TG 55:6	TG 17:0_18:1_20:5	C58H100O6	C58H104O6N+	[M+NH4]+	910.786	910.786	26.182
TG 55:7	TG 16:1_17:1_22:5	C58H98O6	C58H102O6N+	[M+NH4]+	908.771	908.769	24.967		20.95
TG 55:7	TG 17:1_18:2_20:4	C58H98O6	C58H102O6N+	[M+NH4]+	908.771	908.769	24.967
TG 55:7	TG 15:0_18:1_22:6	C58H98O6	C58H102O6N+	[M+NH4]+	908.771	908.772	25.373
TG 55:7	TG 16:0_17:1_22:6	C58H98O6	C58H102O6N+	[M+NH4]+	908.771	908.77	25.565
TG 55:8	TG 17:1_18:2_20:5	C58H96O6	C58H100O6N+	[M+NH4]+	906.755	906.755	24.501
TG 55:8	TG 17:1_18:3_20:4	C58H96O6	C58H100O6N+	[M+NH4]+	906.755	906.755	24.501
TG 56:1	TG 18:0_18:1_20:0	C59H112O6	C59H116O6N+	[M+NH4]+	934.88	934.88		38.3
TG 56:1	TG 16:0_18:0_22:1	C59H112O6	C59H116O6N+	[M+NH4]+	934.88	934.88		38.1
TG 56:2	TG 18:0_18:1_20:1	C59H110O6	C59H114O6N+	[M+NH4]+	932.865	932.862		36.5
TG 56:2	TG 16:0_18:1_22:1	C59H110O6	C59H114O6N+	[M+NH4]+	932.865	932.862		36.5
TG 56:2	TG 16:0_20:1_20:1	C59H110O6	C59H114O6N+	[M+NH4]+	932.865	932.862		36.5
TG 56:2	TG 16:0_18:2_22:0	C59H110O6	C59H114O6N+	[M+NH4]+	932.865	932.862		37.074
TG 56:3	TG 18:1_18:2_20:0	C59H108O6	C59H112O6N+	[M+NH4]+	930.849	930.847		35.3
TG 56:3	TG 18:1_18:1_20:1	C59H108O6	C59H112O6N+	[M+NH4]+	930.849	930.847		34.7
TG 56:3	TG 18:0_18:0_20:3	C59H108O6	C59H112O6N+	[M+NH4]+	930.849	930.847		35.6
TG 56:3	TG 18:0_18:1_20:2	C59H108O6	C59H112O6N+	[M+NH4]+	930.849	930.847		35.1
TG 56:3	TG 16:1_20:1_20:1	C59H108O6	C59H112O6N+	[M+NH4]+	930.849	930.847		34.7
TG 56:3	TG 16:1_18:1_22:1	C59H108O6	C59H112O6N+	[M+NH4]+	930.849	930.848		34.724
TG 56:4	TG 16:0_18:0_22:4	C59H106O6	C59H110O6N+	[M+NH4]+	928.833	928.83		34.2
TG 56:4	TG 18:0_18:1_20:3	C59H106O6	C59H110O6N+	[M+NH4]+	928.833	928.83		33.8
TG 56:4	TG 18:1_18:1_20:2	C59H106O6	C59H110O6N+	[M+NH4]+	928.833	928.83		33.4
TG 56:4	TG 16:0_18:1_22:3	C59H106O6	C59H110O6N+	[M+NH4]+	928.833	928.83		33.8
TG 56:4	TG 18:0_18:2_20:2	C59H106O6	C59H110O6N+	[M+NH4]+	928.833	928.83		33.8
TG 56:4	TG 18:1_18:2_20:1	C59H106O6	C59H110O6N+	[M+NH4]+	928.833	928.83		33.4
TG 56:4	TG 16:1_20:1_20:2	C59H106O6	C59H110O6N+	[M+NH4]+	928.833	928.831		33.425
TG 56:5	TG 18:1_18:1_20:3	C59H104O6	C59H108O6N+	[M+NH4]+	926.818	926.816	26.87	32.1	24.36
TG 56:5	TG 18:1_18:2_20:2	C59H104O6	C59H108O6N+	[M+NH4]+	926.818	926.816	26.87	32.1
TG 56:5	TG 18:2_18:2_20:1	C59H104O6	C59H108O6N+	[M+NH4]+	926.818	926.816	26.87	32.1
TG 56:5	TG 16:0_18:1_22:4	C59H104O6	C59H108O6N+	[M+NH4]+	926.818	926.816	27.227
TG 56:5	TG 16:0_20:1_20:4	C59H104O6	C59H108O6N+	[M+NH4]+	926.818	926.816	27.406
TG 56:5	TG 18:0_18:1_20:4	C59H104O6	C59H108O6N+	[M+NH4]+	926.818	926.816	27.406	33
TG 56:5	TG 16:0_18:2_22:3	C59H104O6	C59H108O6N+	[M+NH4]+	926.818	926.816		32.4
TG 56:5	TG 16:1_20:2_20:2	C59H104O6	C59H108O6N+	[M+NH4]+	926.818	926.816		32.4
TG 56:5	TG 18:1_18:3_20:1	C59H104O6	C59H108O6N+	[M+NH4]+	926.818	926.816		32.4
TG 56:6	TG 16:0_18:1_22:5	C59H102O6	C59H106O6N+	[M+NH4]+	924.802	924.802	26.314	31.3	22.93
TG 56:6	TG 18:1_18:1_20:4	C59H102O6	C59H106O6N+	[M+NH4]+	924.802	924.802	26.314	31.3
TG 56:6	TG 16:0_18:2_22:4	C59H102O6	C59H106O6N+	[M+NH4]+	924.802	924.799		31.3
TG 56:6	TG 18:0_18:1_20:5	C59H102O6	C59H106O6N+	[M+NH4]+	924.802	924.799		31.7
TG 56:6	TG 18:0_18:2_20:4	C59H102O6	C59H106O6N+	[M+NH4]+	924.802	924.799		31.7
TG 56:7	TG 16:1_18:1_22:5	C59H100O6	C59H104O6N+	[M+NH4]+	922.786	922.786	25.389	29.842	22.13
TG 56:7	TG 18:1_18:2_20:4	C59H100O6	C59H104O6N+	[M+NH4]+	922.786	922.786	25.389	29.842
TG 56:7	TG 16:0_18:2_22:5	C59H100O6	C59H104O6N+	[M+NH4]+	922.786	922.785	25.575	29.842
TG 56:7	TG 16:0_18:1_22:6	C59H100O6	C59H104O6N+	[M+NH4]+	922.786	922.785	25.96	30.816
TG 56:7	TG 18:1_18:1_20:5	C59H100O6	C59H104O6N+	[M+NH4]+	922.786	922.785	25.96	29.842
TG 56:7	TG 16:1_18:0_22:6	C59H100O6	C59H104O6N+	[M+NH4]+	922.786	922.785	26.14
TG 56:7	TG 18:2_18:2_20:3	C59H100O6	C59H104O6N+	[M+NH4]+	922.786	922.784		29.842
TG 56:8	TG 18:1_18:2_20:5	C59H98O6	C59H102O6N+	[M+NH4]+	920.771	920.771	24.805	28.784	20.79
TG 56:8	TG 16:1_18:1_22:6	C59H98O6	C59H102O6N+	[M+NH4]+	920.771	920.771	25.017	29.296
TG 56:8	TG 16:0_18:2_22:6	C59H98O6	C59H102O6N+	[M+NH4]+	920.771	920.771	25.196	29.296
TG 56:8	TG 16:0_20:4_20:4	C59H98O6	C59H102O6N+	[M+NH4]+	920.771	920.771	25.196	28.784
TG 56:8	TG 18:2_18:2_20:4	C59H98O6	C59H102O6N+	[M+NH4]+	920.771	920.771	25.196
TG 56:8	TG 16:1_18:2_22:5	C59H98O6	C59H102O6N+	[M+NH4]+	920.771	920.768		28.784
TG 56:8	TG 18:1_18:3_20:4	C59H98O6	C59H102O6N+	[M+NH4]+	920.771	920.768		28.784
TG 56:9	TG 16:1_18:2_22:6	C59H96O6	C59H100O6N+	[M+NH4]+	918.755	918.755	24.372		19.14
TG 56:9	TG 16:1_20:4_20:4	C59H96O6	C59H100O6N+	[M+NH4]+	918.755	918.755	24.372
TG 56:9	TG 18:2_18:2_20:5	C59H96O6	C59H100O6N+	[M+NH4]+	918.755	918.755	24.372
TG 56:9	TG 18:2_18:3_20:4	C59H96O6	C59H100O6N+	[M+NH4]+	918.755	918.755	24.372
TG 56:9	TG 16:0_18:3_22:6	C59H96O6	C59H100O6N+	[M+NH4]+	918.755	918.755	24.59
TG 56:9	TG 16:0_20:4_20:5	C59H96O6	C59H100O6N+	[M+NH4]+	918.755	918.755	24.59
TG 57:6	TG 17:0_18:1_22:5	C60H104O6	C60H108O6N+	[M+NH4]+	938.818	938.817	26.987	32.221	23.65
TG 57:6	TG 18:1_19:1_20:4	C60H104O6	C60H108O6N+	[M+NH4]+	938.818	938.817	26.987	32.221
TG 57:7	TG 17:1_18:1_22:5	C60H102O6	C60H106O6N+	[M+NH4]+	936.802	936.802	26.017		22.23
TG 57:7	TG 18:1_19:2_20:4	C60H102O6	C60H106O6N+	[M+NH4]+	936.802	936.802	26.017
TG 57:7	TG 17:0_18:1_22:6	C60H102O6	C60H106O6N+	[M+NH4]+	936.802	936.802	26.221
TG 57:8	TG 17:1_18:2_22:5	C60H100O6	C60H104O6N+	[M+NH4]+	934.786	934.786	25.102
TG 57:8	TG 17:1_18:1_22:6	C60H100O6	C60H104O6N+	[M+NH4]+	934.786	934.786	25.502
TG 57:9	TG 17:1_18:2_22:6	C60H98O6	C60H102O6N+	[M+NH4]+	932.771	932.771	24.78		20.08
TG 57:9	TG 17:1_20:4_20:4	C60H98O6	C60H102O6N+	[M+NH4]+	932.771	932.771	24.78
TG 58:1	TG 16:0_18:1_24:0	C61H116O6	C61H120O6N+	[M+NH4]+	962.912	962.909		40
TG 58:2	TG 16:0_18:1_24:1	C61H114O6	C61H118O6N+	[M+NH4]+	960.896	960.894		38.1
TG 58:2	TG 18:0_18:1_22:1	C61H114O6	C61H118O6N+	[M+NH4]+	960.896	960.894		38.088
TG 58:3	TG 18:1_18:1_22:1	C61H112O6	C61H116O6N+	[M+NH4]+	958.88	958.877		36.518
TG 58:4	TG 18:1_18:2_22:1	C61H110O6	C61H114O6N+	[M+NH4]+	956.865	956.861		35.1
TG 58:4	TG 18:0_18:0_22:4	C61H110O6	C61H114O6N+	[M+NH4]+	956.865	956.865		36
TG 58:6	TG 18:1_18:2_22:3	C61H106O6	C61H110O6N+	[M+NH4]+	952.833	952.833	27.06		24.27
TG 58:6	TG 18:1_20:2_20:3	C61H106O6	C61H110O6N+	[M+NH4]+	952.833	952.833	27.06
TG 58:6	TG 18:2_20:2_20:2	C61H106O6	C61H110O6N+	[M+NH4]+	952.833	952.833	27.06
TG 58:6	TG 18:1_18:1_22:4	C61H106O6	C61H110O6N+	[M+NH4]+	952.833	952.833	27.265	33.095
TG 58:6	TG 18:0_18:2_22:4	C61H106O6	C61H110O6N+	[M+NH4]+	952.833	952.833	27.478	33.095
TG 58:6	TG 18:0_18:1_22:5	C61H106O6	C61H110O6N+	[M+NH4]+	952.833	952.831		33.095
TG 58:6	TG 16:0_20:1_22:5	C61H106O6	C61H110O6N+	[M+NH4]+	952.833	952.832		33.095
TG 58:6	TG 18:1_20:1_20:4	C61H106O6	C61H110O6N+	[M+NH4]+	952.833	952.832		33.095
TG 58:7	TG 18:0_18:2_22:5	C61H104O6	C61H108O6N+	[M+NH4]+	950.818	950.817	26.691	31.857	23.21
TG 58:7	TG 18:1_18:1_22:5	C61H104O6	C61H108O6N+	[M+NH4]+	950.818	950.817	26.691	31.5
TG 58:7	TG 18:0_20:3_20:4	C61H104O6	C61H108O6N+	[M+NH4]+	950.818	950.817	26.874	32.13
TG 58:7	TG 16:0_20:3_22:4	C61H104O6	C61H108O6N+	[M+NH4]+	950.818	950.813		31.5
TG 58:7	TG 18:1_18:2_22:4	C61H104O6	C61H108O6N+	[M+NH4]+	950.818	950.813		31.5
TG 58:7	TG 18:1_20:3_20:3	C61H104O6	C61H108O6N+	[M+NH4]+	950.818	950.813		31.5
TG 58:8	TG 18:1_18:3_22:4	C61H102O6	C61H106O6N+	[M+NH4]+	948.802	948.801	25.54		22.34
TG 58:8	TG 18:2_18:2_22:4	C61H102O6	C61H106O6N+	[M+NH4]+	948.802	948.801	25.54
TG 58:8	TG 16:0_20:3_22:5	C61H102O6	C61H106O6N+	[M+NH4]+	948.802	948.801		30.7
TG 58:8	TG 16:0_20:4_22:4	C61H102O6	C61H106O6N+	[M+NH4]+	948.802	948.801		30.7
TG 58:8	TG 18:1_18:2_22:5	C61H102O6	C61H106O6N+	[M+NH4]+	948.802	948.801	25.73	30.7
TG 58:8	TG 18:1_20:3_20:4	C61H102O6	C61H106O6N+	[M+NH4]+	948.802	948.801	25.73	30.7
TG 58:8	TG 18:2_20:3_20:3	C61H102O6	C61H106O6N+	[M+NH4]+	948.802	948.801	25.73
TG 58:8	TG 18:1_18:1_22:6	C61H102O6	C61H106O6N+	[M+NH4]+	948.802	948.801	25.927	30.7
TG 58:8	TG 16:0_20:2_22:6	C61H102O6	C61H106O6N+	[M+NH4]+	948.802	948.801	26.144
TG 58:8	TG 18:0_18:2_22:6	C61H102O6	C61H106O6N+	[M+NH4]+	948.802	948.802	26.331	31.109
TG 58:8	TG 18:0_20:4_20:4	C61H102O6	C61H106O6N+	[M+NH4]+	948.802	948.802	26.331
TG 58:9	TG 18:2_18:3_22:4	C61H100O6	C61H104O6N+	[M+NH4]+	946.786	946.786	24.873		20.93
TG 58:9	TG 18:1_18:2_22:6	C61H100O6	C61H104O6N+	[M+NH4]+	946.786	946.785	25.163	29.387
TG 58:9	TG 18:1_20:4_20:4	C61H100O6	C61H104O6N+	[M+NH4]+	946.786	946.785	25.163	29.387
TG 58:9	TG 18:2_18:2_22:5	C61H100O6	C61H104O6N+	[M+NH4]+	946.786	946.785	25.163	29.387
TG 58:9	TG 16:0_20:4_22:5	C61H100O6	C61H104O6N+	[M+NH4]+	946.786	946.785	25.358	29.546
TG 58:9	TG 16:0_20:3_22:6	C61H100O6	C61H104O6N+	[M+NH4]+	946.786	946.783		29.752
TG 59:7	TG 18:1_19:1_22:5	C62H106O6	C62H110O6N+	[M+NH4]+	964.833	964.83	26.86		23.89
TG 60:3	TG 18:1_18:1_24:1	C63H116O6	C63H120O6N+	[M+NH4]+	986.912	986.911		38.155
TG 60:4	TG 18:1_18:2_24:1	C63H114O6	C63H118O6N+	[M+NH4]+	984.896	984.894		36.875
TG 60:7	TG 18:1_20:2_22:4	C63H108O6	C63H112O6N+	[M+NH4]+	978.849	978.849	27.523		24.9
TG 60:7	TG 18:0_20:3_22:4	C63H108O6	C63H112O6N+	[M+NH4]+	978.849	978.846		33.43
TG 60:8	TG 16:0_22:4_22:4	C63H106O6	C63H110O6N+	[M+NH4]+	976.833	976.835	26.729	32.064	24.24
TG 60:8	TG 18:1_20:3_22:4	C63H106O6	C63H110O6N+	[M+NH4]+	976.833	976.835	26.729	31.655
TG 60:8	TG 20:2_20:3_20:3	C63H106O6	C63H110O6N+	[M+NH4]+	976.833	976.831		31.655
TG 60:8	TG 18:1_20:2_22:5	C63H106O6	C63H110O6N+	[M+NH4]+	976.833	976.831		31.769
TG 60:8	TG 18:2_20:1_22:5	C63H106O6	C63H110O6N+	[M+NH4]+	976.833	976.831		31.769
TG 60:8	TG 18:2_20:2_22:4	C63H106O6	C63H110O6N+	[M+NH4]+	976.833	976.831		31.769
TG 60:8	TG 18:0_20:3_22:5	C63H106O6	C63H110O6N+	[M+NH4]+	976.833	976.834	26.921	32.203
TG 60:8	TG 18:0_20:4_22:4	C63H106O6	C63H110O6N+	[M+NH4]+	976.833	976.834	27.135	32.509
TG 60:8	TG 18:1_20:1_22:6	C63H106O6	C63H110O6N+	[M+NH4]+	976.833	976.831		32.509
TG 60:9	TG 18:1_20:3_22:5	C63H104O6	C63H108O6N+	[M+NH4]+	974.818	974.818	25.929	30.438	22.4
TG 60:9	TG 18:1_20:4_22:4	C63H104O6	C63H108O6N+	[M+NH4]+	974.818	974.818	25.929
TG 60:9	TG 18:1_20:2_22:6	C63H104O6	C63H108O6N+	[M+NH4]+	974.818	974.818	26.179
TG 60:9	TG 20:1_20:4_20:4	C63H104O6	C63H108O6N+	[M+NH4]+	974.818	974.818	26.179
TG 60:9	TG 18:0_20:4_22:5	C63H104O6	C63H108O6N+	[M+NH4]+	974.818	974.818	26.357	31.449
TG 62:9	TG 18:1_22:4_22:4	C65H108O6	C65H112O6N+	[M+NH4]+	1002.85	1002.85	26.772		24.08
TG 62:9	TG 18:0_22:4_22:5	C65H108O6	C65H112O6N+	[M+NH4]+	1002.85	1002.85		32.691
Diacylglycerol
DG 32:0	DG 16:0_16:0	C35H68O5	C35H72O5N+	[M+NH4]+	586.541	586.541	20.357	21.847	12.95
DG 32:1	DG 14:0_18:1	C35H66O5	C35H70O5N+	[M+NH4]+	584.525	584.524	19.191		12.06
DG 32:1	DG 16:0_16:1	C35H66O5	C35H70O5N+	[M+NH4]+	584.525	584.524	19.191
DG 32:2	DG 14:0_18:2	C35H64O5	C35H68O5N+	[M+NH4]+	582.51	582.51	18.163
DG 32:2	DG 16:1_16:1	C35H64O5	C35H68O5N+	[M+NH4]+	582.51	582.51	18.163
DG 33:1	DG 15:0_18:1	C36H68O5	C36H72O5N+	[M+NH4]+	598.541	598.541	19.864		12.53
DG 33:1	DG 16:0_17:1	C36H68O5	C36H72O5N+	[M+NH4]+	598.541	598.541	19.864
DG 34:0	DG 16:0_18:0	C37H72O5	C37H76O5N+	[M+NH4]+	614.572	614.573	21.614		14.16
DG 34:1	DG 16:0_18:1	C37H70O5	C37H74O5N+	[M+NH4]+	612.557	612.556	20.624	21.911	13.04
DG 34:1	DG 16:1_18:0	C37H70O5	C37H74O5N+	[M+NH4]+	612.557	612.556	20.624
DG 34:2	DG 16:0_18:2	C37H68O5	C37H72O5N+	[M+NH4]+	610.541	610.54	19.543		12.29
DG 34:2	DG 16:1_18:1	C37H68O5	C37H72O5N+	[M+NH4]+	610.541	610.54	19.543
DG 34:3	DG 16:0_18:3	C37H66O5	C37H70O5N+	[M+NH4]+	608.525	608.525	18.7		11.63
DG 34:3	DG 16:1_18:2	C37H66O5	C37H70O5N+	[M+NH4]+	608.525	608.525	18.7
DG 35:2	DG 17:1_18:1	C38H70O5	C38H74O5N+	[M+NH4]+	624.557	624.557	19.969
DG 35:2	DG 17:0_18:2	C38H70O5	C38H74O5N+	[M+NH4]+	624.557	624.557	19.969
DG 36:1	DG 18:0_18:1	C39H74O5	C39H78O5N+	[M+NH4]+	640.588	640.587	21.824	23	14.23
DG 36:1	DG 16:0_20:1	C39H74O5	C39H78O5N+	[M+NH4]+	640.588	640.589	21.616
DG 36:2	DG 18:0_18:2	C39H72O5	C39H76O5N+	[M+NH4]+	638.572	638.572	20.82	22.225	13.14
DG 36:2	DG 16:0_20:2	C39H72O5	C39H76O5N+	[M+NH4]+	638.572	638.572	20.82	22.068
DG 36:2	DG 18:1_18:1	C39H72O5	C39H76O5N+	[M+NH4]+	638.572	638.572	20.605	22.068
DG 36:3	DG 18:1_18:2	C39H70O5	C39H74O5N+	[M+NH4]+	636.557	636.557	19.636	21.3	12.39
DG 36:3	DG 16:0_20:3	C39H70O5	C39H74O5N+	[M+NH4]+	636.557	636.557	19.841	21.3
DG 36:3	DG 18:0_18:3	C39H70O5	C39H74O5N+	[M+NH4]+	636.557	636.557	20.211
DG 36:4	DG 18:2_18:2	C39H68O5	C39H72O5N+	[M+NH4]+	634.541	634.54	18.646	20.4	12.16
DG 36:4	DG 18:1_18:3	C39H68O5	C39H72O5N+	[M+NH4]+	634.541	634.54	18.646	20.4
DG 36:4	DG 16:1_20:3	C39H68O5	C39H72O5N+	[M+NH4]+	634.541	634.54	18.646
DG 36:4	DG 16:0_20:4	C39H68O5	C39H72O5N+	[M+NH4]+	634.541	634.54	19.312	20.898
DG 36:5	DG 16:0_20:5	C39H66O5	C39H70O5N+	[M+NH4]+	632.525	632.525	18.52		11.62
DG 36:5	DG 14:0_22:5	C39H66O5	C39H70O5N+	[M+NH4]+	632.525	632.525	18.52
DG 37:2	DG 18:1_19:1	C40H74O5	C40H78O5N+	[M+NH4]+	652.588	652.587	21.223
DG 37:4	DG 17:0_20:4	C40H70O5	C40H74O5N+	[M+NH4]+	648.557	648.557	20.069		12.65
DG 38:2	DG 18:1_20:1	C41H76O5	C41H80O5N+	[M+NH4]+	666.604	666.604	21.727		14.26
DG 38:4	DG 18:0_20:4	C41H72O5	C41H76O5N+	[M+NH4]+	662.572	662.571	20.686	22.044	13.19
DG 38:5	DG 18:0_20:5	C41H70O5	C41H74O5N+	[M+NH4]+	660.557	660.556	19.967		12.24
DG 38:5	DG 16:0_22:5	C41H70O5	C41H74O5N+	[M+NH4]+	660.557	660.556	19.967	21.012
DG 38:5	DG 18:1_20:4	C41H70O5	C41H74O5N+	[M+NH4]+	660.557	660.556	19.527	21.012
DG 38:6	DG 18:2_20:4	C41H68O5	C41H72O5N+	[M+NH4]+	658.541	658.54	18.345	20.178	11.68
DG 38:6	DG 18:1_20:5	C41H68O5	C41H72O5N+	[M+NH4]+	658.541	658.54	18.725
DG 38:6	DG 16:0_22:6	C41H68O5	C41H72O5N+	[M+NH4]+	658.541	658.541	18.967	20.648
DG 38:6	DG 16:1_22:5	C41H68O5	C41H72O5N+	[M+NH4]+	658.541	658.541	18.967
DG 38:7	DG 18:2_20:5	C41H66O5	C41H70O5N+	[M+NH4]+	656.525	656.526	17.559
DG 40:4	DG 18:0_22:4	C43H76O5	C43H80O5N+	[M+NH4]+	690.604	690.604	21.506	22.829	14.02
DG 40:5	DG 18:0_22:5	C43H74O5	C43H78O5N+	[M+NH4]+	688.588	688.589	21.194		13.3
DG 40:6	DG 18:0_22:6	C43H72O5	C43H76O5N+	[M+NH4]+	686.572	686.571	20.418		12.33
DG 40:6	DG 18:1_22:5	C43H72O5	C43H76O5N+	[M+NH4]+	686.572	686.572	19.565
DG 40:7	DG 18:1_22:6	C43H70O5	C43H74O5N+	[M+NH4]+	684.557	684.556	19.115
DG 40:8	DG 20:4_20:4	C43H68O5	C43H72O5N+	[M+NH4]+	682.541	682.539	18.127
DG 40:8	DG 18:2_22:6	C43H68O5	C43H72O5N+	[M+NH4]+	682.541	682.539	18.127
Glycerophospholipids
Phosphatidylcholin
PC 30:0	PC 14:0_16:0	C38H76O8PN	C39H77O10PN-	[M+HCOO]-	750.529	750.53	16.462	18.27	10.26
PC 31:0	PC 15:0_16:0	C39H78O8PN	C40H79O10PN-	[M+HCOO]-	764.544	764.545	17.142	18.95	10.7
PC 32:0	PC 16:0_16:0	C40H80O8PN	C41H81O10PN-	[M+HCOO]-	778.56	778.562	17.902	19.549	11.13
PC 32:1	PC 16:0_16:1	C40H78O8PN	C41H79O10PN-	[M+HCOO]-	776.544	776.544	16.696	18.795	10.42
PC 32:1	PC 14:0_18:1	C40H78O8PN	C41H79O10PN-	[M+HCOO]-	776.544	776.544	16.696
PC 32:2	PC 16:1_16:1	C40H76O8PN	C41H77O10PN-	[M+HCOO]-	774.529	774.53	15.209	17.389	9.71
PC 32:2	PC 14:0_18:2	C40H76O8PN	C41H77O10PN-	[M+HCOO]-	774.529	774.527		17.389
PC 33:0	PC 16:0_17:0	C41H82O8PN	C42H83O10PN-	[M+HCOO]-	792.576	792.577	18.609	19.911	11.38
PC 33:0	PC 15:0_18:0	C41H82O8PN	C42H83O10PN-	[M+HCOO]-	792.576	792.577	18.609		11.54
PC 33:1	PC 15:0_18:1	C41H80O8PN	C42H81O10PN-	[M+HCOO]-	790.56	790.562	17.425	19.129	10.83
PC 33:1	PC 16:0_17:1	C41H80O8PN	C42H81O10PN-	[M+HCOO]-	790.56	790.562	17.425	19.129	11.24
PC 33:2	PC 15:0_18:2	C41H78O8PN	C42H79O10PN-	[M+HCOO]-	788.544	788.545	16.279	18.171	10.19
PC 34:0	PC 16:0_18:0	C42H84O8PN	C43H85O10PN-	[M+HCOO]-	806.591	806.593	19.395	20.69	11.95
PC 34:1	PC 16:0_18:1	C42H82O8PN	C43H83O10PN-	[M+HCOO]-	804.576	804.577	17.957	19.729	11.24
PC 34:1	PC 16:1_18:0	C42H82O8PN	C43H83O10PN-	[M+HCOO]-	804.576	804.577	18.154	19.909
PC 34:2	PC 16:1_18:1	C42H80O8PN	C43H81O10PN-	[M+HCOO]-	802.56	802.562	16.664	18.949
PC 34:2	PC 16:0_18:2	C42H80O8PN	C43H81O10PN-	[M+HCOO]-	802.56	802.562	17.011	18.949	10.64
PC 34:3	PC 16:0_18:3	C42H78O8PN	C43H79O10PN-	[M+HCOO]-	800.544	800.545	16.309	17.967	10.1
PC 34:3	PC 16:1_18:2	C42H78O8PN	C43H79O10PN-	[M+HCOO]-	800.544	800.547	15.755	17.675	9.86
PC 35:1	PC 17:0_18:1	C43H84O8PN	C44H85O10PN-	[M+HCOO]-	818.591	818.591	18.546	20.028	11.51
PC 35:1	PC 16:0_19:1	C43H84O8PN	C44H85O10PN-	[M+HCOO]-	818.591	818.591	18.728	20.27	11.65
PC 35:2	PC 17:0_18:2	C43H82O8PN	C44H83O10PN-	[M+HCOO]-	816.576	816.577	17.595	19.402	11.07
PC 35:2	PC 17:1_18:1	C43H82O8PN	C44H83O10PN-	[M+HCOO]-	816.576	816.577	17.595	19.262	10.94
PC 36:1	PC 18:0_18:1	C44H86O8PN	C45H87O10PN-	[M+HCOO]-	832.607	832.608	19.45	20.822	12.07
PC 36:1	PC 16:0_20:1	C44H86O8PN	C45H87O10PN-	[M+HCOO]-	832.607	832.608	19.45	20.822
PC 36:2	PC 18:1_18:1	C44H84O8PN	C45H85O10PN-	[M+HCOO]-	830.591	830.593	18.117	20.11	11.34
PC 36:2	PC 18:0_18:2	C44H84O8PN	C45H85O10PN-	[M+HCOO]-	830.591	830.593	18.484	20.11	11.49
PC 36:2	PC 16:0_20:2	C44H84O8PN	C45H85O10PN-	[M+HCOO]-	830.591	830.593	18.295
PC 36:3	PC 16:0_20:3	C44H82O8PN	C45H83O10PN-	[M+HCOO]-	828.576	828.576	17.57	19.373	10.89
PC 36:3	PC 18:1_18:2	C44H82O8PN	C45H83O10PN-	[M+HCOO]-	828.576	828.576	17.57	19.016	10.75
PC 36:3	PC 18:0_18:3	C44H82O8PN	C45H83O10PN-	[M+HCOO]-	828.576	828.576	17.57
PC 36:4	PC 16:0_20:4	C44H80O8PN	C45H81O10PN-	[M+HCOO]-	826.56	826.562	16.811	18.703	10.57
PC 36:4	PC 18:2_18:2	C44H80O8PN	C45H81O10PN-	[M+HCOO]-	826.56	826.558		18.102
PC 36:4	PC 18:1_18:3	C44H80O8PN	C45H81O10PN-	[M+HCOO]-	826.56	826.561		18.414
PC 36:5	PC 16:0_20:5	C44H78O8PN	C45H79O10PN-	[M+HCOO]-	824.544	824.546	15.979	17.988	10.03
PC 36:5	PC 16:1_20:4	C44H78O8PN	C45H79O10PN-	[M+HCOO]-	824.544	824.545	15.603	17.875	9.78
PC 36:5	PC 14:0_22:5	C44H78O8PN	C45H79O10PN-	[M+HCOO]-	824.544	824.543		17.54
PC 37:4	PC 17:0_20:4	C45H82O8PN	C46H83O10PN-	[M+HCOO]-	840.576	840.577	17.637	19.17	11.01
PC 38:2	PC 18:0_20:2	C46H88O8PN	C47H89O10PN-	[M+HCOO]-	858.622	858.625	19.773	21.02	12.21
PC 38:2	PC 18:1_20:1	C46H88O8PN	C47H89O10PN-	[M+HCOO]-	858.622	858.625	19.773	20.89	12.09
PC 38:3	PC 18:0_20:3	C46H86O8PN	C47H87O10PN-	[M+HCOO]-	856.607	856.609	18.948	20.513	11.72
PC 38:3	PC 16:0_22:3	C46H86O8PN	C47H87O10PN-	[M+HCOO]-	856.607	856.607		20.4
PC 38:4	PC 16:0_22:4	C46H84O8PN	C47H85O10PN-	[M+HCOO]-	854.591	854.592	17.855	19.508	11.16
PC 38:4	PC 18:1_20:3	C46H84O8PN	C47H85O10PN-	[M+HCOO]-	854.591	854.592	17.855	19.508
PC 38:4	PC 18:0_20:4	C46H84O8PN	C47H85O10PN-	[M+HCOO]-	854.591	854.592	18.404	19.953	11.42
PC 38:5	PC 18:0_20:5	C46H82O8PN	C47H83O10PN-	[M+HCOO]-	852.576	852.576	17.498	19.283	10.94
PC 38:5	PC 18:1_20:4	C46H82O8PN	C47H83O10PN-	[M+HCOO]-	852.576	852.576	16.948	19.175	10.67
PC 38:5	PC 16:0_22:5	C46H82O8PN	C47H83O10PN-	[M+HCOO]-	852.576	852.576	16.948	19.283
PC 38:6	PC 18:1_20:5	C46H80O8PN	C47H81O10PN-	[M+HCOO]-	850.56	850.561	16.067	18.146
PC 38:6	PC 18:2_20:4	C46H80O8PN	C47H81O10PN-	[M+HCOO]-	850.56	850.561	15.872	18.013	10.02
PC 38:6	PC 16:0_22:6	C46H80O8PN	C47H81O10PN-	[M+HCOO]-	850.56	850.561	16.593	18.48	10.41
PC 40:4	PC 18:0_22:4	C48H88O8PN	C49H89O10PN-	[M+HCOO]-	882.622	882.623	19.262	20.735	11.98
PC 40:5	PC 18:0_22:5	C48H86O8PN	C49H87O10PN-	[M+HCOO]-	880.607	880.607	18.543	20.491	11.49
PC 40:5	PC 20:1_20:4	C48H86O8PN	C49H87O10PN-	[M+HCOO]-	880.607	880.607	18.543
PC 40:6	PC 20:2_20:4	C48H84O8PN	C49H85O10PN-	[M+HCOO]-	878.591	878.593	17.464	19.176	10.82
PC 40:6	PC 18:0_22:6	C48H84O8PN	C49H85O10PN-	[M+HCOO]-	878.591	878.593	18.156	19.777	11.28
PC 40:6	PC 18:1_22:5	C48H84O8PN	C49H85O10PN-	[M+HCOO]-	878.591	878.593	17.253	19.043
PC 40:7	PC 20:3_20:4	C48H82O8PN	C49H83O10PN-	[M+HCOO]-	876.576	876.577	16.394		10.27
PC 40:7	PC 18:1_22:6	C48H82O8PN	C49H83O10PN-	[M+HCOO]-	876.576	876.578	16.83	18.73	10.5
PC 40:8	PC 20:4_20:4	C48H80O8PN	C49H81O10PN-	[M+HCOO]-	874.56	874.563	15.719	17.741	9.88
Ether/plasmalogen-Phosphatidylcholin
PC O-32:0	PC O-16:0_16:0	C40H82O7PN	C41H83O9PN-	[M+HCOO]-	764.581	764.583	19.023		11.65
PC O-34:0	PC O-18:0_16:0	C42H86O7PN	C43H87O9PN-	[M+HCOO]-	792.612	792.614	20.368	21.407	12.57
PC O-34:1	PC O-16:0_18:1	C42H84O7PN	C43H85O9PN-	[M+HCOO]-	790.596	790.597	18.983		11.72
PC O-34:2	PC O-16:0_18:2	C42H82O7PN	C43H83O9PN-	[M+HCOO]-	788.581	788.583	18.009	19.619	11.64
PC O-36:4	PC O-16:0_20:4	C44H82O7PN	C45H83O9PN-	[M+HCOO]-	812.581	812.581	17.839	19.505	11.1
PC O-38:4	PC O-18:0_20:4	C46H86O7PN	C47H87O9PN-	[M+HCOO]-	840.612	840.614	19.399	20.669	11.94
PC O-38:4	PC O-16:0_22:4	C46H86O7PN	C47H87O9PN-	[M+HCOO]-	840.612	840.611		20.31
PC P-32:0	PC P-16:0_16:0	C40H80O7PN	C41H81O9PN-	[M+HCOO]-	762.565	762.566	18.691	20.222	11.55
PC P-34:1	PC P-16:0_18:1	C42H82O7PN	C43H83O9PN-	[M+HCOO]-	788.581	788.582	18.802	20.288	11.64
PC P-34:2	PC P-16:0_18:2	C42H80O7PN	C43H81O9PN-	[M+HCOO]-	786.565	786.565	17.825	19.418	11.05
PC P-36:4	PC P-16:0_20:4	C44H80O7PN	C45H81O9PN-	[M+HCOO]-	810.565	810.567	17.663	19.327	10.97
PC P-38:4	PC P-18:0_20:4	C46H84O7PN	C47H85O9PN-	[M+HCOO]-	838.596	838.598	19.204	20.489	11.81
PC P-38:4	PC P-16:0_22:4	C46H84O7PN	C47H85O9PN-	[M+HCOO]-	838.596	838.598	18.607	20.157	11.54
Phosphatidylethanolamine
PE 32:0	PE 16:0_16:0	C37H74O8PN	C37H73O8PN-	[M-H]-	690.507	690.509	18.011	19.865
PE 32:1	PE 16:0_16:1	C37H72O8PN	C37H71O8PN-	[M-H]-	688.492	688.492		18.807
PE 32:1	PE 14:0_18:1	C37H72O8PN	C37H71O8PN-	[M-H]-	688.492	688.492		18.807
PE 34:0	PE 16:0_18:0	C39H78O8PN	C39H77O8PN-	[M-H]-	718.539	718.539	19.491	20.993	12.18
PE 34:1	PE 16:0_18:1	C39H76O8PN	C39H75O8PN-	[M-H]-	716.523	716.525	18.182	19.958	11.45
PE 34:1	PE 16:1_18:0	C39H76O8PN	C39H75O8PN-	[M-H]-	716.523	716.525	18.368	20.065
PE 34:2	PE 16:0_18:2	C39H74O8PN	C39H73O8PN-	[M-H]-	714.507	714.508	17.178	19.172	10.86
PE 34:2	PE 16:1_18:1	C39H74O8PN	C39H73O8PN-	[M-H]-	714.507	714.508	16.982	19.008
PE 36:1	PE 18:0_18:1	C41H80O8PN	C41H79O8PN-	[M-H]-	744.554	744.556	19.66	21.181	12.3
PE 36:1	PE 16:0_20:1	C41H80O8PN	C41H79O8PN-	[M-H]-	744.554	744.555		21.054
PE 36:2	PE 18:0_18:2	C41H78O8PN	C41H77O8PN-	[M-H]-	742.539	742.539	18.689	20.377	11.69
PE 36:2	PE 18:1_18:1	C41H78O8PN	C41H77O8PN-	[M-H]-	742.539	742.539	18.486	20.119	11.54
PE 36:2	PE 16:0_20:2	C41H78O8PN	C41H77O8PN-	[M-H]-	742.539	742.538		20.246
PE 36:3	PE 18:1_18:2	C41H76O8PN	C41H75O8PN-	[M-H]-	740.523	740.524	17.349	19.285	10.96
PE 36:3	PE 16:0_20:3	C41H76O8PN	C41H75O8PN-	[M-H]-	740.523	740.524	17.704	19.553	11.1
PE 36:4	PE 16:0_20:4	C41H74O8PN	C41H73O8PN-	[M-H]-	738.507	738.51	17.175	19.06	10.78
PE 36:4	PE 18:2_18:2	C41H74O8PN	C41H73O8PN-	[M-H]-	738.507	738.51	16.431
PE 36:4	PE 18:1_18:3	C41H74O8PN	C41H73O8PN-	[M-H]-	738.507	738.51	16.431
PE 36:5	PE 16:0_20:5	C41H72O8PN	C41H71O8PN-	[M-H]-	736.492	736.49		18.27	10.01
PE 38:1	PE 18:1_20:0	C43H84O8PN	C43H83O8PN-	[M-H]-	772.586	772.587		22.177	13.32
PE 38:1	PE 18:0_20:1	C43H84O8PN	C43H83O8PN-	[M-H]-	772.586	772.587		22.058	13.19
PE 38:2	PE 18:1_20:1	C43H82O8PN	C43H81O8PN-	[M-H]-	770.57	770.57		21.163	12.32
PE 38:2	PE 18:0_20:2	C43H82O8PN	C43H81O8PN-	[M-H]-	770.57	770.57		21.299	12.45
PE 38:2	PE 18:2_20:0	C43H82O8PN	C43H81O8PN-	[M-H]-	770.57	770.571		21.435	12.57
PE 38:3	PE 18:0_20:3	C43H80O8PN	C43H79O8PN-	[M-H]-	768.554	768.555	19.06	20.693	11.93
PE 38:4	PE 18:0_20:4	C43H78O8PN	C43H77O8PN-	[M-H]-	766.539	766.541	18.626	20.332	11.62
PE 38:4	PE 16:0_22:4	C43H78O8PN	C43H77O8PN-	[M-H]-	766.539	766.541	18.241	19.851	11.36
PE 38:4	PE 18:1_20:3	C43H78O8PN	C43H77O8PN-	[M-H]-	766.539	766.538		19.851
PE 38:5	PE 18:0_20:5	C43H76O8PN	C43H75O8PN-	[M-H]-	764.523	764.525	17.776	19.573
PE 38:5	PE 18:1_20:4	C43H76O8PN	C43H75O8PN-	[M-H]-	764.523	764.525	17.201	19.216	10.88
PE 38:5	PE 16:0_22:5	C43H76O8PN	C43H75O8PN-	[M-H]-	764.523	764.525	17.201	19.216	11.12
PE 38:6	PE 18:1_20:5	C43H74O8PN	C43H73O8PN-	[M-H]-	762.507	762.509	16.387
PE 38:6	PE 18:2_20:4	C43H74O8PN	C43H73O8PN-	[M-H]-	762.507	762.509	16.387	18.246	10.24
PE 38:6	PE 16:0_22:6	C43H74O8PN	C43H73O8PN-	[M-H]-	762.507	762.506		18.86
PE 39:4	PE 17:0_22:4	C44H80O8PN	C44H79O8PN-	[M-H]-	780.554	780.551		20.52
PE 40:1	PE 18:1_22:0	C45H88O8PN	C45H87O8PN-	[M-H]-	800.617	800.618		23.378
PE 40:2	PE 18:1_22:1	C45H86O8PN	C45H85O8PN-	[M-H]-	798.601	798.602		22.154	13.27
PE 40:4	PE 18:0_22:4	C45H82O8PN	C45H81O8PN-	[M-H]-	794.57	794.572	19.489	21.026	12.2
PE 40:5	PE 18:0_22:5	C45H80O8PN	C45H79O8PN-	[M-H]-	792.554	792.554		20.734	11.96
PE 40:7	PE 18:1_22:6	C45H76O8PN	C45H75O8PN-	[M-H]-	788.523	788.524	17.031	18.935	10.72
PE 40:8	PE 18:2_22:6	C45H74O8PN	C45H73O8PN-	[M-H]-	786.507	786.508		18.022
PE 42:1	PE 18:1_24:0	C47H92O8PN	C47H91O8PN-	[M-H]-	828.648	828.648		24.721	15.98
PE 42:2	PE 18:1_24:1	C47H90O8PN	C47H89O8PN-	[M-H]-	826.633	826.635	21.929	23.26	14.41
PE 42:4	PE 20:4_22:0	C47H86O8PN	C47H85O8PN-	[M-H]-	822.601	822.605	21.218
Ether/plasmalogen-ethanolamine
PE O-34:0	PE O-18:0_16:0	C39H80O7PN	C39H79O7PN-	[M-H]-	704.559	704.557		21.709
PE O-38:4	PE O-16:0_22:4	C43H80O7PN	C43H79O7PN-	[M-H]-	752.559	752.563	19.132
PE O-38:6	PE O-16:0_22:6	C43H76O7PN	C43H75O7PN-	[M-H]-	748.528	748.528	17.824
PE O-40:4	PE O-18:0_22:4	C45H84O7PN	C45H83O7PN-	[M-H]-	780.591	780.593	20.405	21.742
PE O-40:4	PE O-20:0_20:4	C45H84O7PN	C45H83O7PN-	[M-H]-	780.591	780.59		22.101	13.43
PE O-40:6	PE O-18:0_22:6	C45H80O7PN	C45H79O7PN-	[M-H]-	776.559	776.56	19.208	20.825	12.4
PE P-32:0	PE P-16:0_16:0	C37H74O7PN	C37H73O7PN-	[M-H]-	674.513	674.513		20.49	11.79
PE P-34:0	PE P-18:0_16:0	C39H78O7PN	C39H77O7PN-	[M-H]-	702.544	702.545		21.565	12.71
PE P-34:1	PE P-16:0_18:1	C39H76O7PN	C39H75O7PN-	[M-H]-	700.528	700.528	19.021	20.579	11.88
PE P-34:1	PE P-18:0_16:1	C39H76O7PN	C39H75O7PN-	[M-H]-	700.528	700.529		20.69
PE P-34:2	PE P-16:0_18:2	C39H74O7PN	C39H73O7PN-	[M-H]-	698.513	698.513	17.959	19.779	11.3
PE P-36:1	PE P-18:0_18:1	C41H80O7PN	C41H79O7PN-	[M-H]-	728.559	728.56	20.331	21.696	12.82
PE P-36:1	PE P-16:0_20:1	C41H80O7PN	C41H79O7PN-	[M-H]-	728.559	728.56		21.589
PE P-36:2	PE P-18:0_18:2	C41H78O7PN	C41H77O7PN-	[M-H]-	726.544	726.542		20.959	12.14
PE P-36:3	PE P-16:0_20:3	C41H76O7PN	C41H75O7PN-	[M-H]-	724.528	724.528	18.434	20.118	11.52
PE P-36:4	PE P-16:0_20:4	C41H74O7PN	C41H73O7PN-	[M-H]-	722.513	722.514	17.747	19.618	11.2
PE P-36:5	PE P-16:0_20:5	C41H72O7PN	C41H71O7PN-	[M-H]-	720.497	720.496		18.928	10.69
PE P-38:3	PE P-18:0_20:3	C43H80O7PN	C43H79O7PN-	[M-H]-	752.559	752.558		21.227	12.49
PE P-38:3	PE P-16:0_22:3	C43H80O7PN	C43H79O7PN-	[M-H]-	752.559	752.558		21.227	12.39
PE P-38:4	PE P-16:0_22:4	C43H78O7PN	C43H77O7PN-	[M-H]-	750.544	750.545	18.763	20.444	11.77
PE P-38:4	PE P-18:0_20:4	C43H78O7PN	C43H77O7PN-	[M-H]-	750.544	750.545	19.329	20.78	12.05
PE P-38:5	PE P-18:0_20:5	C43H76O7PN	C43H75O7PN-	[M-H]-	748.528	748.528		20.134	11.42
PE P-38:5	PE P-16:0_22:5	C43H76O7PN	C43H75O7PN-	[M-H]-	748.528	748.528	18.003	19.774	11.28
PE P-38:6	PE P-16:0_22:6	C43H74O7PN	C43H73O7PN-	[M-H]-	746.513	746.513	17.632	19.417	11.04
PE P-40:3	PE P-18:0_22:3	C45H84O7PN	C45H83O7PN-	[M-H]-	780.591	780.59		22.101
PE P-40:4	PE P-18:0_22:4	C45H82O7PN	C45H81O7PN-	[M-H]-	778.575	778.577	20.218	21.519	12.68
PE P-40:4	PE P-20:0_20:4	C45H82O7PN	C45H81O7PN-	[M-H]-	778.575	778.574		21.876	13.03
PE P-40:5	PE P-18:0_22:5	C45H80O7PN	C45H79O7PN-	[M-H]-	776.559	776.56	19.397	20.961	12.12
PE P-40:6	PE P-18:0_22:6	C45H78O7PN	C45H77O7PN-	[M-H]-	774.544	774.545	19.02	20.601	11.87
PE P-42:5	PE P-20:0_22:5	C47H84O7PN	C47H83O7PN-	[M-H]-	804.591	804.591		21.95	12.98
PE P-42:6	PE P-20:0_22:6	C47H82O7PN	C47H81O7PN-	[M-H]-	802.575	802.576		21.681	12.82
Phosphatidic acid
PA 34:1	PA 16:0_18:1	C37H71O8P	C37H70O8P-	[M-H]-	673.481	673.5				9
Phosphatidylserine
PS 34:0	PS 16:0_18:0	C40H78O10PN	C40H77O10PN-	[M-H]-	762.529	762.529	18.102	19.99		9
PS 34:1	PS 16:0_18:1	C40H76O10PN	C40H75O10PN-	[M-H]-	760.513	760.514	16.814	18.97		8.6
PS 36:1	PS 18:0_18:1	C42H80O10PN	C42H79O10PN-	[M-H]-	788.544	788.546	18.298	20.1		9
PS 36:2	PS 18:0_18:2	C42H78O10PN	C42H77O10PN-	[M-H]-	786.529	786.531	17.251	19.35		8.7
PS 36:2	PS 18:1_18:1	C42H78O10PN	C42H77O10PN-	[M-H]-	786.529	786.531	17.251	19.1
PS 36:4	PS 18:2_18:2	C42H74O10PN	C42H73O10PN-	[M-H]-	782.497	782.497		18.01
PS 38:1	PS 18:0_20:1	C44H84O10PN	C44H83O10PN-	[M-H]-	816.576	816.575		21.1
PS 38:1	PS 18:1_20:0	C44H84O10PN	C44H83O10PN-	[M-H]-	816.576	816.577	19.734	21.2
PS 38:2	PS 18:1_20:1	C44H82O10PN	C44H81O10PN-	[M-H]-	814.56	814.562	18.406	20.2		9
PS 38:2	PS 18:0_20:2	C44H82O10PN	C44H81O10PN-	[M-H]-	814.56	814.56		20.3
PS 38:3	PS 18:0_20:3	C44H80O10PN	C44H79O10PN-	[M-H]-	812.544	812.545	17.751	19.7		8.8
PS 38:4	PS 18:0_20:4	C44H78O10PN	C44H77O10PN-	[M-H]-	810.529	810.531	17.278	19.26		8.6
PS 38:5	PS 18:1_20:4	C44H76O10PN	C44H75O10PN-	[M-H]-	808.513	808.513		18.21
PS 40:1	PS 18:1_22:0	C46H88O10PN	C46H87O10PN-	[M-H]-	844.607	844.609	20.759	22.2
PS 40:2	PS 18:1_22:1	C46H86O10PN	C46H85O10PN-	[M-H]-	842.591	842.593	19.522	21.2		9.4
PS 40:4	PS 18:0_22:4	C46H82O10PN	C46H81O10PN-	[M-H]-	838.56	838.56	18.283	20		8.9
PS 40:5	PS 18:0_22:5	C46H80O10PN	C46H79O10PN-	[M-H]-	836.544	836.546	17.423	19.4, 19.8		8.7
PS 40:6	PS 18:0_22:6	C46H78O10PN	C46H77O10PN-	[M-H]-	834.529	834.531	17.044	19.1		8.5
PS 42:1	PS 18:1_24:0	C48H92O10PN	C48H91O10PN-	[M-H]-	872.638	872.638	21.912	23.34
Phosphatidylinositol
PI 32:0	PI 16:0_16:0	C41H79O13P	C41H78O13P-	[M-H]-	809.518	809.52	16.464			8.4
PI 32:1	PI 16:0_16:1	C41H77O13P	C41H76O13P-	[M-H]-	807.502	807.503		17.595		7.9
PI 34:1	PI 16:0_18:1	C43H81O13P	C43H80O13P-	[M-H]-	835.534	835.536	16.529	18.81		8.4
PI 34:1	PI 16:1_18:0	C43H81O13P	C43H80O13P-	[M-H]-	835.534	835.532		18.907
PI 34:2	PI 16:1_18:1	C43H79O13P	C43H78O13P-	[M-H]-	833.518	833.518		17.76
PI 34:2	PI 16:0_18:2	C43H79O13P	C43H78O13P-	[M-H]-	833.518	833.52	15.681	17.9443		8
PI 35:2	PI 17:0_18:2	C44H81O13P	C44H80O13P-	[M-H]-	847.534	847.533	16.4			8.3
PI 36:1	PI 18:0_18:1	C45H85O13P	C45H84O13P-	[M-H]-	863.565	863.567	18.119	20		8.9
PI 36:2	PI 18:1_18:1	C45H83O13P	C45H82O13P-	[M-H]-	861.549	861.549	16.828	18.97		8.4
PI 36:2	PI 18:0_18:2	C45H83O13P	C45H82O13P-	[M-H]-	861.549	861.552	17.214	19.19
PI 36:3	PI 18:1_18:2	C45H81O13P	C45H80O13P-	[M-H]-	859.534	859.535	15.868	18.09
PI 36:3	PI 16:0_20:3	C45H81O13P	C45H80O13P-	[M-H]-	859.534	859.535		18.3
PI 36:4	PI 16:0_20:4	C45H79O13P	C45H78O13P-	[M-H]-	857.518	857.519	15.489	17.87		8
PI 37:4	PI 17:0_20:4	C46H81O13P	C46H80O13P-	[M-H]-	871.534	871.536	16.385	18.52		8.2
PI 38:3	PI 18:0_20:3	C47H85O13P	C47H84O13P-	[M-H]-	887.565	887.568	17.431	19.54		8.7
PI 38:4	PI 18:0_20:4	C47H83O13P	C47H82O13P-	[M-H]-	885.549	885.549	17.042	19.1		8.5
PI 38:4	PI 16:0_22:4	C47H83O13P	C47H82O13P-	[M-H]-	885.549	885.552	16.429
PI 38:4	PI 18:1_20:3	C47H83O13P	C47H82O13P-	[M-H]-	885.549	885.552	16.429
PI 38:5	PI 18:1_20:4	C47H81O13P	C47H80O13P-	[M-H]-	883.534	883.534	15.679	18.0, 18.2		8
PI 38:5	PI 16:0_22:5	C47H81O13P	C47H80O13P-	[M-H]-	883.534	883.534	15.679	18.03
PI 38:6	PI 16:0_22:6	C47H79O13P	C47H78O13P-	[M-H]-	881.518	881.518		17.641		7.8
PI 38:6	PI 18:2_20:4	C47H79O13P	C47H78O13P-	[M-H]-	881.518	881.523		17.094
PI 40:4	PI 18:0_22:4	C49H87O13P	C49H86O13P-	[M-H]-	913.581	913.58		19.9		8.8
PI 40:5	PI 18:0_22:5	C49H85O13P	C49H84O13P-	[M-H]-	911.565	911.567	17.215	19.23		8.5
PI 40:6	PI 18:0_22:6	C49H83O13P	C49H82O13P-	[M-H]-	909.549	909.549		18.92		8.4
PI 40:8	PI 20:4_20:4	C49H79O13P	C49H78O13P-	[M-H]-	905.518	905.521	14.414	16.88		7.5
Phosphatidylglycerol
PG 34:1	PG 16:0_18:1	C40H77O10P	C40H76O10P-	[M-H]-	747.518	747.519	17.106			8.5
PG 36:2	PG 18:1_18:1	C42H79O10P	C42H78O10P-	[M-H]-	773.534	773.533	16.33			8.2
PG 38:4	PG 18:0_20:4	C44H79O10P	C44H78O10P-	[M-H]-	797.533	797.535	16.392
PG 38:5	PG 18:1_20:4	C44H77O10P	C44H76O10P-	[M-H]-	795.518	795.518	15.194	17.58		7.8
PG 40:5	PG 18:1_22:4	C46H81O10P	C46H80O10P-	[M-H]-	823.549	823.55	16.427	18.45		8.2
PG 40:5	PG 20:1_20:4	C46H81O10P	C46H80O10P-	[M-H]-	823.549	823.55	16.427
PG 40:6	PG 18:1_22:5	C46H79O10P	C46H78O10P-	[M-H]-	821.533	821.537	15.797	18.21		8
PG 40:7	PG 18:1_22:6	C46H77O10P	C46H76O10P-	[M-H]-	819.518	819.519	15.001			7.7
PG 40:8	PG 18:2_22:6	C46H75O10P	C46H74O10P-	[M-H]-	817.502	817.505		16.41		7.3
PG 40:8	PG 20:4_20:4	C46H75O10P	C46H74O10P-	[M-H]-	817.502	817.505	14.032	16.53		7.3
Cardiolipin
CL 70:7	CL 18:2_18:2_18:2_16:1	C79H140O17P2	C79H139O17P2-	[M-H]-	1421.95	1421.95	23.43	26.15		10.6
CL 72:6	CL 18:2_18:2_18:1_18:1	C81H146O17P2	C81H145O17P2-	[M-H]-	1452	1452		28.34		11.2
CL 72:7	CL 18:2_18:2_18:2_18:1	C81H144O17P2	C81H143O17P2-	[M-H]-	1449.98	1449.98	23.97	27.42		10.9
CL 72:8	CL 18:2_18:2_18:2_18:2	C81H142O17P2	C81H141O17P2-	[M-H]-	1447.96	1447.97	23.58	26.43		10.7
CL 74:10	CL 18:2_18:2_18:2_20:4	C83H142O17P2	C83H141O17P2-	[M-H]-	1471.96	1471.97		26.29		10.6
Lysophosphatidylcholin
LPC 14:0	LPC 14:0	C22H46O7PN	C23H47O9PN-	[M+HCOO]-	512.299	512.3	4.144	3.978	2.73
LPC 16:0	LPC 16:0	C24H50O7PN	C25H51O9PN-	[M+HCOO]-	540.33	540.332	6.233	6.7	3.88
LPC 16:1	LPC 16:1	C24H48O7PN	C25H49O9PN-	[M+HCOO]-	538.314	538.317	4.65	4.882	2.97
LPC 17:0	LPC 17:0	C25H52O7PN	C26H53O9PN-	[M+HCOO]-	554.346	554.347	6.943	7.689	4.58
LPC 17:1	LPC 17:1	C25H50O7PN	C26H51O9PN-	[M+HCOO]-	552.33	552.333	5.487		3.52
LPC 18:0	LPC 18:0	C26H54O7PN	C27H55O9PN-	[M+HCOO]-	568.361	568.363	8.455	9.84	5.31
LPC 18:1	LPC 18:1	C26H52O7PN	C27H53O9PN-	[M+HCOO]-	566.346	566.347	6.531	7.473	4.16
LPC 18:2	LPC 18:2	C26H50O7PN	C27H51O9PN-	[M+HCOO]-	564.33	564.332	5.132	5.471	3.31
LPC 20:0	LPC 20:0	C28H58O7PN	C29H59O9PN-	[M+HCOO]-	596.393	596.394	10.722	12.651	6.79
LPC 20:1	LPC 20:1	C28H56O7PN	C29H57O9PN-	[M+HCOO]-	594.377	594.378	8.63	10.199	5.47
LPC 20:2	LPC 20:2	C28H54O7PN	C29H55O9PN-	[M+HCOO]-	592.361	592.361		8.05	4.47
LPC 20:3	LPC 20:3	C28H52O7PN	C29H53O9PN-	[M+HCOO]-	590.346	590.346	5.9	6.523	3.72
LPC 20:4	LPC 20:4	C28H50O7PN	C29H51O9PN-	[M+HCOO]-	588.33	588.332	5.189	5.494	3.26
LPC 22:1	LPC 22:1	C30H60O7PN	C31H61O9PN-	[M+HCOO]-	622.408	622.408		12.752
LPC 22:4	LPC 22:4	C30H54O7PN	C31H55O9PN-	[M+HCOO]-	616.361	616.363	6.588	7.508	4.17
LPC 22:5	LPC 22:5	C30H52O7PN	C31H53O9PN-	[M+HCOO]-	614.346	614.348	5.577	6.062	3.47
LPC 22:6	LPC 22:6	C30H50O7PN	C31H51O9PN-	[M+HCOO]-	612.33	612.333	4.947	5.386	3.15
LPC 24:1	LPC 24:1	C32H64O7PN	C33H65O9PN-	[M+HCOO]-	650.44	650.44		14.949	8.15
LPC O-16:0	LPC O-16:0	C24H52O6PN	C25H53O8PN-	[M+HCOO]-	526.351	526.352	7.113	7.75	4.44
LPC O-18:0	LPC O-18:0	C26H56O6PN	C27H57O8PN-	[M+HCOO]-	554.382	554.383	9.523	10.976	5.95
LPC O-20:0	LPC O-20:0	C28H60O6PN	C29H61O8PN-	[M+HCOO]-	582.413	582.414		13.693	7.44
LPC P-16:0	LPC P-16:0	C24H50O6PN	C25H51O8PN-	[M+HCOO]-	524.335	524.337	6.75	7.585	4.37
LPC P-18:0	LPC P-18:0	C26H54O6PN	C27H55O8PN-	[M+HCOO]-	552.366	552.368	9.2	10.9	5.86
Lysophosphatidylethanolamine
LPE 16:0	LPE 16:0	C21H44O7PN	C21H43O7PN-	[M-H]-	452.278	452.278	6.122	6.96	4.03
LPE 18:0	LPE 18:0	C23H48O7PN	C23H47O7PN-	[M-H]-	480.309	480.31	8.471	10.19	5.49
LPE 18:1	LPE 18:1	C23H46O7PN	C23H45O7PN-	[M-H]-	478.293	478.294	6.453	7.56	4.31
LPE 18:2	LPE 18:2	C23H44O7PN	C23H43O7PN-	[M-H]-	476.278	476.279	5.269	5.68	3.42
LPE 20:1	LPE 20:1	C25H50O7PN	C25H49O7PN-	[M-H]-	506.325	506.325		10.57
LPE 20:3	LPE 20:3	C25H46O7PN	C25H45O7PN-	[M-H]-	502.293	502.295	5.998
LPE 20:4	LPE 20:4	C25H44O7PN	C25H43O7PN-	[M-H]-	500.278	500.279	5.216	5.66	3.34
LPE 22:4	LPE 22:4	C27H48O7PN	C27H47O7PN-	[M-H]-	528.309	528.31	6.396	7.81	4.27
LPE 22:6	LPE 22:6	C27H44O7PN	C27H43O7PN-	[M-H]-	524.278	524.279	5.062		3.24
LPE P-16:0	LPE P-16:0	C21H44O6PN	C21H43O6PN-	[M-H]-	436.283	436.284	7.1	7.98	4.58
LPE P-18:0	LPE P-18:0	C23H48O6PN	C23H47O6PN-	[M-H]-	464.314	464.315	9.5	11.28	6.1
LPE P-20:0	LPE P-20:0	C25H52O6PN	C25H51O6PN-	[M-H]-	492.345	492.346		13.91
Lysophosphatidic acid
LPA 16:0	LPA 16:0	C19H39O7P	C19H38O7P-	[M-H]-	409.236	409.2				3.9
LPA 18:0	LPA 18:0	C21H43O7P	C21H42O7P-	[M-H]-	437.267	437.3				5.2
LPA 18:1	LPA 18:1	C21H41O7P	C21H40O7P-	[M-H]-	435.252	435.3				4
LPA 20:4	LPA 20:4	C23H39O7P	C23H38O7P-	[M-H]-	457.236	457.2				3
Lysophosphatidylinositol
LPI 18:0	LPI 18:0	C27H53O12P	C27H52O12P-	[M-H]-	599.32	599.3				4.4
LPI 18:1	LPI 18:1	C27H51O12P	C27H50O12P-	[M-H]-	597.305	597.3				3.3
LPI 20:4	LPI 20:4	C29H49O12P	C29H48O12P-	[M-H]-	619.289	619.3				2.2
Lysophosphatidylserine
LPS 18:0	LPS 18:0	C24H48NO9P	C24H47NO9P-	[M-H]-	524.299	524.3				4.5
LPS 18:1	LPS 18:1	C24H46NO9P	C24H45NO9P-	[M-H]-	522.284	522.3				3.2
LPS 20:4	LPS 20:4	C26H44NO9P	C26H43NO9P-	[M-H]-	544.268	544.3				2.3
Sphingolipids
Sphingomyelin
SM 28:1;O2	SM 28:1;O2	C33H67O6PN2	C33H68O6PN2+	[M+H]+	619.481	619.479		12.864	6.88
SM 29:1;O2	SM 29:1;O2	C34H69O6PN2	C34H70O6PN2+	[M+H]+	633.497	633.496		13.951
SM 30:0;O2	SM 30:0;O2	C35H73O6PN2	C35H74O6PN2+	[M+H]+	649.528	649.528	13.5	15.6	8.53
SM 30:2;O2	SM 30:2;O2	C35H69O6PN2	C35H70O6PN2+	[M+H]+	645.497	645.496		13.353
SM 31:1;O2	SM 31:1;O2	C36H73O6PN2	C36H74O6PN2+	[M+H]+	661.528	661.528	13.682	15.8	8.62
SM 31:2;O2	SM 31:2;O2	C36H71O6PN2	C36H72O6PN2+	[M+H]+	659.513	659.512	12.356
SM 32:0;O2	SM 32:0;O2	C37H77O6PN2	C37H78O6PN2+	[M+H]+	677.56	677.559	15.099	17.2	9.57
SM 32:0;O3	SM 32:0;O3	C37H77O7PN2	C37H78O7PN2+	[M+H]+	693.555	693.554	14.4	16.63	8.68
SM 32:1;O2	SM 32:1;O2	C37H75O6PN2	C37H76O6PN2+	[M+H]+	675.544	675.545	14.499	16.6	9.18
SM 32:1;O3	SM 32:1;O3	C37H75O7PN2	C37H76O7PN2+	[M+H]+	691.539	691.539	13.762	16.1	8.82
SM 32:2;O2	SM 32:2;O2	C37H73O6PN2	C37H74O6PN2+	[M+H]+	673.528	673.528	13.135	15.3	8.29
SM 33:0;O2	SM 33:0;O2	C38H79O6PN2	C38H80O6PN2+	[M+H]+	691.575	691.575	15.981	17.9	10.05
SM 33:1;O2	SM 33:1;O2	C38H77O6PN2	C38H78O6PN2+	[M+H]+	689.56	689.559	15.351	17.4	9.69
SM 33:1;O3	SM 33:1;O3	C38H77O7PN2	C38H78O7PN2+	[M+H]+	705.555	705.554	14.694	16.9	9.34
SM 33:2;O2	SM 33:2;O2	C38H75O6PN2	C38H76O6PN2+	[M+H]+	687.544	687.544	14.157	16.2	8.91
SM 34:0;O2	SM 34:0;O2	C39H81O6PN2	C39H82O6PN2+	[M+H]+	705.591	705.59	16.692	18.63	10.52
SM 34:0;O3	SM 34:0;O3	C39H81O7PN2	C39H82O7PN2+	[M+H]+	721.586	721.585	16.01	18.12	9.7
SM 34:0;O4	SM 34:0;O4	C39H81O8PN2	C39H82O8PN2+	[M+H]+	737.581	737.581	14.352	17.1	9.44
SM 34:1;O2	SM 34:1;O2	C39H79O6PN2	C39H80O6PN2+	[M+H]+	703.575	703.574	16.014	18.1	10.17
SM 34:1;O3	SM 34:1;O3	C39H79O7PN2	C39H80O7PN2+	[M+H]+	719.57	719.569	15.47	17.6	9.83
SM 34:1;O4	SM 34:1;O4	C39H79O8PN2	C39H80O8PN2+	[M+H]+	735.565	735.565	13.254	15.6	8.47
SM 34:2;O2	SM 34:2;O2	C39H77O6PN2	C39H78O6PN2+	[M+H]+	701.56	701.559	14.916	17	9.39
SM 34:2;O3	SM 34:2;O3	C39H77O7PN2	C39H78O7PN2+	[M+H]+	717.555	717.554	14.34	16.4	9.03
SM 34:3;O2	SM 34:3;O2	C39H75O6PN2	C39H76O6PN2+	[M+H]+	699.544	699.544	13.795	16	8.69
SM 35:0;O2	SM 35:0;O2	C40H83O6PN2	C40H84O6PN2+	[M+H]+	719.607	719.606	17.53	19.3	10.98
SM 35:1;O2	SM 35:1;O2	C40H81O6PN2	C40H82O6PN2+	[M+H]+	717.591	717.59	17.001	18.8	10.66
SM 35:1;O3	SM 35:1;O3	C40H81O7PN2	C40H82O7PN2+	[M+H]+	733.586	733.586	16.368	18.43	10.3
SM 35:2;O2	SM 35:2;O2	C40H79O6PN2	C40H80O6PN2+	[M+H]+	715.575	715.574	15.905	17.7	9.91
SM 36:0;O2	SM 36:0;O2	C41H85O6PN2	C41H86O6PN2+	[M+H]+	733.622	733.622	18.323	19.9	11.4
SM 36:1;O2	SM 36:1;O2	C41H83O6PN2	C41H84O6PN2+	[M+H]+	731.607	731.607	17.767	19.5	11.09
SM 36:1;O3	SM 36:1;O3	C41H83O7PN2	C41H84O7PN2+	[M+H]+	747.602	747.601	17.146		10.8
SM 36:2;O2	SM 36:2;O2	C41H81O6PN2	C41H82O6PN2+	[M+H]+	729.591	729.59	16.516	18.5	10.4
SM 36:2;O3	SM 36:2;O3	C41H81O7PN2	C41H82O7PN2+	[M+H]+	745.586	745.585	15.881	18	10.06
SM 36:3;O2	SM 36:3;O2	C41H79O6PN2	C41H80O6PN2+	[M+H]+	727.575	727.574	15.507	17.4	9.7
SM 37:1;O2	SM 37:1;O2	C42H85O6PN2	C42H86O6PN2+	[M+H]+	745.622	745.622	18.504	20.2	11.54
SM 37:2;O2	SM 37:2;O2	C42H83O6PN2	C42H84O6PN2+	[M+H]+	743.607	743.606	17.556	19.1	10.86
SM 38:0;O2	SM 38:0;O2	C43H89O6PN2	C43H90O6PN2+	[M+H]+	761.654	761.654	19.77	21.1	12.27
SM 38:0;O3	SM 38:0;O3	C43H89O7PN2	C43H90O7PN2+	[M+H]+	777.649	777.648	18.73
SM 38:1;O2	SM 38:1;O2	C43H87O6PN2	C43H88O6PN2+	[M+H]+	759.638	759.637	19.347	20.8	11.97
SM 38:2;O2	SM 38:2;O2	C43H85O6PN2	C43H86O6PN2+	[M+H]+	757.622	757.622	18.194	19.8	11.31
SM 39:1;O2	SM 39:1;O2	C44H89O6PN2	C44H90O6PN2+	[M+H]+	773.654	773.653	20.093	21.4	12.5
SM 39:2;O2	SM 39:2;O2	C44H87O6PN2	C44H88O6PN2+	[M+H]+	771.638	771.638	18.954	20.4	11.73
SM 40:0;O2	SM 40:0;O2	C45H93O6PN2	C45H94O6PN2+	[M+H]+	789.685	789.685	21.244	22.2	13.32
SM 40:1;O2	SM 40:1;O2	C45H91O6PN2	C45H92O6PN2+	[M+H]+	787.669	787.669	20.506	21.8	12.93
SM 40:1;O3	SM 40:1;O3	C45H91O7PN2	C45H92O7PN2+	[M+H]+	803.664	803.664	18.822	20.3	11.61
SM 40:2;O2	SM 40:2;O2	C45H89O6PN2	C45H90O6PN2+	[M+H]+	785.654	785.653	19.62	20.7	12.14
SM 41:1;O2	SM 41:1;O2	C46H93O6PN2	C46H94O6PN2+	[M+H]+	801.685	801.684	21.315	22.3	13.5
SM 41:2;O2	SM 41:2;O2	C46H91O6PN2	C46H92O6PN2+	[M+H]+	799.669	799.669	19.842	21.2	12.38
SM 42:1;O2	SM 42:1;O2	C47H95O6PN2	C47H96O6PN2+	[M+H]+	815.701	815.7	21.788	22.9	14.11
SM 42:1;O3	SM 42:1;O3	C47H95O7PN2	C47H96O7PN2+	[M+H]+	831.696	831.695	19.844	21.2	12.36
SM 42:1;O4	SM 42:1;O4	C47H95O8PN2	C47H96O8PN2+	[M+H]+	847.69	847.69	19.01	20.5	11.8
SM 42:2;O2	SM 42:2;O2	C47H93O6PN2	C47H94O6PN2+	[M+H]+	813.685	813.685	20.489	21.7	12.84
SM 42:2;O3	SM 42:2;O3	C47H93O7PN2	C47H94O7PN2+	[M+H]+	829.68	829.679	18.75	20.2	11.57
SM 42:3;O2	SM 42:3;O2	C47H91O6PN2	C47H92O6PN2+	[M+H]+	811.669	811.669	19.578	20.9	12.11
SM 42:3;O3	SM 42:3;O3	C47H91O7PN2	C47H92O7PN2+	[M+H]+	827.664	827.663		19.3	10.9
SM 43:1;O2	SM 43:1;O2	C48H97O6PN2	C48H98O6PN2+	[M+H]+	829.716	829.716	22.367	23.3	14.48
SM 43:1;O3	SM 43:1;O3	C48H97O7PN2	C48H98O7PN2+	[M+H]+	845.711	845.71	20.251
SM 43:2;O2	SM 43:2;O2	C48H95O6PN2	C48H96O6PN2+	[M+H]+	827.701	827.7	20.953	22	13.14
SM 43:3;O2	SM 43:3;O2	C48H93O6PN2	C48H94O6PN2+	[M+H]+	825.685	825.684	20.315	21.4	12.56
SM 44:1;O2	SM 44:1;O2	C49H99O6PN2	C49H100O6PN2+	[M+H]+	843.732	843.731	23.092	24.3	15.51
SM 44:2;O2	SM 44:2;O2	C49H97O6PN2	C49H98O6PN2+	[M+H]+	841.716	841.715	21.86	22.8	13.94
SM 44:3;O2	SM 44:3;O2	C49H95O6PN2	C49H96O6PN2+	[M+H]+	839.701	839.7	20.846	21.9	13.05
SM 44:4;O2	SM 44:4;O2	C49H93O6PN2	C49H94O6PN2+	[M+H]+	837.685	837.684		21.12	12.29
SM 50:2;O3	SM 50:2;O3	C55H109O7PN2	C55H110O7PN2+	[M+H]+	941.805	941.804	23.527	24.9	16.18
SM 52:2;O3	SM 52:2;O3	C57H113O7PN2	C57H114O7PN2+	[M+H]+	969.836	969.836	24.267	26.4	17.69
SM 52:3;O3	SM 52:3;O3	C57H111O7PN2	C57H112O7PN2+	[M+H]+	967.821	967.821		25.183	16.35
SM 54:2;O3	SM 54:2;O3	C59H117O7PN2	C59H118O7PN2+	[M+H]+	997.868	997.867		28.041	19.33
Ceramide
Cer 33:1;O2	Cer 17:1;O2/16:0	C33H65O3N	C33H66O3N+	[M+H]+	524.504	524.505	17.044	19.087	10.82
Cer 34:1;O2	Cer 16:1;O2/18:0	C34H67O3N	C34H68O3N+	[M+H]+	538.52	538.519	17.935		11.25
Cer 34:1;O2	Cer 18:1;O2/16:0	C34H67O3N	C34H68O3N+	[M+H]+	538.52	538.52	17.746	19.673
Cer 35:1;O2	Cer 17:1;O2/18:0	C35H69O3N	C35H70O3N+	[M+H]+	552.536	552.535	18.578		11.68
Cer 35:1;O2	Cer 18:1;O2/17:0	C35H69O3N	C35H70O3N+	[M+H]+	552.536	552.535	18.578
Cer 36:1;O2	Cer 18:1;O2/18:0	C36H71O3N	C36H72O3N+	[M+H]+	566.551	566.55	18.837	20.879	12.13
Cer 37:1;O2	Cer 17:1;O2/20:0	C37H73O3N	C37H74O3N+	[M+H]+	580.567	580.566	20.004		12.39
Cer 37:1;O2	Cer 18:1;O2/19:0	C37H73O3N	C37H74O3N+	[M+H]+	580.567	580.566	20.004		12.62
Cer 38:1;O2	Cer 16:1;O2/22:0	C38H75O3N	C38H76O3N+	[M+H]+	594.582	594.582	20.812		13.27
Cer 38:1;O2	Cer 18:1;O2/20:0	C38H75O3N	C38H76O3N+	[M+H]+	594.582	594.582	20.812	22.024	13.15
Cer 39:1;O2	Cer 17:1;O2/22:0	C39H77O3N	C39H78O3N+	[M+H]+	608.598	608.597	21.288		13.84
Cer 39:1;O2	Cer 18:1;O2/21:0	C39H77O3N	C39H78O3N+	[M+H]+	608.598	608.597	21.288
Cer 40:1;O2	Cer 16:1;O2/24:0	C40H79O3N	C40H80O3N+	[M+H]+	622.614	622.613	22.08		14.54
Cer 40:1;O2	Cer 18:1;O2/22:0	C40H79O3N	C40H80O3N+	[M+H]+	622.614	622.613	21.886	23.064	14.39
Cer 40:2;O2	Cer 16:1;O2/24:1	C40H77O3N	C40H78O3N+	[M+H]+	620.598	620.598	20.899		13.16
Cer 40:3;O2	Cer 16:1;O2/24:2	C40H75O3N	C40H76O3N+	[M+H]+	618.582	618.582	19.654	21.174	12.52
Cer 40:3;O2	Cer 18:1;O2/22:2	C40H75O3N	C40H76O3N+	[M+H]+	618.582	618.582	19.654		12.35
Cer 41:1;O2	Cer 17:1;O2/24:0	C41H81O3N	C41H82O3N+	[M+H]+	636.63	636.629	22.555
Cer 41:1;O2	Cer 18:1;O2/23:0	C41H81O3N	C41H82O3N+	[M+H]+	636.63	636.629	22.342	24.014	15.1
Cer 41:1;O2	Cer 19:1;O2/22:0	C41H81O3N	C41H82O3N+	[M+H]+	636.63	636.629	22.342		14.76
Cer 41:2;O2	Cer 17:1;O2/24:1	C41H79O3N	C41H80O3N+	[M+H]+	634.614	634.614	21.177	22.538	13.7
Cer 41:3;O2	Cer 18:1;O2/23:2	C41H77O3N	C41H78O3N+	[M+H]+	632.598	632.599	20.289
Cer 42:1;O2	Cer 18:1;O2/24:0	C42H83O3N	C42H84O3N+	[M+H]+	650.645	650.645	22.837	24.729	15.85
Cer 42:1;O2	Cer 19:1;O2/23:0	C42H83O3N	C42H84O3N+	[M+H]+	650.645	650.645	22.626
Cer 42:2;O2	Cer 18:1;O2/24:1	C42H81O3N	C42H82O3N+	[M+H]+	648.63	648.63	21.791	22.925	14.74
Cer 42:3;O2	Cer 18:1;O2/24:2	C42H79O3N	C42H80O3N+	[M+H]+	646.614	646.613	20.792
Cer 43:1;O2	Cer 18:1;O2/25:0	C43H85O3N	C43H86O3N+	[M+H]+	664.661	664.66	23.273
Cer 43:1;O2	Cer 19:1;O2/24:0	C43H85O3N	C43H86O3N+	[M+H]+	664.661	664.66	23.059		16.26
Cer 43:2;O2	Cer 18:1;O2/25:1	C43H83O3N	C43H84O3N+	[M+H]+	662.645	662.645	22.3		14.94
Cer 43:2;O2	Cer 19:1;O2/24:1	C43H83O3N	C43H84O3N+	[M+H]+	662.645	662.645	22.3	23.479	14.65
Cer 44:1;O2	Cer 18:1;O2/26:0	C44H87O3N	C44H88O3N+	[M+H]+	678.676	678.676	23.602	26.149	17.48
Cer 44:1;O2	Cer 20:1;O2/24:0	C44H87O3N	C44H88O3N+	[M+H]+	678.676	678.676	23.602
Cer 44:2;O2	Cer 18:1;O2/26:1	C44H85O3N	C44H86O3N+	[M+H]+	676.661	676.661	22.73	24.417	15.65
Cer 44:2;O2	Cer 20:1;O2/24:1	C44H85O3N	C44H86O3N+	[M+H]+	676.661	676.661	22.73	24.417
Cer 44:3;O2	Cer 18:1;O2/26:2	C44H83O3N	C44H84O3N+	[M+H]+	674.645	674.644	22.01	23.393	14.54
Cer 44:3;O2	Cer 20:1;O2/24:2	C44H83O3N	C44H84O3N+	[M+H]+	674.645	674.644	22.01
Sphingadiene-Ceramide
Cer 32:2;O2	Cer 18:2;O2/14:0	C32H61O3N	C32H62O3N+	[M+H]+	508.473	508.473	14.882		9.53
Cer 34:2;O2	Cer 18:2;O2/16:0	C34H65O3N	C34H66O3N+	[M+H]+	536.504	536.504	16.552	18.666	10.52
Cer 36:2;O2	Cer 18:2;O2/18:0	C36H69O3N	C36H70O3N+	[M+H]+	564.536	564.535	18.184		11.44
Cer 38:2;O2	Cer 18:2;O2/20:0	C38H73O3N	C38H74O3N+	[M+H]+	592.567	592.567	19.591	21.169	12.35
Cer 40:2;O2	Cer 18:2;O2/22:0	C40H77O3N	C40H78O3N+	[M+H]+	620.598	620.598	20.899	22.233	13.44
Cer 41:2;O2	Cer 18:2;O2/23:0	C41H79O3N	C41H80O3N+	[M+H]+	634.614	634.614	21.177		14.04
Cer 41:3;O2	Cer 18:2;O2/23:1	C41H77O3N	C41H78O3N+	[M+H]+	632.598	632.599	20.289
Cer 42:2;O2	Cer 18:2;O2/24:0	C42H81O3N	C42H82O3N+	[M+H]+	648.63	648.63	22.114		14.29
Cer 42:3;O2	Cer 18:2;O2/24:1	C42H79O3N	C42H80O3N+	[M+H]+	646.614	646.613	20.792	22.224	13.35
Cer 42:4;O2	Cer 18:2;O2/24:2	C42H77O3N	C42H78O3N+	[M+H]+	644.598	644.597	19.878		12.52
Cer 44:3;O2	Cer 18:2;O2/26:1	C44H83O3N	C44H84O3N+	[M+H]+	674.645	674.644	22.01	23.393
Deoxy-Ceramide
Cer 36:1;O	Cer 18:1;O/18:0	C36H71O2N	C36H72O2N+	[M+H]+	550.556	550.556	19.395		12.19
Cer 38:1;O	Cer 18:1;O/20:0	C38H75O2N	C38H76O2N+	[M+H]+	578.588	578.588	20.906		13.24
Cer 40:1;O	Cer 18:1;O/22:0	C40H79O2N	C40H80O2N+	[M+H]+	606.619	606.618	21.942		14.49
Cer 41:1;O	Cer 18:1;O/23:0	C41H81O2N	C41H82O2N+	[M+H]+	620.635	620.635	22.597		15.2
Cer 42:1;O	Cer 18:1;O/24:0	C42H83O2N	C42H84O2N+	[M+H]+	634.65	634.649	22.946	24.797	15.96
Cer 42:2;O	Cer 18:1;O/24:1	C42H81O2N	C42H82O2N+	[M+H]+	632.635	632.634	21.97	23.276	14.4
Cer 42:2;O	Cer 18:2;O/24:0	C42H81O2N	C42H82O2N+	[M+H]+	632.635	632.634	21.97
Cer 42:3;O	Cer 18:1;O/24:2	C42H79O2N	C42H80O2N+	[M+H]+	630.619	630.619	21.006
Cer 42:3;O	Cer 18:2;O/24:1	C42H79O2N	C42H80O2N+	[M+H]+	630.619	630.619	21.221
Cer 44:2;O	Cer 18:1;O/26:1	C44H85O2N	C44H86O2N+	[M+H]+	660.666	660.667	22.846		15.78
Dihydro-Deoxy-Ceramide
Cer 34:0;O	Cer 18:0;O/16:0	C34H69O2N	C34H70O2N+	[M+H]+	524.541	524.54	19.196		11.99
Cer 38:0;O	Cer 18:0;O/20:0	C38H77O2N	C38H78O2N+	[M+H]+	580.603	580.602	21.724	23.104	14.21
Cer 40:0;O	Cer 18:0;O/22:0	C40H81O2N	C40H82O2N+	[M+H]+	608.635	608.635	22.732		15.63
Cer 41:0;O	Cer 17:0;O/24:0	C41H83O2N	C41H84O2N+	[M+H]+	622.65	622.65	23.204		16.41
Cer 41:0;O	Cer 18:0;O/23:0	C41H83O2N	C41H84O2N+	[M+H]+	622.65	622.65	23.204	25.178	16.05
Cer 41:0;O	Cer 19:0;O/22:0	C41H83O2N	C41H84O2N+	[M+H]+	622.65	622.65	23
Cer 42:0;O	Cer 18:0;O/24:0	C42H85O2N	C42H86O2N+	[M+H]+	636.666	636.665	23.542	25.937	17.24
Cer 42:0;O	Cer 20:0;O/22:0	C42H85O2N	C42H86O2N+	[M+H]+	636.666	636.665	23.542		16.89
Cer 42:1;O	Cer 18:0;O/24:1	C42H83O2N	C42H84O2N+	[M+H]+	634.65	634.649		24.28	15.52
Cer 42:2;O	Cer 18:0;O/24:2	C42H81O2N	C42H82O2N+	[M+H]+	632.635	632.634	21.97	23.276
Cer 43:0;O	Cer 19:0;O/24:0	C43H87O2N	C43H88O2N+	[M+H]+	650.682	650.68	23.826		17.7
Dihydro-Ceramide
Cer 34:0;O2	Cer 18:0;O2/16:0	C34H69O3N	C34H70O3N+	[M+H]+	540.536	540.535	18.3, 18.6	20.14	11.54
Cer 36:0;O2	Cer 18:0;O2/18:0	C36H73O3N	C36H74O3N+	[M+H]+	568.567	568.566	19.8, 20.0		12.44
Cer 36:1;O2	Cer 18:0;O2/18:1	C36H71O3N	C36H72O3N+	[M+H]+	566.551	566.552	19.223
Cer 38:0;O2	Cer 18:0;O2/20:0	C38H77O3N	C38H78O3N+	[M+H]+	596.598	596.598	21.039		13.52
Cer 40:0;O2	Cer 18:0;O2/22:0	C40H81O3N	C40H82O3N+	[M+H]+	624.63	624.629	22.19	23.66	14.83
Cer 41:0;O2	Cer 17:0;O2/24:0	C41H83O3N	C41H84O3N+	[M+H]+	638.645	638.644	22.764
Cer 41:0;O2	Cer 18:0;O2/23:0	C41H83O3N	C41H84O3N+	[M+H]+	638.645	638.644	22.764		15.57
Cer 42:0;O2	Cer 18:0;O2/24:0	C42H85O3N	C42H86O3N+	[M+H]+	652.661	652.66	23.127	25.13	16.34
Phyto-Ceramide
Cer 35:1;O3	Cer 18:0;O3/17:1	C35H69O4N	C35H70O4N+	[M+H]+	568.53	568.53		19.75
Cer 40:0;O3	Cer 18:0;O3/22:0	C40H81O4N	C40H82O4N+	[M+H]+	640.624	640.623	21.259		13.7
Cer 41:0;O3	Cer 18:0;O3/23:0	C41H83O4N	C41H84O4N+	[M+H]+	654.64	654.55	21.85		14.3
Cer 41:0;O3	Cer 17:0;O3/24:0	C41H83O4N	C41H84O4N+	[M+H]+	654.64	654.639	22.087		14.6
Cer 41:1;O3	Cer 17:0;O3/24:1	C41H81O4N	C41H82O4N+	[M+H]+	652.624	652.625	20.871	22.209	13.3
Cer 42:0;O3	Cer 18:0;O3/24:0	C42H85O4N	C42H86O4N+	[M+H]+	668.656	668.655	22.333	23.858	15
Cer 42:1;O3	Cer 18:0;O3/24:1	C42H83O4N	C42H84O4N+	[M+H]+	666.64	666.639	21.156		13.6
Cer 42:0;O4	Cer 18:0;O4/24:0	C42H85O5N	C42H86O5N+	[M+H]+	684.651	684.65	21.67		14.1
Cer 42:0;O4	Cer 18:0;O3/24:0;O	C42H85O5N	C42H86O5N+	[M+H]+	684.651	684.65	21.871		14.5
Hex- n-Ceramide
Hex1Cer 32:1;O2	Hex1Cer 16:1;O2/16:0	C38H73O8N	C38H74O8N+	[M+H]+	672.541	672.541	14.994		9.57
Hex1Cer 32:1;O2	Hex1Cer 18:1;O2/14:0	C38H73O8N	C38H74O8N+	[M+H]+	672.541	672.541	14.994
Hex1Cer 33:1;O2	Hex1Cer 17:1;O2/16:0	C39H75O8N	C39H76O8N+	[M+H]+	686.557	686.556	15.811		10.06
Hex1Cer 34:1;O2	Hex1Cer 18:1;O2/16:0	C40H77O8N	C40H78O8N+	[M+H]+	700.573	700.572	16.55	18.6	10.52
Hex1Cer 34:1;O2	Hex1Cer 16:0;O2/18:1	C40H77O8N	C40H78O8N+	[M+H]+	700.573	700.572	16.55	18.6
Hex1Cer 36:1;O2	Hex1Cer 18:1;O2/18:0	C42H81O8N	C42H82O8N+	[M+H]+	728.604	728.603	18.094		11.39
Hex1Cer 36:1;O2	Hex1Cer 18:0;O2/18:1	C42H81O8N	C42H82O8N+	[M+H]+	728.604	728.603	18.094
Hex1Cer 36:4;O2	Hex1Cer 18:1;O2/18:3	C42H75O8N	C42H76O8N+	[M+H]+	722.557	722.554	16.548
Hex1Cer 38:1;O2	Hex1Cer 16:1;O2/22:0	C44H85O8N	C44H86O8N+	[M+H]+	756.635	756.635	19.676		12.25
Hex1Cer 38:1;O2	Hex1Cer 22:0;O2/16:1	C44H85O8N	C44H86O8N+	[M+H]+	756.635	756.635	19.676
Hex1Cer 40:1;O2	Hex1Cer 18:1;O2/22:0	C46H89O8N	C46H90O8N+	[M+H]+	784.667	784.665	20.813	22.2	13.28
Hex1Cer 41:1;O2	Hex1Cer 18:1;O2/23:0	C47H91O8N	C47H92O8N+	[M+H]+	798.682	798.682	21.357	22.7	13.87
Hex1Cer 42:1;O2	Hex1Cer 18:1;O2/24:0	C48H93O8N	C48H94O8N+	[M+H]+	812.698	812.696	21.917	23.3	14.51
Hex1Cer 42:1;O2	Hex1Cer 24:0;O2/18:1	C48H93O8N	C48H94O8N+	[M+H]+	812.698	812.696	21.917	23.3
Hex1Cer 43:1;O2	Hex1Cer 18:1;O2/25:0	C49H95O8N	C49H96O8N+	[M+H]+	826.714	826.713	22.458	24	15.2
Hex1Cer 43:1;O2	Hex1Cer 19:1;O2/24:0	C49H95O8N	C49H96O8N+	[M+H]+	826.714	826.713	22.458	24	14.87
Hex1Cer 44:1;O2	Hex1Cer 18:1;O2/26:0	C50H97O8N	C50H98O8N+	[M+H]+	840.729	840.729	22.886
Hex1Cer 44:1;O2	Hex1Cer 20:1;O2/24:0	C50H97O8N	C50H98O8N+	[M+H]+	840.729	840.729	22.886
Hex2Cer 34:0;O2	Hex2Cer 18:0;O2/16:0	C46H89O13N	C46H90O13N+	[M+H]+	864.641	864.64	16.661	18.737
Hex2Cer 34:1;O2	Hex2Cer 18:1;O2/16:0	C46H87O13N	C46H88O13N+	[M+H]+	862.626	862.624	16.054	18.212	10.24
Hex2Cer 36:1;O2	Hex2Cer 18:1;O2/18:0	C48H91O13N	C48H92O13N+	[M+H]+	890.657	890.655	17.656	19.566	11.12
Hex2Cer 38:1;O2	Hex2Cer 18:1;O2/20:0	C50H95O13N	C50H96O13N+	[M+H]+	918.688	918.687	19.059	20.739	11.94
Hex2Cer 40:1;O2	Hex2Cer 18:1;O2/22:0	C52H99O13N	C52H100O13N+	[M+H]+	946.72	946.72	20.328	21.92	12.89
Hex2Cer 42:1;O2	Hex2Cer 18:1;O2/24:0	C54H103O13N	C54H104O13N+	[M+H]+	974.751	974.749	21.501	22.851	14.03
Hex2Cer 42:2;O2	Hex2Cer 18:1;O2/24:1	C54H101O13N	C54H102O13N+	[M+H]+	972.735	972.736	20.207	21.942	12.79
Hex2Cer 42:3;O2	Hex2Cer 18:1;O2/24:2	C54H99O13N	C54H100O13N+	[M+H]+	970.72	970.717		20.91	12.09
Hex3Cer 32:1;O2	Hex3Cer 16:1;O2/16:0	C50H93O18N	C50H94O18N+	[M+H]+	996.647	996.647	14.181	16.529	9.05
Hex3Cer 32:1;O2	Hex3Cer 18:1;O2/14:0	C50H93O18N	C50H94O18N+	[M+H]+	996.647	996.647	14.181	16.513
Hex- n-Sphingadiene-Ceramide
Hex2Cer 34:2;O2	Hex2Cer 18:2;O2/16:0	C46H85O13N	C46H86O13N+	[M+H]+	860.61	860.608	14.838	17.121	9.48
Hex2Cer 40:2;O2	Hex2Cer 18:2;O2/22:0	C52H97O13N	C52H98O13N+	[M+H]+	944.704	944.703	19.401	20.737	11.94
Ganglioside
GM3 34:0;O2	GM3 34:0;O2	C57H106N2O21	C57H105N2O21-	[M-H]-	1153.73	1153.72		17.71		7.9
GM3 34:1;O2	GM3 18:1;O2/16:0	C57H104N2O21	C57H103N2O21-	[M-H]-	1151.71	1151.71		17.22	9.53	7.7
GM3 34:2;O2	GM3 34:2;O2	C57H102N2O21	C57H101N2O21	[M-H]-	1149.7	1149.69		16.1		7.2
GM3 36:0;O2	GM3 36:0;O2	C59H110N2O21	C59H109N2O21-	[M-H]-	1181.75	1181.8				8.5
GM3 36:1;O2	GM3 18:1;O2/18:0	C59H108N2O21	C59H107N2O21-	[M-H]-	1179.74	1179.74		18.58	10.43	8.3
GM3 36:2;O2	GM3 36:2;O2	C59H106N2O21	C59H105N2O21-	[M-H]-	1177.73	1177.72		17.56		7.8
GM3 38:1;O2	GM3 38:1;O2	C61H112N2O21	C61H111N2O21-	[M-H]-	1207.77	1207.77		19.75		8.8
GM3 38:2;O2	GM3 38:2;O2	C61H110N2O21	C61H109N2O21-	[M-H]-	1205.75	1205.8				8.3
GM3 39:1;O2	GM3 39:1;O2	C62H114N2O21	C62H113N2O21-	[M-H]-	1221.78	1221.8				9
GM3 40:0;O2	GM3 40:0;O2	C63H118N2O21	C63H117N2O21-	[M-H]-	1237.82	1237.81		21.13		9.3
GM3 40:1;O2	GM3 40:1;O2	C63H116N2O21	C63H115N2O21-	[M-H]-	1235.8	1235.8		20.81		9.1
GM3 40:2;O2	GM3 40:2;O2	C63H114N2O21	C63H113N2O21-	[M-H]-	1233.78	1233.8				8.8
GM3 41:1;O2	GM3 41:1;O2	C64H118N2O21	C64H117N2O21-	[M-H]-	1249.82	1249.82		21.32		9.3
GM3 42:1;O2	GM3 42:1;O2	C65H120N2O21	C65H119N2O21-	[M-H]-	1263.83	1263.83		21.8		9.5
GM3 42:2;O2	GM3 42:2;O2	C65H118N2O21	C65H118N2O21	[M-H]-	1261.82	1261.82		20.74		9.1
GM3 44:1;O2	GM3 44:1;O2	C67H124N2O21	C67H123N2O21-	[M-H]-	1291.86	1291.86		22.78		9.8
GM3 44:2;O2	GM3 44:2;O2	C67H122N2O21	C67H121N2O21-	[M-H]-	1289.85	1289.84		21.7		9.5
