# Supplementary material for: Sex-specific lipidomic signatures in aortic valve disease reflect differential fibro-calcific progression
Source: Nat Commun. 2025 Jun 3;16:5163. doi: 10.1038/s41467-025-60411-2 (PMC12134101; doi:10.1038/s41467-025-60411-2)
Supplement: Supplementary file 5 — Supplementary Data 3 [file 41467_2025_60411_MOESM5_ESM.xlsx]

## Sheet: Supplementary Data Table 3
Supplementary Data Table 3 | Quantitative values of individual lipids in human aortic valve tissue extracts [pmol/mg wet tissue weight].
Quantification
						sample	M01	M02	M03	M04	M05	M06	M07	M08	M09	M10	M11	M12	M13	M14	F01	F02	F03	F04	F05	F06	F07	F08	F09	F10	F11	F12	F13	F14	F15	F16	F17	F18	F19	C01	C02	C03	C04	C05	C06	C07	C08	C09	C10
						extraction method	Folch	Folch	Folch	Folch	Folch	Folch	Folch	Folch	Folch	Folch	Folch	Folch	Folch	Folch	Folch	Folch	Folch	Folch	Folch	Folch	Folch	Folch	Folch	Folch	Folch	Folch	Folch	Folch	Folch	Folch	Folch	Folch	Folch	Folch	Folch	Folch	Folch	Folch	Folch	Folch	Folch	Folch	Folch
						group	T-m-md	T-m-md	T-m-md	T-m-md	T-m-md	T-m-md	T-m-md	T-m-md	T-f-md	T-f-md	T-f-md	T-f-md	T-f-md	T-f-md	T-m-fib	T-m-fib	T-m-fib	T-m-fib	T-m-fib	T-m-fib	T-m-fib	T-m-fib	T-m-fib	T-m-fib	T-f-fib	T-f-fib	T-f-fib	T-f-fib	T-f-fib	T-f-fib	T-f-fib	T-f-fib	T-f-fib	T-m-cal	T-m-cal	T-m-cal	T-m-cal	T-m-cal	T-m-cal	T-m-cal	T-m-cal	T-m-cal	T-f-cal
						morphology	TAV	TAV	TAV	TAV	TAV	TAV	TAV	TAV	TAV	TAV	TAV	TAV	TAV	TAV	TAV	TAV	TAV	TAV	TAV	TAV	TAV	TAV	TAV	TAV	TAV	TAV	TAV	TAV	TAV	TAV	TAV	TAV	TAV	TAV	TAV	TAV	TAV	TAV	TAV	TAV	TAV	TAV	TAV
						sex	male	male	male	male	male	male	male	male	female	female	female	female	female	female	male	male	male	male	male	male	male	male	male	male	female	female	female	female	female	female	female	female	female	male	male	male	male	male	male	male	male	male	female
						pathology	mildly diseased	mildly diseased	mildly diseased	mildly diseased	mildly diseased	mildly diseased	mildly diseased	mildly diseased	mildly diseased	mildly diseased	mildly diseased	mildly diseased	mildly diseased	mildly diseased	fibrotic	fibrotic	fibrotic	fibrotic	fibrotic	fibrotic	fibrotic	fibrotic	fibrotic	fibrotic	fibrotic	fibrotic	fibrotic	fibrotic	fibrotic	fibrotic	fibrotic	fibrotic	fibrotic	calcified	calcified	calcified	calcified	calcified	calcified	calcified	calcified	calcified	calcified
Species Level	Molecular species level	Formula_neutral	Lib_mz	Considered adducts and in-source fragments	retention time C30 [min] Exploris 240	retention time C18 [min] TSQ Altis Plus	pmol/mg wet tissue weight	pmol/mg wet tissue weight	pmol/mg wet tissue weight	pmol/mg wet tissue weight	pmol/mg wet tissue weight	pmol/mg wet tissue weight	pmol/mg wet tissue weight	pmol/mg wet tissue weight	pmol/mg wet tissue weight	pmol/mg wet tissue weight	pmol/mg wet tissue weight	pmol/mg wet tissue weight	pmol/mg wet tissue weight	pmol/mg wet tissue weight	pmol/mg wet tissue weight	pmol/mg wet tissue weight	pmol/mg wet tissue weight	pmol/mg wet tissue weight	pmol/mg wet tissue weight	pmol/mg wet tissue weight	pmol/mg wet tissue weight	pmol/mg wet tissue weight	pmol/mg wet tissue weight	pmol/mg wet tissue weight	pmol/mg wet tissue weight	pmol/mg wet tissue weight	pmol/mg wet tissue weight	pmol/mg wet tissue weight	pmol/mg wet tissue weight	pmol/mg wet tissue weight	pmol/mg wet tissue weight	pmol/mg wet tissue weight	pmol/mg wet tissue weight	pmol/mg wet tissue weight	pmol/mg wet tissue weight	pmol/mg wet tissue weight	pmol/mg wet tissue weight	pmol/mg wet tissue weight	pmol/mg wet tissue weight	pmol/mg wet tissue weight	pmol/mg wet tissue weight	pmol/mg wet tissue weight	pmol/mg wet tissue weight
Neutral lipids
Cholesterol ester
CE 16:0	CE 16:0	C43H76O2	642.618	[M+NH4]+	26.88		76.8978	248.249	77.5407	223.788	163.063	109.251	144.27	176.56	102.436	170.317	134.793	113.203	44.998	86.9743	305.778	189.68	369.657	132.585	158.347	444.164	449.448	369.476	127.272	260.021	463.435	440.597	285.032	426.399	368.153	84.2708	290.847	1125.11	157.81	515.998	375.36	412.651	159.26	183.873	409.358	353.178	218.925	441.857	458.854
CE 16:1	CE 16:1	C43H74O2	640.603	[M+NH4]+	24.53		30.0768	131.732	35.806	149.664	67.5716	43.6016	23.6956	130.149	59.7141	118.417	92.2847	79.0061	18.1614	29.8167	114.554	84.896	118.422	57.6668	77.5679	222.345	283.815	371.822	165.739	346.444	878.624	574.852	184	454.827	358.085	68.5979	1288.89	566.754	51.3303	155.739	383.67	258.285	78.0963	83.0753	236.779	247.936	168.532	416.81	303.236
CE 17:1	CE 17:1	C44H76O2	654.618	[M+NH4]+	25.65		3.03234	13.0853	2.3016	13.4977	5.10193	4.4192	4.08374	8.47118	2.38359	12.4587	4.74631	10.1329	0.809236	1.47417	15.2611	8.87273	23.0562	4.58681	7.96343	35.8525	43.0813	27.3541	7.80544	14.2136	131.087	56.096	17.9067	51.4679	33.7936	3.70626	78.7461	66.8654	6.29534	24.0179	29.5705	28.2019	5.68778	7.9153	31.3923	20.038	9.54745	42.1623	37.829
CE 18:0	CE 18:0	C45H80O2	670.65	[M+NH4]+	29.02		6.34884	19.9131	9.19094	31.6638	11.1502	9.28725	13.1482	30.832	5.38255	19.596	7.75464	9.78915	2.3046	5.86983	28.7141	16.2459	42.3268	18.8156	17.1913	83.3292	106.392	84.3099	14.0551	35.5783	191.059	95.0055	51.0657	78.7205	56.9794	7.5662	79.426	173.386	20.3971	47.0967	63.7956	50.8359	24.363	15.9654	52.3366	50.002	29.7026	69.6046	65.3819
CE 18:1	CE 18:1	C45H78O2	668.634	[M+NH4]+	26.76		753.329	2131.15	841.184	2206.06	1993.85	1074.62	1230.5	1956.49	1102.64	1669.17	1548.06	1050.91	532.413	945.769	3283.18	1589.38	3256.72	1341.41	1556.57	4086.97	5048.68	3650.39	1376.32	2564.54	8449.2	5105.67	2678.86	4267.47	3145.1	873.044	6779.98	7878.36	1567.64	4802.5	3199.6	3375.47	1591.76	1507.87	3233.73	2765.28	2059.67	4561.56	3547.59
CE 18:2	CE 18:2	C45H76O2	666.618	[M+NH4]+	24.95		3769.97	9022.83	4329.66	7798.26	7673.81	5616.32	5755.19	8216.77	4627.87	7774.78	7487.65	4129.68	2101.73	4359.52	10647.4	8270.98	13637.4	6467.65	6460.62	19325.5	20330.7	13365	5573.25	8275.95	32834.6	18567.5	10059.5	19103.7	11776.7	3742.89	19565.4	25556.8	6791.56	13025.9	11064	10980	7959.05	6509.85	14913.6	11574.3	7670.01	15824.6	12833.7
CE 18:3	CE 18:3	C45H74O2	664.603	[M+NH4]+	23.35		61.666	155.462	66.5457	95.6543	105.251	46.3424	27.4921	224.662	115.692	175.929	150.501	72.1671	68.8002	90.3413	214.571	198.217	109.714	118.313	100.972	220.083	372.394	524.001	206.441	428.626	2586.57	841.144	319.57	1402.08	453.234	92.4328	1550.77	887.096	100.652	165.938	295.223	124.356	127.103	124.912	273.311	454.671	225.352	473.743	393.895
CE 20:3	CE 20:3	C47H78O2	692.634	[M+NH4]+	25.26		108.782	358.045	122.736	430.783	242.862	126.375	146.27	438.535	180.221	366.699	230.824	129.175	82.4692	114.032	609.619	335.116	553.763	207.102	309.519	932.764	1339.52	1018.29	292.104	588.27	4276.81	2017.69	612.482	1072.39	927.962	155.013	2494.64	2619.4	258.1	673.37	720.182	458.291	246.79	288.768	588.64	637.008	418.775	1101.7	762.407
CE 20:4	CE 20:4	C47H76O2	690.618	[M+NH4]+	23.79		1388.36	4089.47	1162.92	3500.83	4097.51	1396.22	1846.3	3049.08	1314.14	2881.57	2455.73	937.694	643.629	1642.73	6566.34	3228.17	5855.83	1859.08	3716.97	5751.27	8433.75	6204.2	2016.4	4396.61	15082.1	8279.6	4928.72	6379.25	4638.41	1274.71	11438.3	10996.5	3082.26	7112	4878.44	4911.83	2250.95	2523.28	4133.27	4794	2851.92	6276.77	6268.91
CE 20:5	CE 20:5	C47H74O2	688.603	[M+NH4]+	22.31		329.953	543.983	116.458	423.063	389.634	351.05	258.834	534.202	220.444	455.073	196.698	149.247	174.792	430.609	1181.89	952.344	596.557	192.561	363.718	1643.06	1863	1162.4	374.867	462.196	3923.77	1343.01	884.613	2994.06	605.315	179.23	3147.83	2807.91	845.924	1005.06	696.151	467.13	213.463	533.063	1205.85	1236.89	503.125	1080.04	1038.6
CE 22:4	CE 22:4	C49H80O2	718.65	[M+NH4]+	25.63		6.7595	23.4011	14.2426	35.2751	19.5803	10.1714	43.6203	21.6285	18.2789	16.5245	12.6092	20.5223	1.94277	29.4711	57.085	12.8692	39.3224	67.1154	34.7606	175.361	622.765	179.008	33.9525	305.417	639.446	266.89	196.056	274.884	209.636	20.6801	162.826	391.787	90.1926	181.178	66.5403	101.852	71.6327	60.7287	90.7126	223.866	53.8639	134.698	128.952
CE 22:5	CE 22:5	C49H78O2	716.634	[M+NH4]+	24.31		24.8451	59.5037	28.4057	60.9598	50.1452	26.3861	38.6435	63.1799	39.8208	48.4024	48.6435	38.7784	12.0595	47.6514	77.9087	64.1155	68.4411	64.164	54.1618	204.43	462.738	198.183	62.653	205.606	883.614	323.403	160.973	417.632	245.71	32.2069	423.312	439.681	108.713	112.949	109.535	93.4698	77.7644	81.7047	116.757	243.464	72.5652	140.25	132.398
CE 22:6	CE 22:6	C49H76O2	714.618	[M+NH4]+	23.06		392.013	631.972	151.567	328.66	565.061	408.785	239.044	811.25	268.932	435.231	459.884	237.626	119.498	547	964.439	1027.84	557.584	261.456	440.725	1546.65	1882.93	1527	612.137	571.224	4009.94	2231.48	1161.91	3100.33	1065.68	306.401	2673.77	1697.19	816.717	767.535	613.592	546.699	280.09	668.82	1163.26	1659.67	665.465	1185.24	1296.04
CE 24:4	CE 24:4	C51H84O2	746.681	[M+NH4]+	27.72		2.27903	5.2138	21.4782	24.5749	8.69488	11.8435	43.9441	3.30729	10.2563	2.3269	5.87982	40.3365	0.198834	22.2043	17.4281	0.793435	14.305	171.75	33.8297	315.524	663.47	92.9858	14.4665	241.502	382.696	120.64	123.812	212.678	257.461	18.8118	56.9467	304.785	83.7285	68.5907	24.1403	64.1821	155.38	41.6328	38.6425	130.781	18.6005	26.8857	44.5325
CE 24:5	CE 24:5	C51H82O2	744.665	[M+NH4]+	26.26		1.56364	4.16543	13.901	21.0488	3.86675	16.6924	46.0929	2.39731	8.30071	2.46719	3.7882	45.4474	NA	32.1131	8.81935	0.80228	7.85444	116.468	20.8674	469.483	681.906	59.8093	7.1388	102.54	351.903	81.5047	85.3605	411.71	177.257	13.3957	48.0645	295.158	100.33	24.1353	14.3468	37.415	116.688	41.3089	44.2203	84.1128	8.88265	12.2858	21.8026
Cholesterol
Cholesterol	Cholesterol	27H46O	369.352	[M-H2O+H]+	10.42		32.5024	72.0292	50.3603	101.639	76.6158	41.9371	59.9571	63.2555	78.7602	79.5556	82.1381	58.3914	51.0218	67.7245	87.3669	37.5789	86.5666	74.957	65.2618	100.942	182.257	291.183	48.8791	202.429	453.539	344.032	114.121	142.723	287.362	39.4438	158.265	407.096	64.9763	345.176	164.287	200.829	77.2278	74.1555	125.44	124.425	91.2461	191.083	191.246
Triacylglycerol
TG 24:0	TG 8:0_8:0_8:0	C27H50O6	488.395	[M+NH4]+, [M+Na]+, [M+K]+	8.55		0.044433	0.0597419	0.0338709	0.055467	0.214839	0.0410915	0.0796961	0.0579271	0.0882921	0.0474958	0.129948	0.0420922	0.0771652	0.084117	0.0435983	0.0885079	0.0573066	0.0520362	0.0528608	0.0373453	0.0455514	0.039001	0.0425065	0.0431192	0.0344505	0.161245	0.0543904	0.0371123	0.0621752	0.0565045	0.0291695	0.0591496	0.0685272	0.032139	0.0282668	0.0286885	0.0366063	0.0361051	0.0350781	0.038285	0.0345146	0.0436267	0.0345624
TG 26:0	TG 10:0_8:0_8:0	C29H54O6	516.426	[M+NH4]+, [M+Na]+, [M+K]+	9.61		0.0655409	0.0897833	0.0515523	0.0726557	0.224131	0.0610872	0.0905363	0.084151	0.143444	0.0833248	0.195033	0.0766572	0.116251	0.132695	0.0611705	0.112566	0.0815091	0.0615668	0.0740438	0.0625668	0.0713852	0.0608851	0.0614064	0.0661533	0.0549259	0.322265	0.0913881	0.0593473	0.113805	0.0715185	0.0475811	0.110192	0.0745222	0.0572036	0.0475169	0.0493425	0.0621412	0.0617213	0.0579024	0.0654236	0.0569742	0.0768851	0.0635915
TG 28:0	TG 10:0_10:0_8:0	C31H58O6	544.458	[M+NH4]+, [M+Na]+, [M+K]+	10.53		0.0184383	0.0217614	0.0136759	0.0171251	0.0837369	0.0182258	0.016655	0.0187912	0.0703073	0.017223	0.111713	0.0196906	0.0374293	0.0427054	0.00687527	0.0279463	0.0110329	0.0161278	0.0099502	0.00535976	0.0106788	0.00674654	0.00988255	0.0104168	0.00351463	0.100336	0.015064	0.00853112	0.0309902	0.0135529	0.0061247	0.0186722	0.00984319	0.0133961	0.00695482	0.00317699	0.00954869	0.00957487	0.0177767	0.0112206	0.00616866	0.0171215	0.00949341
TG 34:0	TG 34:0	C37H70O6	628.552	[M+NH4]+, [M+Na]+, [M+K]+	13.49		0.0742058	0.139617	0.068283	0.102475	0.572124	0.0663041	0.175672	0.0632166	0.166011	0.122295	0.19394	0.207097	0.126799	0.142694	0.102037	0.145816	0.160683	0.231546	0.0943165	0.0985546	0.103159	0.039591	0.0536844	0.0326103	0.0681289	0.0536789	0.0388944	0.0370743	0.0343737	0.055136	0.0513948	0.284579	0.177628	0.616316	0.0517708	0.071138	0.0923142	0.0610136	0.0412726	0.0415047	0.0474415	0.118829	0.0410937
TG 36:0	TG 36:0	C39H74O6	656.583	[M+NH4]+, [M+Na]+, [M+K]+	14.62		0.119771	0.237172	0.111287	0.178859	1.36497	0.0849462	0.293313	0.0924258	0.206778	0.191251	0.255658	0.314911	0.188745	0.200479	0.182321	0.230561	0.319412	0.627989	0.171918	0.180322	0.206104	0.0772578	0.0755392	0.0459099	0.136692	0.0833522	0.0608787	0.054134	0.0512981	0.0866215	0.131002	0.732231	0.463992	1.13691	0.0977401	0.148087	0.135051	0.100225	0.0603671	0.0585222	0.0894512	0.387901	0.0599708
TG 38:0	TG 38:0	C41H78O6	684.614	[M+NH4]+, [M+Na]+, [M+K]+	15.84		0.147003	0.333062	0.144525	0.250255	2.12916	0.074258	0.49085	0.0875975	0.155371	0.317533	0.258236	0.471602	0.199371	0.185752	0.235504	0.247341	0.574271	1.03726	0.239636	0.309274	0.342887	0.0894659	0.0546309	0.0484322	0.201837	0.103368	0.0719442	0.0531345	0.0609137	0.103076	0.150735	1.59369	0.704779	1.60074	0.147941	0.281871	0.159748	0.146432	0.0982486	0.0622362	0.118759	0.492571	0.0574196
TG 40:0	TG 40:0	C43H82O6	712.645	[M+NH4]+, [M+Na]+, [M+K]+	17.34		0.316348	0.838115	0.329475	0.733993	4.62286	0.187923	1.31641	0.158187	0.259228	0.807452	0.453031	1.16413	0.384878	0.280621	0.645405	0.6212	1.68331	2.41791	0.546173	0.764116	0.836513	0.173859	0.116623	0.0935929	0.468	0.183587	0.132757	0.09427	0.121261	0.234935	0.395395	3.72074	1.3399	3.32167	0.349531	0.773026	0.327013	0.352133	0.221979	0.108753	0.205608	1.22347	0.0857294
TG 40:1	TG 40:1	C43H80O6	710.63	[M+NH4]+, [M+Na]+, [M+K]+	15.99		0.124373	0.578571	0.178041	0.827814	1.55703	0.151076	2.49463	0.0523342	0.156657	0.928452	0.0438506	1.43483	0.124011	0.0451066	0.71386	0.22451	1.70964	0.55468	0.299514	1.16762	1.66464	0.108201	0.0543207	0.108374	0.56164	0.222148	0.0910524	0.113316	0.127501	0.0551456	0.459185	3.80756	0.490187	4.57774	0.386899	0.759618	0.283681	0.234285	0.220417	0.0910619	0.11224	1.18403	0.141417
TG 40:2	TG 40:2	C43H78O6	708.614	[M+NH4]+, [M+Na]+, [M+K]+	14.95		0.0451693	0.245616	0.0911137	0.387029	0.468895	0.0899084	1.61457	0.0149304	0.0504867	0.384948	0.00221452	0.644019	0.0249299	0.00214901	0.306149	0.0737164	0.841512	0.168379	0.123189	0.644365	1.14498	0.0160052	0.0170346	0.0193655	0.162333	0.0582815	0.018563	0.0133429	0.0172157	0.00670873	0.175595	1.34541	0.171443	1.24483	0.121443	0.295785	0.151053	0.0928208	0.0781528	0.0143445	0.0177763	0.271935	0.0139513
TG 41:0	TG 41:0	C44H84O6	726.661	[M+NH4]+, [M+Na]+, [M+K]+	18.09		0.0598212	0.146666	0.0343346	0.120963	0.63104	0.039298	0.247375	0.0150636	0.0461947	0.145064	0.082741	0.253782	0.0534284	0.0398832	0.0965044	0.115976	0.321762	0.197647	0.0895572	0.180022	0.194576	0.0200862	0.0194877	0.0186748	0.118584	0.0583892	0.0282535	0.037736	0.0346999	0.0352649	0.0561012	0.859853	0.187875	0.408256	0.057244	0.194557	0.0429286	0.0884545	0.0693343	0.0354151	0.0286875	0.234941	0.0316078
TG 41:1	TG 41:1	C44H82O6	724.645	[M+NH4]+, [M+Na]+, [M+K]+	16.77		0.0180824	0.0645281	0.0142425	0.103797	0.150057	0.0317445	0.378052	0.0175436	0.0666247	0.158424	0.0774295	0.214626	0.0247607	0.0490848	0.10903	0.0351144	0.212458	0.0471445	0.0404329	0.210602	0.265293	0.0547707	0.0150416	0.0391902	0.0817572	0.0594268	0.0303464	0.0665345	0.0620311	0.0184369	0.0520304	0.546259	0.0612567	0.588237	0.0842661	0.139703	0.0647304	0.0289579	0.0968295	0.0671717	0.0699813	0.265545	0.0663022
TG 42:0	TG 42:0	C45H86O6	740.677	[M+NH4]+, [M+Na]+, [M+K]+	18.99		0.648388	2.25137	0.683494	2.29627	8.94484	0.583673	3.05253	0.305358	0.745204	2.01608	0.890771	2.72509	0.816953	0.470846	1.83501	1.24816	5.55516	4.10707	1.34689	2.07878	2.16766	0.416224	0.264256	0.300473	1.84198	0.617295	0.350832	0.266722	0.452987	0.491886	1.14354	11.7219	2.48971	8.48584	1.34226	3.2799	0.746647	0.949498	0.753836	0.324641	0.558695	3.88094	0.308966
TG 42:1	TG 42:1	C45H84O6	738.661	[M+NH4]+, [M+Na]+, [M+K]+	17.5		0.396564	1.73296	0.641475	3.02324	4.71542	0.720326	7.21766	0.235766	0.715718	3.14816	0.206264	4.15876	0.517064	0.214323	2.38959	0.622195	5.37743	1.86318	1.09027	3.30211	4.20796	0.235385	0.256793	0.293344	1.43936	0.609553	0.31413	0.200881	0.325651	0.275291	1.47034	9.8357	1.59807	9.5566	1.1986	2.04294	0.873717	0.735216	0.645156	0.228871	0.299974	2.84617	0.243992
TG 42:2	TG 42:2	C45H82O6	736.645	[M+NH4]+, [M+Na]+, [M+K]+	16.35		0.172477	0.798816	0.350604	1.40809	1.56747	0.422399	5.49177	0.104976	0.351346	1.55783	0.0339482	2.09245	0.145906	0.0457773	1.12763	0.239854	2.86887	0.713122	0.526756	2.46221	3.72676	0.279382	0.0945825	0.186952	0.96682	0.506893	0.188346	0.216678	0.242402	0.0607432	0.746785	5.61711	0.694379	4.93586	0.663621	1.46897	0.620797	0.455608	0.518056	0.232719	0.217278	1.15095	0.220855
TG 43:0	TG 43:0	C46H88O6	754.692	[M+NH4]+, [M+Na]+, [M+K]+	19.78		0.156504	0.383681	0.113313	0.354812	1.42001	0.145419	0.499302	0.0699957	0.234728	0.344908	0.336251	0.531911	0.207476	0.180436	0.256011	0.254754	0.828945	0.487634	0.245356	0.375903	0.374634	0.0799001	0.0769171	0.0689953	0.293656	0.125496	0.0978242	0.0845426	0.120699	0.111832	0.144805	1.968	0.432148	0.829737	0.206127	0.56283	0.136463	0.208508	0.175075	0.0965581	0.0968178	0.529947	0.0921625
TG 43:1	TG 43:1	C46H86O6	752.677	[M+NH4]+, [M+Na]+, [M+K]+	18.31		0.0747632	0.250719	0.057969	0.435666	0.510889	0.140587	1.09905	0.0505538	0.15803	0.358769	0.0725853	0.70241	0.0971753	0.0852567	0.316482	0.11601	0.798979	0.144697	0.190679	0.658015	0.837707	0.0333818	0.0539695	0.0677645	0.271982	0.0941896	0.0793121	0.0636377	0.102596	0.0567685	0.185972	1.87951	0.259804	1.24683	0.24547	0.409548	0.107247	0.157589	0.144318	0.043272	0.0565479	0.500439	0.067092
TG 44:0	TG 44:0	C47H90O6	768.708	[M+NH4]+, [M+Na]+, [M+K]+	20.78		1.141	5.27061	1.29076	5.79704	15.7567	1.50868	5.57626	0.601627	1.68522	3.35977	1.70848	3.98916	1.58351	0.837303	3.96564	2.2303	12.752	6.95993	2.7026	4.34874	4.0338	0.92071	0.592765	0.719672	4.17944	1.33555	0.83995	0.633359	1.18304	0.936017	2.84659	19.6164	3.89453	13.6732	3.1735	8.20378	1.51083	1.87051	1.80207	0.749682	1.15381	8.05383	0.79491
TG 44:1	TG 44:1	C47H88O6	766.692	[M+NH4]+, [M+Na]+, [M+K]+	19.11		1.16589	6.32399	1.84496	11.3532	11.2657	2.98766	19.4639	0.712247	2.96008	8.29784	0.988678	10.8809	1.67901	0.609335	9.12973	1.69569	21.9864	4.21218	3.93253	11.2853	13.377	0.932308	0.938212	1.14683	6.90688	2.78573	1.31342	0.858925	1.74912	0.852075	5.69121	35.9478	4.72284	29.0868	5.16328	10.5937	2.89329	2.69641	2.79771	0.98779	1.03137	10.6311	1.27838
TG 44:2	TG 44:2	C47H86O6	764.677	[M+NH4]+, [M+Na]+, [M+K]+	17.76		0.697979	3.09298	1.19483	6.15993	4.46274	2.1549	18.5846	0.321104	1.64474	5.06678	0.315847	7.03096	0.631796	0.211908	4.64635	0.767396	12.6278	1.78883	2.18311	9.59761	13.4653	0.466791	0.431114	0.497029	3.28789	1.44665	0.647994	0.435412	0.718384	0.286392	2.58218	20.084	2.64505	15.0267	2.6131	6.56003	2.13027	1.8663	2.0823	0.488905	0.412991	4.11513	0.515519
TG 44:3	TG 44:3	C47H84O6	762.661	[M+NH4]+, [M+Na]+, [M+K]+	16.62		0.183949	0.689144	0.302657	1.42531	1.06523	0.619556	6.62852	0.0618763	0.37627	1.18009	0.0200454	1.56128	0.112257	0.0204167	1.03375	0.180553	3.06519	0.393728	0.522139	3.11774	5.07878	0.0714327	0.0660807	0.0718057	0.660167	0.268654	0.125378	0.0840668	0.112029	0.0445887	0.494938	4.63261	0.645175	3.20507	0.53074	1.33877	0.584053	0.443601	0.497566	0.091067	0.0610856	0.743639	0.0780117
TG 44:4	TG 44:4	C47H82O6	760.645	[M+NH4]+, [M+Na]+, [M+K]+	15.49		0.0217664	0.121548	0.0475197	0.221249	0.231471	0.0845933	1.2066	0.00536497	0.0343533	0.213075	0	0.190236	0.00454675	0.000748818	0.204639	0.0306614	0.607011	0.0668303	0.0930589	0.592552	1.00648	0.0122146	0.00539673	0.00674481	0.146833	0.0558851	0.0173961	0.0186318	0.0120201	0.00399612	0.0796099	0.950212	0.13573	0.698422	0.113877	0.260807	0.0983013	0.0843186	0.0876881	0.0126761	0.0079223	0.126255	0.00218628
TG 45:0	TG 45:0	C48H92O6	782.724	[M+NH4]+, [M+Na]+, [M+K]+	21.65		0.362094	1.04663	0.275128	0.923278	2.94513	0.443715	0.99336	0.203238	0.690226	0.748597	0.870261	0.944722	0.536382	0.483333	0.61084	0.662896	1.86247	0.884847	0.524179	0.848241	0.74947	0.235062	0.228906	0.221525	0.795766	0.348122	0.286789	0.261109	0.395336	0.294542	0.426177	3.74631	0.748871	1.48436	0.592584	1.44976	0.339718	0.513931	0.457666	0.291279	0.266956	1.35104	0.295163
TG 45:1	TG 45:1	C48H90O6	780.708	[M+NH4]+, [M+Na]+, [M+K]+	19.96		0.169855	0.822391	0.168193	1.34593	1.40372	0.469476	2.58276	0.0741865	0.386012	1.07631	0.213955	1.72558	0.225516	0.105905	0.930913	0.297331	2.76972	0.440687	0.532942	1.73086	1.86623	0.114296	0.113073	0.137451	0.934718	0.360822	0.217432	0.162873	0.328069	0.123918	0.445933	5.06027	0.682685	2.29934	0.6029	1.50874	0.293163	0.411621	0.506636	0.161951	0.10803	1.21827	0.257164
TG 45:2	TG 45:2	C48H88O6	778.692	[M+NH4]+, [M+Na]+, [M+K]+	18.67		0.0946358	0.437741	0.1054	0.78998	0.539057	0.32102	2.37713	0.0221696	0.172967	0.65743	0.0332669	1.05171	0.0800154	0.0114864	0.568943	0.136367	1.65975	0.167553	0.31214	1.50631	1.88948	0.055525	0.0612139	0.0746414	0.49364	0.22619	0.102235	0.139474	0.168293	0.0305203	0.360297	2.99142	0.370819	1.70073	0.406862	0.9685	0.212192	0.311629	0.359687	0.0981184	0.0415859	0.731493	0.107866
TG 46:0	TG 46:0	C49H94O6	796.739	[M+NH4]+, [M+Na]+, [M+K]+	22.62		2.30326	13.6899	2.3501	16.7048	26.106	4.3131	11.6419	1.35745	3.98492	6.05187	3.73112	6.47365	3.32294	1.5766	10.4541	4.3052	32.7741	9.58727	5.88235	11.6045	10.2206	2.54407	2.11046	2.71853	11.059	3.32747	2.24428	2.30782	3.993	1.86744	8.67063	37.8552	6.66789	28.9495	10.7723	24.8292	3.03526	4.76633	5.98562	2.17706	2.68036	24.8143	2.37487
TG 46:1	TG 46:1	C49H92O6	794.724	[M+NH4]+, [M+Na]+, [M+K]+	20.87		2.81588	21.3124	5.03713	36.2697	27.107	10.52	43.1462	2.51921	9.47299	20.8872	3.7474	23.5581	5.26949	1.73531	26.9095	4.15293	61.3987	10.5885	11.3068	30.1963	29.9537	3.71424	3.39518	4.48499	24.4935	10.3728	5.46872	3.4877	7.55883	2.78021	20.369	89.1184	11.9369	66.4098	17.6769	35.0205	8.56796	7.35931	9.83947	3.5396	3.81974	32.6142	6.00733
TG 46:2	TG 46:2	C49H90O6	792.708	[M+NH4]+, [M+Na]+, [M+K]+	19.39		1.83482	10.8077	3.70622	24.2937	12.223	8.73153	51.0114	1.30972	6.53023	16.369	1.5489	19.2485	2.48264	0.797202	17.4934	2.00256	44.6635	5.04289	7.36087	30.9379	35.4336	1.75584	1.54457	1.6553	13.7172	5.93715	2.8306	1.46792	2.97198	1.18628	10.9295	60.8555	8.37257	41.598	8.70152	23.3183	7.14313	4.71653	6.48092	1.7166	1.55625	13.4813	2.54278
TG 46:3	TG 46:3	C49H88O6	790.692	[M+NH4]+, [M+Na]+, [M+K]+	17.92		0.648194	2.61009	1.24731	6.00409	3.28075	2.96277	20.664	0.346382	1.93855	4.71104	0.265374	5.74448	0.585518	0.18898	4.23755	0.636787	12.166	1.41143	2.14237	11.8546	16.1281	0.484984	0.346103	0.344728	3.64188	1.6639	0.76361	0.444069	0.653672	0.258251	2.17675	16.8298	2.87752	9.39055	2.19285	5.88496	2.64269	1.58228	2.22729	0.487149	0.383063	2.81447	0.629743
TG 46:4	TG 46:4	C49H86O6	788.677	[M+NH4]+, [M+Na]+, [M+K]+	16.88		0.164794	0.569378	0.26247	1.1511	0.906103	0.575565	4.69426	0.0601506	0.337284	0.808548	0.0228097	0.920573	0.0871952	0.0220165	0.880796	0.190356	2.56083	0.278474	0.422348	2.52015	3.99721	0.0500251	0.072835	0.0564283	0.659463	0.274976	0.140016	0.109328	0.0983699	0.0440303	0.433503	3.64026	0.67781	1.79626	0.487501	1.15526	0.52308	0.377748	0.464951	0.0945184	0.0600667	0.55728	0.102923
TG 47:0	TG 47:0	C50H96O6	810.755	[M+NH4]+, [M+Na]+, [M+K]+	23.54		0.597497	2.38099	0.437605	2.51806	4.79871	0.905229	1.91443	0.363996	1.00813	1.29607	1.38983	1.59694	0.975933	0.658649	1.73479	1.12662	5.18251	1.45131	1.3477	2.13661	1.84675	0.566437	0.523194	0.525384	2.03487	0.777123	0.64153	0.586705	1.0411	0.537405	1.09297	7.17916	1.3297	3.14892	1.82893	4.38438	0.642399	1.24609	1.39317	0.637171	0.538384	3.70794	0.698205
TG 47:1	TG 47:1	C50H94O6	808.739	[M+NH4]+, [M+Na]+, [M+K]+	21.78		0.574041	3.09761	0.521091	4.6561	3.95033	1.69667	6.19963	0.293838	1.40852	3.11052	0.875657	4.51512	0.836432	0.375883	3.33995	0.958753	7.87906	1.05413	1.75986	4.66889	4.659	0.471773	0.570918	0.59015	3.56585	1.44617	0.94638	0.902313	1.56244	0.467699	2.08799	13.3936	1.9604	6.32234	2.40385	4.91507	0.880144	1.325	1.96529	0.732398	0.438738	4.65443	1.26103
TG 47:2	TG 47:2	C50H92O6	806.724	[M+NH4]+, [M+Na]+, [M+K]+	20.12		0.291628	1.40172	0.303534	2.9941	1.53211	1.38825	6.88766	0.131561	0.810071	2.08018	0.309687	2.8177	0.337415	0.128797	1.8871	0.386789	5.63809	0.419066	0.980403	5.02721	5.37168	0.199088	0.241385	0.227857	1.80641	0.786422	0.510868	0.365875	0.534919	0.182234	1.04943	7.47211	1.24494	3.61768	1.1589	3.03092	0.581562	0.712625	1.25631	0.329528	0.174618	1.98787	0.535126
TG 47:3	TG 47:3	C50H90O6	804.708	[M+NH4]+, [M+Na]+, [M+K]+	18.85		0.0799234	0.356046	0.0857173	0.768294	0.353663	0.408419	2.3344	0.0196352	0.158665	0.54365	0.0206787	0.7482	0.0538222	0.00706472	0.516221	0.102398	1.6137	0.099835	0.295364	1.7949	2.16186	0.0389713	0.0406392	0.0352315	0.469937	0.197478	0.114918	0.125286	0.110183	0.0256121	0.299079	2.19987	0.371523	1.01178	0.323914	0.830502	0.199199	0.263199	0.372824	0.0826374	0.0317054	0.481554	0.104749
TG 48:0	TG 48:0	C51H98O6	824.771	[M+NH4]+, [M+Na]+, [M+K]+	24.52		4.64712	26.5935	4.89615	30.7441	45.4546	7.53988	14.579	3.61323	7.93013	7.7862	8.65216	8.65754	6.86804	2.81187	20.7315	8.5328	49.8081	15.4365	12.6466	17.9868	16.0429	7.43489	6.79218	8.10152	16.2572	6.46299	5.68087	6.2099	9.37005	3.77394	15.2909	52.6458	9.82668	43.1585	26.4712	47.6135	6.91595	10.9526	14.4223	5.69167	7.49135	55.8209	6.42673
TG 48:1	TG 48:1	C51H96O6	822.755	[M+NH4]+, [M+Na]+, [M+K]+	22.7		10.9754	74.0315	13.4979	106.563	74.3378	37.3888	98.918	10.5981	32.8728	49.3572	19.7847	49.686	19.0302	6.28556	82.3229	15.5838	168.993	21.9734	36.1695	88.3227	85.6478	17.3751	18.9509	23.6461	83.2679	36.3827	24.0334	22.1107	35.3249	10.1476	70.3697	212.42	34.833	162.985	68.8147	116.182	23.6081	27.4228	43.9561	17.6199	16.3835	121.111	28.7169
TG 48:2	TG 48:2	C51H94O6	820.739	[M+NH4]+, [M+Na]+, [M+K]+	21.03		7.98117	55.2484	11.7159	116.451	46.64	44.4048	170.218	6.90649	28.4506	59.3556	10.1102	59.1476	11.1481	4.00384	80.9017	9.01479	182.129	14.4008	30.8269	130.8	129.358	10.1109	11.0265	13.1828	67.4132	32.8116	19.2858	11.6509	20.4604	6.5157	63.8397	193.552	35.313	160.955	49.01	105.994	23.8686	21.1953	40.1017	10.9834	8.94192	82.6499	21.0019
TG 48:3	TG 48:3	C51H92O6	818.724	[M+NH4]+, [M+Na]+, [M+K]+	19.55		2.65726	14.1308	4.59395	36.6631	13.2024	17.0204	87.6507	2.01732	9.10148	19.8306	2.37772	20.2042	3.04433	1.24292	23.8657	2.75533	64.2573	5.26765	9.61139	64.4088	67.1909	2.61858	2.51106	2.46024	21.2665	9.51981	5.4151	2.95865	4.28307	1.70381	14.5405	65.7785	13.2764	46.2493	11.6554	29.4516	10.0877	6.56408	12.0869	2.96492	2.30414	18.4132	5.17598
TG 48:4	TG 48:4	C51H90O6	816.708	[M+NH4]+, [M+Na]+, [M+K]+	18.34		0.685183	2.75791	1.24082	6.19822	3.32286	3.48343	17.7737	0.478937	2.10821	3.78613	0.425868	3.67516	0.700733	0.282947	4.45224	0.752559	13.7063	1.42892	2.20613	12.5313	15.9382	0.64039	0.514854	0.455831	4.54224	1.92541	1.15268	0.709197	0.795173	0.39604	2.36851	16.997	3.18129	8.25768	2.56353	6.48106	2.70142	1.70483	2.39219	0.643369	0.550062	3.10073	1.04256
TG 49:1	TG 49:1	C52H98O6	836.771	[M+NH4]+, [M+Na]+, [M+K]+	23.65		2.2991	11.715	2.04737	16.4903	13.138	6.07509	16.6221	1.57547	4.53368	8.19284	4.24213	10.2244	3.53594	1.52065	13.4361	3.50595	30.492	3.4257	7.56568	17.1172	16.5671	2.6621	2.77473	2.66643	14.5068	6.22108	5.30376	4.1919	7.11058	1.9972	7.31636	39.9541	6.96771	20.7694	10.6324	20.9788	3.75658	5.95167	8.94445	3.52434	2.32755	19.1007	6.46723
TG 49:2	TG 49:2	C52H96O6	834.755	[M+NH4]+, [M+Na]+, [M+K]+	21.91		1.4556	6.745	1.29247	14.3601	6.53323	6.31205	22.3981	0.90166	3.45528	8.04534	2.02829	8.43552	1.68189	0.826244	10.0607	1.87449	23.7419	1.53473	4.99911	20.1429	19.8768	1.34827	1.51024	1.40445	9.32167	4.31795	3.44302	2.26309	3.39734	1.02107	5.60316	28.3061	5.84171	15.4654	6.71768	14.2052	2.74344	4.03679	7.41353	1.89383	1.09602	10.7781	3.86304
TG 49:3	TG 49:3	C52H94O6	832.739	[M+NH4]+, [M+Na]+, [M+K]+	20.45		0.390926	1.68748	0.318584	4.07306	1.60698	2.31232	10.4974	0.216313	1.0218	2.3544	0.38711	2.37332	0.390181	0.175201	2.49599	0.477175	7.047	0.391001	1.3327	8.96405	9.24283	0.322586	0.36657	0.302362	2.4798	1.11099	0.883345	0.642361	0.703651	0.243874	1.28107	7.45398	1.88077	3.7573	1.56464	3.62857	0.827268	1.08825	2.17496	0.534477	0.256121	2.55153	0.870669
TG 50:1	TG 50:1	C53H100O6	850.786	[M+NH4]+, [M+Na]+, [M+K]+	24.57		30.2145	157.324	36.4875	184.745	194.721	69.5806	127.773	41.5859	75.6117	75.9637	74.3589	69.8031	51.8254	20.2229	155.997	49.5127	257.841	59.1072	89.0835	139.129	137.006	63.7399	58.6512	65.5381	139.472	79.7498	67.1778	62.9996	85.4673	28.674	123.932	323.888	62.8944	235.762	151.059	223.326	61.2825	68.9872	102.749	54.3824	58.597	244.08	79.394
TG 50:2	TG 50:2	C53H98O6	848.771	[M+NH4]+, [M+Na]+, [M+K]+	22.83		40.9534	204.528	46.2057	342.284	202.201	153.113	369.342	47.7867	112.747	163.81	65.3629	134.537	51.7471	21.6276	283.172	47.9219	471.282	51.1207	131.812	340.751	333.56	69.4326	66.5938	75.0372	234.915	138.962	102.826	73.328	97.8281	33.805	223.782	514.898	125.248	433.927	205.408	325.004	91.8746	89.7928	169.246	62.9805	59.0932	328.489	112.875
TG 50:3	TG 50:3	C53H96O6	846.755	[M+NH4]+, [M+Na]+, [M+K]+	21.37		16.4948	79.5283	18.1687	197.067	68.2706	93.2498	331.758	14.8876	46.6582	86.8631	17.4871	68.699	15.1494	7.98354	138.122	17.2377	269.673	17.9609	54.4906	291.907	269.569	20.9052	19.8728	19.7251	105.474	56.3161	41.3146	23.7329	28.3706	10.691	89.1331	238.926	69.7134	214.102	75.5097	142.155	42.8602	37.1204	82.9141	22.5524	17.067	123.029	41.6771
TG 50:4	TG 50:4	C53H94O6	844.739	[M+NH4]+, [M+Na]+, [M+K]+	19.97		3.69096	16.3378	4.02206	44.0481	15.2583	21.8139	95.2266	2.85216	10.5641	17.1533	3.68209	12.9937	3.61212	2.14629	26.9911	4.34769	76.7105	4.03658	11.5047	89.869	84.4176	3.89534	3.9959	3.83248	27.1797	11.3532	9.13405	5.74246	5.25751	2.3961	16.9681	62.5661	17.3123	44.4127	16.5024	35.5996	8.83643	8.76984	17.4917	5.01447	3.31016	25.409	8.4147
TG 50:5	TG 50:5	C53H92O6	842.724	[M+NH4]+, [M+Na]+, [M+K]+	18.99		0.963444	3.41365	1.00591	8.12848	3.72721	3.94835	17.2529	0.54392	2.23323	3.42766	0.653725	2.73472	0.904591	0.458648	6.03337	1.17103	18.2356	0.973723	2.68805	14.4801	17.2608	0.824562	0.850952	0.727031	5.60572	2.26963	1.90076	1.30246	1.00441	0.521438	3.511	18.9448	3.71674	9.20907	3.8515	8.09019	1.94742	2.30942	3.02738	1.02452	0.664636	4.694	1.64671
TG 50:6	TG 50:6	C53H90O6	840.708	[M+NH4]+, [M+Na]+, [M+K]+	17.82		0.312863	0.853422	0.341723	2.2383	1.0201	0.975698	4.12323	0.096815	0.458394	0.854524	0.0113645	0.99077	0.17293	0.0802246	1.82964	0.348477	4.82247	0.274611	0.871255	3.58418	4.7425	0.214508	0.172799	0.10264	1.44383	0.509648	0.365744	0.34053	0.1984	0.085645	0.738552	9.45384	1.1545	3.31246	1.2149	3.40071	0.612345	0.9555	0.978306	0.235979	0.138579	1.03146	0.319661
TG 50:7	TG 50:7	C53H88O6	838.692	[M+NH4]+, [M+Na]+, [M+K]+	16.97		0.0688785	0.107749	0.0517752	0.437587	0.12965	0.173127	1.15056	0.00742121	0.0267573	0.125182	0	0.252188	0.00676002	0.0015799	0.414386	0.0582076	0.832413	0.0255051	0.145681	1.05671	1.48891	0.0219397	0.0106083	0.0077897	0.19582	0.0622405	0.0458941	0.055624	0.0174124	0.00428173	0.105133	2.20252	0.255696	0.567316	0.221851	0.560439	0.105446	0.22347	0.23746	0.0260557	0.0105106	0.14858	0.0364277
TG 51:2	TG 51:2	C54H100O6	862.786	[M+NH4]+, [M+Na]+, [M+K]+	23.71		5.62759	23.7512	4.6891	39.9637	27.1972	18.3284	54.4903	4.7469	10.4994	20.6333	9.40778	21.0172	6.56089	3.45774	34.6885	6.97859	68.9457	6.06664	17.9107	52.2404	50.6928	6.73261	6.04166	6.14575	26.1242	16.527	14.6223	9.63851	12.6905	4.16787	16.0457	68.572	19.3583	48.3744	20.642	42.4713	10.0724	12.7152	24.1516	7.84086	5.92682	35.0096	16.9057
TG 51:3	TG 51:3	C54H98O6	860.771	[M+NH4]+, [M+Na]+, [M+K]+	22.26		2.89471	10.2437	2.27411	22.0149	10.1557	12.6905	39.0043	1.97945	4.76961	10.6341	3.08347	9.38219	2.19753	1.6038	16.0926	3.60729	38.3156	2.5919	8.5216	42.405	40.4329	2.83247	2.47755	2.11838	14.6616	7.74666	7.28577	4.26196	4.46623	1.54911	6.6918	34.0375	12.1623	19.4779	8.71516	20.8311	5.55154	7.03209	15.0223	3.75367	2.20602	14.1852	7.88362
TG 51:4	TG 51:4	C54H96O6	858.755	[M+NH4]+, [M+Na]+, [M+K]+	20.8		0.596333	1.9358	0.480127	3.77731	2.12313	2.65055	8.53924	0.400373	0.946614	1.93982	0.58719	1.46841	0.477443	0.390945	2.6287	0.878452	6.99696	0.547148	1.61415	10.1856	9.53443	0.521226	0.47615	0.345938	3.06478	1.43415	1.5679	1.11138	0.807901	0.321481	1.17301	7.42665	2.73865	3.20718	1.67242	4.36341	1.03182	1.68958	3.19544	0.907884	0.400916	2.64437	1.49107
TG 51:5	TG 51:5	C54H94O6	856.739	[M+NH4]+, [M+Na]+, [M+K]+	19.88		0.174225	0.450793	0.0799392	0.954653	0.597747	0.548472	2.02725	0.0655909	0.185266	0.446153	0.076159	0.35891	0.0890564	0.0671047	0.754949	0.272029	1.91704	0.118514	0.349065	2.2921	2.52978	0.101282	0.119255	0.0726276	0.841162	0.339992	0.395152	0.396281	0.1622	0.0740814	0.339637	2.58553	0.682418	1.00422	0.505567	0.981595	0.172968	0.395874	0.71494	0.245723	0.0865922	0.753065	0.368058
TG 52:2	TG 52:2	C55H102O6	876.802	[M+NH4]+, [M+Na]+, [M+K]+	24.64		97.4326	353.525	102.645	435.814	498.211	235.404	428.816	146.936	207.025	253.412	216.737	186.61	133.037	81.9411	460.092	144.503	595.35	130.818	257.578	430.759	444.986	186.204	137.973	172.325	349.248	280.968	241.531	188.233	201.391	87.5916	293.107	738.765	235.389	605.342	314.063	468.425	192.808	186.867	303.264	161.772	168.916	453.142	290.19
TG 52:3	TG 52:3	C55H100O6	874.786	[M+NH4]+, [M+Na]+, [M+K]+	23.2		98.2714	326.67	96.4512	521.658	366.655	302.938	686.707	115.683	184.02	275.073	133.221	179.33	85.0541	62.4943	500.591	130.966	735.694	102.361	244.342	697.159	662.227	147.895	109.817	117.419	377.856	272.12	227.501	162.425	146.121	62.7536	284.254	753.975	274.931	601.177	274.002	497.036	203.476	184.259	360.005	136.5	122.341	414.726	245.466
TG 52:4	TG 52:4	C55H98O6	872.771	[M+NH4]+, [M+Na]+, [M+K]+	21.69		34.8467	127.921	32.0962	251.231	125.746	150.34	390.849	33.937	62.3075	94.8697	33.9868	58.3396	24.2844	20.0461	199.9	47.4745	426.53	34.0251	92.3242	451.983	409.95	47.3394	34.5167	34.4328	175.998	94.5461	85.4836	61.9346	43.1472	19.1482	98.2114	325.097	132.902	261.003	113.111	264.546	80.4451	82.2724	176.842	48.4952	37.5818	174.058	87.2573
TG 52:5	TG 52:5	C55H96O6	870.755	[M+NH4]+, [M+Na]+, [M+K]+	20.62		7.33453	26.1155	6.26257	60.7704	26.9528	31.8664	104.696	6.22922	14.8846	20.1777	6.89051	11.7194	6.26649	4.88288	43.8335	9.65282	118.747	6.21944	20.7251	119.576	116.633	8.79547	7.36408	7.22484	45.5219	19.4424	19.1073	13.7518	8.68622	4.43924	23.252	92.2907	31.2067	61.4749	27.0768	57.819	13.7215	17.4049	30.9936	10.1173	7.34044	39.7669	17.5372
TG 52:6	TG 52:6	C55H94O6	868.739	[M+NH4]+, [M+Na]+, [M+K]+	19.44		2.00169	5.4203	1.33969	13.9226	6.04608	6.33846	23.955	1.04285	2.95927	4.58641	1.21655	3.46133	1.45883	1.10755	11.1094	2.43928	28.7766	1.2053	4.32566	24.4901	28.2906	1.63923	1.6992	1.30408	9.21699	3.68408	3.66513	3.15877	1.65274	0.879469	5.50663	33.7623	6.71164	15.1699	6.71086	16.2159	2.50528	5.0177	6.5078	2.23179	1.33847	8.93316	3.26627
TG 52:7	TG 52:7	C55H92O6	866.724	[M+NH4]+, [M+Na]+, [M+K]+	18.33		0.505899	0.943499	0.295652	2.70988	1.14739	1.27032	5.75038	0.149716	0.499144	0.923227	0.0913076	1.118	0.211207	0.154707	2.48452	0.566677	5.3029	0.212831	0.892483	5.92098	7.32205	0.298993	0.289884	0.174513	1.62783	0.732041	0.651205	0.648142	0.268487	0.139062	0.987466	10.5167	1.5963	3.29152	1.4165	3.33069	0.554484	1.3055	1.40782	0.459745	0.22077	1.57223	0.593274
TG 52:8	TG 52:8	C55H90O6	864.708	[M+NH4]+, [M+Na]+, [M+K]+	17.34		0.0936009	0.116467	0.0552802	0.398204	0.16336	0.206361	1.16479	0.0110149	0.0366978	0.104594	0.0026211	0.181574	0.00990563	0.00821822	0.409335	0.0974755	0.811296	0.0248727	0.153974	1.14559	1.43399	0.02634	0.0185606	0.00507265	0.179461	0.0757376	0.0684907	0.100724	0.0109203	0.0054234	0.098184	1.7891	0.30402	0.361493	0.205983	0.580317	0.102019	0.293725	0.235311	0.0434015	0.0137908	0.140241	0.0538866
TG 53:3	TG 53:3	C56H102O6	888.802	[M+NH4]+, [M+Na]+, [M+K]+	23.97		3.66652	12.9737	2.87183	24.7765	13.5934	13.4223	40.8946	3.09308	5.05715	11.1592	4.06739	9.73446	2.70433	2.20978	20.7827	4.37647	42.0778	3.3471	10.3634	47.5567	38.5127	4.2179	2.63968	2.70889	13.939	9.28779	8.71987	5.65606	5.14057	1.97199	7.51065	33.7653	14.3384	23.2874	9.93221	25.3137	7.24634	7.81131	18.53	4.52699	3.4043	15.1675	9.29116
TG 53:4	TG 53:4	C56H100O6	886.786	[M+NH4]+, [M+Na]+, [M+K]+	22.38		1.37196	3.63384	1.01471	8.68752	3.78099	6.24304	16.3258	0.883481	1.68411	3.66806	1.12084	2.77384	0.740047	0.773322	6.41873	1.61259	14.4227	1.00706	3.58383	22.1356	18.9323	1.24682	0.79174	0.699059	4.66169	2.79951	2.61211	1.68659	1.25368	0.547189	2.07645	11.4379	5.89466	6.84579	3.2878	8.67033	2.72751	2.91201	7.07196	1.56198	0.927974	4.3745	2.65647
TG 53:5	TG 53:5	C56H98O6	884.771	[M+NH4]+, [M+Na]+, [M+K]+	21.69		0.827699	1.95019	0.499342	3.94823	2.6699	2.40882	5.89557	0.433938	0.911506	1.74489	0.666358	1.29565	0.51663	0.440084	3.27542	0.983686	7.6399	0.554602	2.10469	7.8637	7.14387	0.694097	0.596125	0.515331	3.02239	1.47376	1.709	1.31252	0.865434	0.363498	1.4459	8.20115	2.73274	3.78828	2.31668	5.12212	1.05758	2.01133	3.06889	1.03523	0.534247	2.9839	1.65403
TG 53:6	TG 53:6	C56H96O6	882.755	[M+NH4]+, [M+Na]+, [M+K]+	20.26		0.272561	0.481383	0.09887	1.15276	0.68343	0.611413	1.96377	0.0726971	0.183847	0.412039	0.103199	0.371449	0.0965814	0.0918705	1.05805	0.360256	2.69148	0.103893	0.526869	2.6652	3.01873	0.145649	0.161599	0.0847158	0.799724	0.323531	0.445807	0.456394	0.178241	0.0751048	0.361618	3.88756	0.893849	1.2448	0.706181	1.60266	0.185975	0.811079	0.986233	0.30278	0.111146	0.96334	0.425113
TG 54:3	TG 54:3	C57H104O6	902.818	[M+NH4]+, [M+Na]+, [M+K]+	24.82		53.0468	164.025	55.4813	286.009	233.124	158.016	383.316	64.9558	88.721	133.86	63.9496	94.3883	45.4995	36.2953	320.088	59.9128	380.793	65.3388	143.19	402.234	336.166	80.3446	43.1162	61.6173	134.861	122.609	102.721	61.3334	64.4962	31.7646	134.367	368.711	169.229	303.785	143.444	288.923	116.61	93.1203	196.437	58.1564	70.6884	174.761	103.549
TG 54:4	TG 54:4	C57H102O6	900.802	[M+NH4]+, [M+Na]+, [M+K]+	23.31		46.8862	121.897	46.4971	253.309	166.699	159.828	366.727	45.1767	70.4564	108.76	39.8764	68.2123	29.4092	26.5922	248.574	52.153	342.437	49.1403	113.793	442.527	362.161	58.1745	32.6959	41.642	134.551	97.893	82.6257	49.5363	42.1229	21.0215	99.1669	323.357	162.277	243.44	111.864	240.908	109.175	80.7286	187.266	47.2612	48.7415	148.056	81.3861
TG 54:5	TG 54:5	C57H100O6	898.786	[M+NH4]+, [M+Na]+, [M+K]+	22.05		27.6864	71.3265	23.3896	154.306	100.067	95.9228	217.234	22.9052	35.4904	52.1286	23.5587	28.6732	16.6622	15.6266	139.737	35.5201	272.851	25.1119	69.8806	294.2	257.452	32.7578	21.9727	25.0234	96.2393	53.5105	52.6634	34.6822	24.0689	12.2633	59.6073	208.892	99.205	147.474	76.0706	173.484	56.167	53.7407	109.569	28.7493	26.3163	96.5333	50.8301
TG 54:6	TG 54:6	C57H98O6	896.771	[M+NH4]+, [M+Na]+, [M+K]+	21.11		14.2706	34.0843	9.69421	74.633	43.2838	40.1523	97.5569	8.75909	15.0897	22.4907	9.33965	12.8681	7.97072	7.71442	67.5606	19.0326	153.97	8.9413	32.0935	128.424	132.942	14.4778	10.7757	10.0338	46.4849	22.121	25.5228	19.6487	10.7897	5.39667	29.6746	124.456	43.904	75.2489	41.6416	104.995	20.0772	33.2	49.9164	15.5878	11.1678	53.8234	24.4922
TG 54:7	TG 54:7	C57H96O6	894.755	[M+NH4]+, [M+Na]+, [M+K]+	20.28		4.36879	7.80982	2.05677	21.6615	10.2772	10.7304	36.206	1.96516	3.94155	6.17362	2.15655	4.62406	2.14376	2.38246	20.9712	5.37801	42.0662	1.9385	7.29486	42.9569	48.8584	3.23342	2.921	2.01275	12.2843	5.71524	6.73436	6.08713	2.39826	1.45728	8.11914	46.0376	12.8786	23.914	10.6095	22.9617	3.89602	9.50323	12.6163	4.54829	2.59735	15.4563	5.95889
TG 54:8	TG 54:8	C57H94O6	892.739	[M+NH4]+, [M+Na]+, [M+K]+	18.95		0.804299	1.16602	0.308736	3.09124	1.78486	1.84929	7.45977	0.289446	0.549415	1.00665	0.216667	0.902908	0.303381	0.417549	3.26797	1.10761	6.10187	0.285172	1.13275	9.21558	10.059	0.480066	0.445653	0.30978	1.98166	0.944295	1.18532	1.27438	0.34459	0.221789	1.20408	8.82945	2.41466	3.07933	1.6104	3.81362	0.601745	1.87628	2.25862	0.866422	0.40103	2.14604	1.08544
TG 55:4	TG 55:4	C58H104O6	914.818	[M+NH4]+, [M+Na]+, [M+K]+	24.19		0.377709	0.732434	0.274464	1.90127	0.969183	1.31827	3.54789	0.211956	0.341388	0.800984	0.144859	0.655443	0.158413	0.0898164	1.65678	0.297309	3.15478	0.283327	0.871197	5.23103	4.14149	0.322008	0.140398	0.201774	0.965108	0.609074	0.495088	0.27953	0.250523	0.103849	0.537962	2.59199	1.32319	1.62017	0.720375	1.90789	0.684212	0.630739	1.49277	0.268032	0.242111	0.891281	0.472213
TG 55:5	TG 55:5	C58H102O6	912.802	[M+NH4]+, [M+Na]+, [M+K]+	23.47		0.802372	1.50889	0.492429	2.89286	2.5932	1.64253	3.18222	0.435902	0.59191	1.38144	0.735332	0.99265	0.528302	0.422799	2.71486	1.01913	5.19279	0.548057	1.89726	4.57561	4.44763	0.702496	0.597862	0.515821	1.82113	1.14544	1.43938	0.965143	0.779397	0.338542	1.15477	5.94004	1.9628	2.75575	1.8932	4.38688	0.991952	1.70854	2.37483	0.852855	0.546481	2.36129	1.42442
TG 55:6	TG 55:6	C58H100O6	910.786	[M+NH4]+, [M+Na]+, [M+K]+	21.99		0.494226	0.984219	0.264365	1.97123	0.913782	1.22163	2.0129	0.211839	0.328194	0.713158	0.308974	0.396035	0.27718	0.284304	1.97375	0.765793	3.62231	0.271335	0.759596	3.26077	3.13523	0.362618	0.317788	0.278034	1.17051	0.778207	0.84235	0.727825	0.36566	0.144199	0.7013	3.84934	1.14707	1.5756	0.954886	2.51165	0.43102	0.861176	1.17782	0.492309	0.361822	1.44157	0.863753
TG 55:7	TG 55:7	C58H98O6	908.771	[M+NH4]+, [M+Na]+, [M+K]+	20.95		0.464193	0.547964	0.108067	1.25706	0.791926	0.771507	2.04023	0.116754	0.129478	0.477666	0.104905	0.432665	0.0990008	0.164855	1.30139	0.635786	1.9644	0.100692	0.601194	2.93573	3.02776	0.259973	0.232883	0.100089	0.737928	0.42117	0.541386	0.743551	0.212317	0.0818817	0.409001	3.09898	0.946033	1.37383	0.682349	1.60423	0.225407	0.954749	1.29933	0.428391	0.177408	0.97904	0.58528
TG 56:5	TG 56:5	C59H104O6	926.818	[M+NH4]+, [M+Na]+, [M+K]+	24.36		12.0522	23.2313	9.21569	54.5181	35.5143	25.4221	49.427	10.1459	10.4819	18.8589	11.0429	9.926	8.18654	7.63997	60.702	13.2116	84.1081	9.2865	30.5241	67.441	66.0366	14.6537	9.68387	10.6584	28.2391	18.6228	21.7786	10.8172	10.7408	5.24467	22.9954	79.4131	29.0115	65.6672	31.6324	67.8744	18.874	21.8335	32.7702	11.561	11.6951	38.1456	21.4069
TG 56:6	TG 56:6	C59H102O6	924.802	[M+NH4]+, [M+Na]+, [M+K]+	22.93		16.3774	29.3894	10.9284	59.2137	45.666	29.5624	47.6239	12.6126	13.5781	22.089	13.9486	11.8266	10.1055	9.75224	64.6379	20.9426	95.4885	10.9079	35.3845	67.5926	75.7589	19.1373	13.0154	12.6524	37.8882	22.589	31.2044	17.9531	13.2175	6.6507	30.6563	105.626	36.2252	58.9766	40.3046	80.6415	21.2529	31.7213	41.9921	17.349	14.7867	48.2305	29.879
TG 56:7	TG 56:7	C59H100O6	922.786	[M+NH4]+, [M+Na]+, [M+K]+	22.13		17.3545	26.9796	8.19686	63.2559	36.4653	32.5778	72.2392	9.39301	11.0989	18.6579	9.12962	12.113	6.71949	8.46472	78.6245	21.4211	111.188	6.91719	29.7756	100.98	113.013	15.8007	11.6952	7.75875	33.6743	19.9181	27.2469	21.8924	9.72159	5.00164	24.5684	129.283	41.3566	79.2448	39.405	87.4379	16.677	36.6147	49.1994	18.0106	11.8042	54.5558	25.0956
TG 56:8	TG 56:8	C59H98O6	920.771	[M+NH4]+, [M+Na]+, [M+K]+	20.79		7.86503	10.3353	3.13713	24.573	13.6965	15.4041	41.6148	3.23207	4.00689	6.92286	3.00517	4.65287	2.39639	3.60595	29.6651	9.90088	49.5832	2.56332	10.8963	65.4858	68.3355	5.8378	4.40887	2.77294	13.3563	7.3218	10.6499	9.55763	3.32009	1.82743	8.4613	56.7898	19.7138	25.8155	14.516	42.8399	6.34272	19.4905	25.9149	8.24369	4.28948	21.905	9.76395
TG 56:9	TG 56:9	C59H96O6	918.755	[M+NH4]+, [M+Na]+, [M+K]+	19.14		1.43946	1.62073	0.432616	3.81055	2.93038	2.60542	7.48995	0.57651	0.660177	1.23278	0.453684	0.658714	0.506233	0.829639	4.91975	2.27172	7.96136	0.422463	1.78339	12.5473	12.6953	0.948322	0.725548	0.567384	2.50359	1.26986	2.16979	2.32102	0.541126	0.343578	1.53947	9.15433	3.54436	4.30034	2.0668	5.14555	0.874252	2.96761	3.65468	1.5902	0.776986	3.47193	2.00319
TG 57:6	TG 57:6	C60H104O6	938.818	[M+NH4]+, [M+Na]+, [M+K]+	23.65		0.304061	0.419219	0.138924	1.04493	0.653628	0.537679	1.04619	0.120236	0.115529	0.427499	0.127397	0.329154	0.126807	0.112946	0.917813	0.356373	1.73078	0.136617	0.593946	1.3936	1.58406	0.213016	0.178942	0.122785	0.541775	0.313844	0.45077	0.301408	0.199806	0.0852056	0.373011	2.14509	0.722199	0.913609	0.614608	1.6283	0.293608	0.643023	0.933557	0.275192	0.17821	0.8482	0.42601
TG 57:7	TG 57:7	C60H102O6	936.802	[M+NH4]+, [M+Na]+, [M+K]+	22.23		0.160775	0.274577	0.0738819	0.485881	0.402632	0.466679	1.01252	0.0850813	0.0662623	0.2719	0.0557309	0.100498	0.0555794	0.0798587	0.618339	0.264866	1.14915	0.0713775	0.220261	1.58225	1.195	0.161578	0.11969	0.0652068	0.347061	0.228763	0.303189	0.307335	0.103384	0.0446667	0.239225	1.15448	0.40993	0.70738	0.27087	0.689541	0.177954	0.506806	0.690566	0.237718	0.12535	0.450297	0.30096
TG 57:9	TG 57:9	C60H98O6	932.771	[M+NH4]+, [M+Na]+, [M+K]+	20.08		0.0593385	0.040413	0.00491819	0.136946	0.0758821	0.0808265	0.233226	0.0113026	0.00178111	0.0341066	0.00346173	0.0227392	0.00271789	0.00773549	0.182371	0.0915542	0.202144	0.00260948	0.082024	0.529654	0.422122	0.0301651	0.0158272	0.0160255	0.065384	0.0447563	0.0871329	0.116183	0.0165127	0.00257558	0.0317398	0.433026	0.145215	0.188033	0.109614	0.299125	0.0158898	0.159498	0.227153	0.0785997	0.019468	0.154252	0.0841856
TG 58:6	TG 58:6	C61H106O6	952.833	[M+NH4]+, [M+Na]+, [M+K]+	24.27		3.77554	5.8066	2.54295	15.7961	9.02269	7.68271	15.8806	2.08778	2.72377	4.84693	2.25244	3.29129	2.06742	1.70633	19.9399	2.75144	26.404	2.20554	9.38388	21.0115	20.9737	3.70065	2.71744	2.17138	7.00114	4.44139	3.83782	2.56829	2.17711	1.16461	6.32417	24.1167	9.33891	13.8902	8.66029	23.5142	5.24741	7.00062	9.68821	2.7829	3.13968	10.327	3.45302
TG 58:7	TG 58:7	C61H104O6	950.818	[M+NH4]+, [M+Na]+, [M+K]+	23.21		5.69316	7.47804	3.19067	19.6034	11.7491	11.0762	21.8342	2.88743	3.35067	6.35242	2.89126	4.43205	2.3305	2.35315	24.4805	4.97353	27.83	2.67791	10.2978	34.9869	32.0672	5.30717	3.98702	2.83432	9.28014	6.31696	6.29226	4.80313	3.10292	1.48197	8.36924	38.6631	13.7168	17.0026	11.7344	30.6447	7.04803	11.4282	18.8912	4.74204	4.29965	15.7089	6.37871
TG 58:8	TG 58:8	C61H102O6	948.802	[M+NH4]+, [M+Na]+, [M+K]+	22.34		6.84964	7.32974	2.83455	19.8894	11.4202	12.7301	33.3618	2.95864	3.07834	5.86517	2.68945	4.79316	2.20888	2.83727	31.6325	6.97863	30.3105	2.38466	9.80623	48.5357	46.4309	5.49726	4.28878	2.6723	8.75081	6.67479	7.71109	6.30912	2.6508	1.63591	7.214	42.7936	17.0767	20.9475	11.2322	29.3351	6.57155	12.8774	21.3624	6.20104	4.31998	17.5988	7.94596
TG 58:9	TG 58:9	C61H100O6	946.786	[M+NH4]+, [M+Na]+, [M+K]+	20.93		4.11416	4.19083	1.54428	9.39802	7.1912	7.91428	16.7894	1.65698	1.57502	3.07322	1.43762	1.9099	1.14217	1.81963	15.3894	4.87366	19.4431	1.27303	5.89957	34.0119	30.7476	3.17881	2.24316	1.77282	5.45135	3.37768	5.29913	4.4336	1.6135	0.876946	3.93897	22.2173	10.0267	10.5117	6.16448	18.5932	3.6488	8.51795	13.7819	4.04547	2.45741	10.5365	5.24064
TG 59:7	TG 59:7	C62H106O6	964.833	[M+NH4]+, [M+Na]+, [M+K]+	23.89		0.0493814	0.0416042	0.00979957	0.146572	0.0829759	0.094343	0.178677	0.0107288	0.00212089	0.0484412	0.00279369	0.03567	0.00282912	0.0032335	0.153882	0.0420689	0.224182	0.00971839	0.0854092	0.386501	0.292	0.0304715	0.0263243	0.012474	0.0585182	0.0412031	0.0473322	0.0453068	0.0169558	0.00600095	0.0484221	0.320811	0.133888	0.136179	0.102387	0.260927	0.0366875	0.118221	0.174291	0.0385549	0.0208871	0.176089	0.0426065
TG 60:7	TG 60:7	C63H108O6	978.849	[M+NH4]+, [M+Na]+, [M+K]+	24.9		0.311366	0.255864	0.235048	0.632941	0.606976	0.751015	0.790221	0.136872	0.226351	0.271974	0.0944845	0.279057	0.216081	0.219177	0.620575	0.209463	0.957769	0.177679	0.574429	1.87119	1.21305	0.227704	0.337047	0.180388	0.304387	0.281948	0.274592	0.221182	0.135775	0.143049	0.244918	1.43823	1.01102	0.585488	0.478383	1.18974	0.434568	0.563532	0.70342	0.202665	0.37971	0.815476	0.223253
TG 60:8	TG 60:8	C63H106O6	976.833	[M+NH4]+, [M+Na]+, [M+K]+	24.24		0.474182	0.681588	0.260514	0.964025	1.2655	0.53414	1.01501	0.368641	0.220019	0.429432	0.357416	0.290614	0.408308	0.344725	1.59252	0.544874	1.7055	0.321757	0.973639	1.41104	1.83867	0.693697	1.34452	0.511799	0.69027	0.693186	0.768118	0.610288	0.263429	0.264655	0.714822	1.92608	0.965705	1.41122	0.869744	1.82263	0.664856	0.874508	1.01277	0.475908	0.749106	2.72204	0.917821
TG 60:9	TG 60:9	C63H104O6	974.818	[M+NH4]+, [M+Na]+, [M+K]+	22.4		0.182413	0.103369	0.0723955	0.222182	0.206308	0.322478	0.323663	0.0732349	0.0502353	0.0803238	0.0273831	0.0343747	0.0214376	0.0663001	0.36509	0.164161	0.391794	0.0311902	0.213318	0.805555	0.733884	0.143523	0.067288	0.0573941	0.157165	0.102896	0.201111	0.161269	0.0534609	0.0248552	0.0946081	0.721396	0.443882	0.204168	0.207267	0.520802	0.138856	0.369536	0.454901	0.184973	0.106069	0.35807	0.157931
TG 62:9	TG 62:9	C65H108O6	1002.85	[M+NH4]+, [M+Na]+, [M+K]+	24.08		0.116484	0.176163	0.0663986	0.257965	0.187176	0.192362	0.216298	0.0869198	0.0357639	0.0972918	0	0.0748623	0.0923508	0.071305	0.3663	0.0920253	0.521156	0.0707915	0.291193	0.491698	0.490483	0.199673	0.451859	0.168337	0.187627	0.188293	0.202234	0.172904	0.101328	0.0617848	0.247705	0.491307	0.259937	0.558941	0.304675	0.758913	0.233623	0.314677	0.28075	0.165308	0.329945	1.39867	0.241527
Diacylglycerol
DG 32:0	DG 16:0_16:0	C35H68O5	586.541	[M+NH4]+, [M+Na]+	12.95		0.284965	0.722306	0.220438	0.470758	1.49061	0.470584	0.394402	0.379283	1.59343	0.278296	2.11105	0.564957	1.25634	0.776211	0.4258	0.476142	0.633913	0.340061	0.322712	0.339012	0.240613	0.280441	0.377168	0.310976	0.569695	0.155263	0.271829	0.285518	0.316105	0.401662	0.612616	0.359997	0.32081	0.922852	0.760248	0.62358	0.359352	0.617053	0.517589	0.404296	0.540399	1.98399	0.533832
DG 32:1	DG 32:1	C35H66O5	584.525	[M+NH4]+, [M+Na]+	12.06		0.0233464	0.435734	0.0130817	0.332627	0.806373	0.269713	0.29562	0.115837	0.528747	0.148671	0.346186	0.293747	0.245041	0.0978314	0.41422	0.139946	0.666332	0.0632437	0.138122	0.339254	0.383097	0.138604	0.116105	0.187113	0.732455	0.210168	0.307333	0.115675	0.171645	0.180802	0.843727	0.458511	0.122153	1.42457	0.870879	1.01833	0.107745	0.213624	0.54226	0.266125	0.300374	2.13872	0.57714
DG 33:1	DG 33:1	C36H68O5	598.541	[M+NH4]+, [M+Na]+	12.53		0.0627262	0.160645	0.0288366	0.139346	0.182665	0.0712896	0.110892	0.0708749	0.0377271	0.0990803	0.118494	0.160859	0.103853	0.0607151	0.160811	0.121661	0.247012	0.0558298	0.12239	0.152687	0.200734	0.121544	0.111932	0.0791218	0.237668	0.0995119	0.184046	0.115563	0.147956	0.127742	0.186603	0.200498	0.103147	0.261139	0.221312	0.225617	0.0720827	0.188091	0.278465	0.148454	0.129632	0.482819	0.327132
DG 34:0	DG 16:0_18:0	C37H72O5	614.572	[M+NH4]+, [M+Na]+	14.16		0.234789	0.400232	0.173799	0.273565	1.45009	0.356071	0.237117	0.379417	1.00586	0.119471	1.11123	0.329974	0.889039	0.647656	0.477662	0.443882	0.404221	0.309976	0.26706	0.323412	0.224089	0.24234	0.26526	0.203606	0.515971	0.0689593	0.251796	0.202417	0.212338	0.255589	0.492178	0.232111	0.267298	0.972695	0.516068	0.375853	0.292185	0.425349	0.492186	0.428784	0.443532	1.52376	0.441554
DG 34:1	DG 34:1	C37H70O5	612.557	[M+NH4]+, [M+Na]+	13.04		3.3393	9.89314	3.018	8.78564	13.5412	5.0963	5.48527	8.45203	7.4921	5.49042	11.0199	5.72937	9.02202	6.04514	12.5013	6.12018	14.1132	4.2678	7.78493	8.48897	9.93606	9.58062	5.98991	8.56355	19.1161	8.83438	9.97638	9.46454	9.51854	6.63873	17.8495	13.417	5.42108	29.1838	16.2972	16.0381	5.07107	9.69034	15.1409	9.36718	12.9963	35.2845	19.3522
DG 34:2	DG 34:2	C37H68O5	610.541	[M+NH4]+, [M+Na]+	12.29		2.63592	8.4711	2.6684	8.06914	10.0227	6.63848	5.46147	6.81581	5.98001	4.96958	7.43649	4.83528	6.31603	4.91405	8.49889	4.69861	14.5001	3.60243	5.32864	11.5473	10.7911	9.36987	4.45895	5.83011	17.7912	6.90049	8.45285	10.0935	7.60032	4.06703	10.3122	12.1442	4.74664	18.3231	11.9443	14.0121	4.79932	9.41214	17.0584	8.49374	9.29729	32.6105	15.9076
DG 34:3	DG 34:3	C37H66O5	608.525	[M+NH4]+, [M+Na]+	11.63		0.312216	1.19213	0.169135	0.974801	2.31088	0.807898	0.5435	0.469154	1.63931	0.442746	0.89315	0.344471	0.907018	0.859074	1.24699	0.751899	1.93381	0.321567	0.439667	1.71265	1.85495	0.804841	0.643946	0.771547	4.13722	1.06258	1.51055	0.941115	0.8312	0.389989	1.98501	2.28727	0.756154	3.33494	2.07724	1.9011	0.35159	1.10609	3.28158	1.6749	0.829291	6.12071	3.06323
DG 36:1	DG 36:1	C39H74O5	640.588	[M+NH4]+, [M+Na]+	14.23		1.23457	2.62843	1.18522	2.49402	4.18553	1.40729	1.5519	3.50823	1.88119	1.7344	3.01757	1.56376	3.02423	1.99218	4.41	1.7079	3.85794	1.53811	3.19625	2.73898	3.40479	5.22658	2.21145	3.42615	7.66571	3.21799	2.99574	4.18677	3.84707	2.35878	4.4874	5.82406	1.75415	8.73338	4.4264	4.38627	1.88266	3.55808	3.94534	2.78221	4.62905	9.09252	5.29263
DG 36:2	DG 36:2	C39H72O5	638.572	[M+NH4]+, [M+Na]+	13.14		4.23165	15.9667	4.51156	13.707	21.7912	8.69249	7.78298	13.1882	9.19038	7.94298	11.5147	6.68921	9.16868	7.80679	26.7779	8.41532	26.697	6.75862	11.8787	18.4018	23.7524	19.3153	8.97122	15.1083	38.19	19.0048	20.6255	19.1505	14.3256	8.32785	33.5314	24.2203	9.61391	48.5477	22.892	26.6763	8.80204	16.7968	29.3944	17.3333	21.4038	55.1803	36.7529
DG 36:3	DG 36:3	C39H70O5	636.557	[M+NH4]+, [M+Na]+	12.39		3.75816	12.9126	3.52248	10.0228	16.7603	9.00891	5.86623	8.91309	7.47885	5.84368	8.79488	4.69923	6.6767	6.32145	14.2487	7.76022	21.3048	5.56332	7.0293	19.3884	18.8396	12.572	6.84567	9.23089	33.006	13.8181	17.3882	13.9519	9.12014	5.4205	16.5016	16.2495	8.31808	27.1066	15.7861	16.956	6.6607	13.7845	26.1913	15.3229	13.7593	47.7045	29.4927
DG 36:4	DG 36:4	C39H68O5	634.541	[M+NH4]+, [M+Na]+	12.16		1.67311	3.44795	1.87551	4.13129	5.66701	2.87854	3.26589	4.93799	4.14212	4.97039	7.76933	4.12455	6.44654	4.07252	4.21095	1.47082	5.12573	2.03485	4.99729	3.32484	3.68036	6.9285	2.61429	4.24172	7.00411	2.50565	2.92929	5.75175	5.86723	3.83835	2.46863	6.34417	2.27133	4.18677	4.50529	4.55818	2.42865	5.04525	2.84415	2.4624	6.98353	5.83838	4.49181
DG 36:5	DG 36:5	C39H66O5	632.525	[M+NH4]+, [M+Na]+	11.62		0.184301	0.219069	0.0299661	0.210175	0.373	0.158861	0.101684	0.117603	0.159415	0.0962714	0.116202	0.118851	0.281843	0.128093	0.290763	0.470653	0.352643	0.0383796	0.117415	0.36088	0.316999	0.196032	0.137025	0.0979993	0.801482	0.116536	0.290996	0.706835	0.141995	0.0886967	0.296119	0.664268	0.154847	0.759892	0.354839	0.285517	0.0464902	0.471964	0.63464	0.434233	0.259632	1.13259	0.592514
DG 37:4	DG 17:0_20:4	C40H70O5	648.557	[M+NH4]+, [M+Na]+	12.65		0.104102	0.136023	0.107995	0.00187771	0.150081	0.143164	0.207162	0.233334	0.0880215	0.190299	0.20179	0.317164	0.291513	0.231662	0.234638	0.0321399	0.22932	0.0937267	0.326112	0.216358	0.275479	0.330079	0.227922	0.253152	0.248594	0.171117	0.157455	0.345488	0.304686	0.293046	0.108114	0.363763	0.21378	0.130957	0.177109	0.195825	0.163855	0.342711	0.167384	0.129331	0.307372	0.178634	0.216315
DG 38:2	DG 18:1_20:1	C41H76O5	666.604	[M+NH4]+, [M+Na]+	14.26		0.114044	0.394751	0.131423	0.261028	0.291434	0.232396	0.204659	0.314368	0.233582	0.229586	0.17561	0.17136	0.169598	0.151028	0.559113	0.158666	0.46277	0.157778	0.33138	0.527298	0.788876	0.51638	0.137171	0.361755	0.960719	0.619162	0.287287	0.68063	0.397589	0.166941	0.472048	0.543907	0.186209	0.975595	0.455237	0.448226	0.201519	0.469996	0.728232	0.304111	0.618969	1.39856	0.549228
DG 38:4	DG 18:0_20:4	C41H72O5	662.572	[M+NH4]+, [M+Na]+	13.19		12.2944	15.4295	15.3777	21.22	21.4739	19.9878	21.6235	35.3293	23.8772	18.0838	27.0855	27.8572	38.0308	28.6153	36.3251	6.60137	25.4613	15.0789	38.5223	27.0454	26.8416	47.9756	24.8019	31.8041	30.5646	23.3456	17.4225	40.064	35.2241	29.007	17.5934	46.8356	20.6314	24.0012	28.9921	29.633	20.0345	38.3348	23.6713	19.8656	48.246	24.7129	26.9431
DG 38:5	DG 38:5	C41H70O5	660.557	[M+NH4]+, [M+Na]+	12.24		2.00054	4.14445	0.807059	4.81377	8.30952	3.54729	3.51104	4.5668	3.82265	3.56838	4.53952	3.60971	4.8972	3.91805	7.88485	2.63384	7.006	2.15692	5.27916	5.42171	6.48478	6.51015	2.67626	5.12902	10.1827	4.41405	5.28901	6.81828	4.61333	3.49008	5.93525	8.09198	3.35763	12.1444	5.81478	4.88691	2.51659	6.30807	5.66999	4.85641	8.04768	11.9625	8.48796
DG 38:6	DG 38:6	C41H68O5	658.541	[M+NH4]+, [M+Na]+	11.68		1.35516	2.15374	0.548812	2.03469	4.38274	2.44582	1.30047	1.2596	1.74309	1.23439	2.24779	1.28304	1.80796	1.79383	3.409	2.52315	3.66926	0.795258	1.75493	3.7852	3.79643	2.54255	1.50334	1.68791	5.70631	1.92325	3.01896	4.29541	2.01271	1.01069	2.47349	4.21025	1.75354	7.58515	3.3493	3.27859	1.11194	3.92755	5.73294	3.60397	2.56578	8.68839	5.55487
DG 40:4	DG 18:0_22:4	C43H76O5	690.604	[M+NH4]+, [M+Na]+	14.02		0.665974	0.88947	0.652667	0.963586	1.00067	0.625184	0.999984	1.65064	0.863727	0.88551	0.743776	0.849382	1.5805	0.981753	1.91973	0.502578	1.22829	0.647229	1.67439	1.05269	1.96177	3.49041	1.76846	2.15858	2.45642	1.53592	1.3847	2.22284	1.54044	1.3072	1.2923	2.37632	0.81083	1.72608	1.25842	1.50585	1.04311	2.10678	1.02025	1.30349	3.34571	1.88188	1.83584
DG 40:5	DG 18:0_22:5	C43H74O5	688.588	[M+NH4]+, [M+Na]+	13.3		0.374943	0.515404	0.243908	0.618272	0.518975	0.570755	0.624498	1.2471	0.518213	0.552578	0.377835	0.562298	1.1115	0.587099	0.825648	0.239933	0.902077	0.335858	0.809615	0.832933	0.942196	1.33866	0.747556	0.777883	1.06641	0.524105	0.598692	1.7524	0.612897	0.744203	0.546516	1.23272	0.567623	1.13419	0.868104	0.784888	0.441585	1.38478	0.785285	0.875605	1.83278	1.35671	0.863375
DG 40:6	DG 40:6	C43H72O5	686.572	[M+NH4]+, [M+Na]+	12.33		0.445082	1.01598	0.330086	1.16871	1.18537	0.88678	0.724749	0.90234	0.573412	0.651337	0	0.571327	0.846158	0.635529	1.57801	0.673508	1.76128	0.43555	0.928144	1.71357	1.89226	1.27903	0.734911	0.9519	2.44655	1.11605	1.39199	1.52364	0.881188	0.608281	2.08714	1.43109	0.730697	2.74135	1.80264	1.19547	0.637549	1.87575	2.12481	1.4902	1.88225	4.84348	2.13541
Glycerophospholipids
Phosphatidylcholin
PC 30:0	PC 14:0_16:0	C38H76O8PN	750.529	[M+H]+	10.26		3.49829	5.69089	5.54973	5.86947	3.55962	3.17295	8.14459	3.81523	4.01703	9.463	3.78527	12.2442	6.68856	5.1258	6.65195	2.8974	6.04122	5.44003	4.96614	6.51591	10.5945	6.6547	6.05425	6.32465	14.1403	8.12585	6.27209	8.2388	7.81522	8.06233	5.58013	15.3911	4.89644	4.98843	5.01854	6.15145	7.31786	8.23332	4.40361	5.54768	8.19445	5.8983	8.31318
PC 31:0	PC 15:0_16:0	C39H78O8PN	764.544	[M+H]+	10.7		1.70104	2.06089	1.76087	2.00636	1.88626	1.46208	3.38089	1.20152	1.64857	3.88836	2.31798	4.96658	3.10086	2.91011	1.99447	1.20407	2.02299	1.74292	2.53342	2.44985	4.33865	2.62046	2.83381	2.59451	4.4354	3.17842	2.335	3.12324	3.85183	2.7906	2.43865	5.61221	2.13656	1.74839	1.87036	2.15621	2.92894	3.38506	1.89387	2.31207	2.38325	2.03239	3.50491
PC 32:0	PC 16:0_16:0	C40H80O8PN	778.56	[M+H]+	11.13		34.4895	55.1199	37.5026	59.0043	53.747	39.5196	62.5096	50.3633	51.9418	65.7471	59.0597	61.9442	67.0095	69.0487	46.8567	31.2634	55.06	40.3219	54.1546	51.8822	66.5204	60.3127	46.9043	52.135	73.7968	62.0556	47.3406	62.4595	55.8178	51.3385	43.5812	84.0619	41.1451	45.9643	51.6687	51.1716	53.3837	62.256	42.1242	46.5343	75.0442	51.9532	61.3048
PC 32:1	PC 16:0_16:1	C40H78O8PN	776.544	[M+H]+	10.42		9.71133	14.9598	14.0431	25.4322	19.9347	12.2288	24.6543	15.9956	17.2101	25.2502	18.8939	26.3855	20.8416	19.5546	17.6225	8.35258	16.5419	13.5742	20.1063	18.4804	28.4574	17.7881	17.4732	21.1381	33.092	24.7763	17.4039	20.3879	21.7694	25.3398	21.3733	29.6181	13.5819	13.9797	17.4988	12.607	17.8124	17.4498	11.1544	13.4517	24.5162	16.8865	20.0305
PC 32:2	PC 16:1_16:1	C40H76O8PN	774.529	[M+H]+	9.71		0.407736	0.841995	0.856718	1.14433	0.701089	0.791147	1.07228	0.750956	0.674229	1.29497	0.6313	1.13362	0.693219	0.773456	0.923452	0.511581	1.20235	0.894315	0.790001	1.80549	1.71834	1.11841	1.00505	0.857746	3.15668	1.28778	1.26095	1.45679	1.03474	1.54344	0.811255	1.80532	0.870702	0.656365	0.696879	0.748586	1.05071	1.0278	0.929272	0.663623	1.22857	1.17511	1.3869
PC 33:0	PC 16:0_17:0	C41H82O8PN	792.576	[M+H]+	11.38		0.709557	0.999256	0.727039	1.03161	0.92724	0.723157	1.30383	0.640405	0.700288	1.56706	1.21475	1.70851	1.47828	1.36499	0.730562	0.812915	1.09742	0.646918	0.931588	1.43943	1.47369	0.884485	0.815524	0.75558	2.01713	1.27469	1.06233	1.67426	1.29016	1.11885	0.856506	2.47028	1.00166	0.71363	0.758736	0.967961	0.835144	1.41864	1.02304	0.975164	0.953011	1.00984	1.3648
PC 33:0	PC 15:0_18:0	C41H82O8PN	792.576	[M+H]+	11.54		0.836744	1.11096	0.741384	1.01456	0.898302	0.804021	1.43772	0.874382	0.702508	1.46472	0.961443	1.82487	1.29069	1.52875	1.0265	0.641994	1.21972	0.777689	1.31682	1.23574	1.80542	1.50701	1.20427	1.10872	1.83101	1.33119	1.16762	1.64828	1.46997	1.35329	0.9506	2.06326	1.15288	0.881593	0.976638	1.07537	1.24093	1.6474	1.01168	1.05053	1.39956	1.01682	1.63152
PC 33:1	PC 15:0_18:1	C41H80O8PN	790.56	[M+H]+	10.83		2.0544	2.75854	2.53431	3.31927	2.96513	2.14665	4.05817	2.1419	2.1148	4.82751	3.15724	4.71188	3.45234	3.33159	3.01032	1.99602	3.13382	2.45853	3.37164	3.99158	5.53783	3.05792	3.05502	3.13347	7.09287	4.52214	3.54744	4.88442	5.01437	4.11658	3.37298	7.4059	2.93293	2.12723	2.08494	2.39213	2.82723	3.60558	2.35696	2.65047	3.00214	2.85199	4.43179
PC 33:1	PC 16:0_17:1	C41H80O8PN	790.56	[M+H]+	11.24		0.19481	0.324876	0.256961	0.252084	0.363954	0.240063	0.343894	0.13979	0.339444	0.484163	0.475592	0.656321	0.353749	0.362946	0.231459	0.27247	0.307834	0.253648	0.22858	0.449464	0.374668	0.16911	0.285704	0.197968	0.632257	0.333158	0.300639	0.343126	0.392785	0.308268	0.227231	0.892629	0.243808	0.146562	0.203111	0.310066	0.280715	0.302438	0.339065	0.271433	0.18984	0.393091	0.412416
PC 33:2	PC 15:0_18:2	C41H78O8PN	788.544	[M+H]+	10.19		0.446443	0.559631	0.674733	0.433881	0.903697	0.955944	0.627047	0.560293	0.679144	0.659734	0.86246	0.74648	0.764673	0.960259	0.321469	0.699494	0.647298	0.727992	0.46438	1.1927	0.566826	0.299451	0.585585	0.216209	0.5877	0.297328	0.71674	0.823315	0.425518	0.708309	0.154085	0.53246	0.669764	0.16406	0.214854	0.252015	0.741616	0.581429	0.525195	0.389139	0.401907	0.452411	0.587709
PC 34:0	PC 16:0_18:0	C42H84O8PN	806.591	[M+H]+	11.95		8.06493	10.4697	7.81361	11.0611	9.27155	7.8532	11.6592	12.4082	7.95681	9.98261	8.72753	11.5045	11.6425	12.923	12.3579	7.29002	11.7596	7.80169	11.8102	12.1583	14.2315	17.3706	11.1832	11.72	17.8212	12.5676	12.7605	14.8094	11.687	12.7205	10.5282	17.3605	9.36068	11.5637	11.1682	10.9713	11.2984	16.1101	10.4462	10.7381	19.5625	13.4959	15.4274
PC 34:1	PC 16:0_18:1	C42H82O8PN	804.576	[M+H]+	11.24		98.4276	146.45	128.573	157.041	189.736	115.926	147.583	135.069	169.303	172.62	239.12	124.17	191.586	205.991	144.584	115.516	143.546	127.32	143.663	150.051	170.865	141.758	122.718	134.691	238.309	175.95	143.543	167.283	163.77	134.068	140.363	281.704	116.043	120.916	113.143	113.157	132.24	131.91	107.975	117.351	147.313	144.883	164.17
PC 34:2	PC 16:0_18:2	C42H80O8PN	802.56	[M+H]+	10.64		63.8374	123.139	104.409	116.258	133.742	118.539	101.346	113.576	107.574	119.361	131.781	78.1357	97.5841	117.45	88.3262	106.729	133.054	114	80.3967	162.171	131.207	114.821	92.1484	80.546	199.98	125.757	130.968	154.222	99.9364	82.5571	81.2578	182.709	82.0585	69.231	73.3022	98.0328	120.819	89.9526	114.238	93.3068	106.977	120.427	148.539
PC 34:3	PC 16:0_18:3	C42H78O8PN	800.544	[M+H]+	10.1		0.92911	2.26074	1.55467	2.13544	1.73718	1.77038	1.93881	2.39515	2.02535	1.95067	1.42299	1.40234	2.39022	1.75732	1.53947	1.58511	2.8862	1.6536	1.44903	3.58545	2.66451	2.08925	1.47145	1.23062	7.48251	2.42461	2.77358	4.44363	1.59668	2.3211	1.34014	3.85171	1.58693	1.01319	1.06119	1.36344	1.6299	1.63652	1.55292	1.33677	2.30836	2.29384	2.85359
PC 34:3	PC 16:1_18:2	C42H78O8PN	800.544	[M+H]+	9.86		0.303015	0.569653	0.603702	1.37252	0.7865	0.896404	0.868581	0.935072	0.585317	1.1247	0.630029	0.806597	0.476466	0.758066	0.659834	0.399314	0.803521	0.666869	0.892692	1.70828	1.53023	1.32819	0.766413	0.958811	2.69276	1.5035	1.24033	1.24435	0.950989	1.22942	1.03137	1.0903	0.77954	0.543946	0.803607	0.499964	0.778633	0.723813	0.884881	0.493312	1.30968	0.954683	1.24205
PC 35:1	PC 17:0_18:1	C43H84O8PN	818.591	[M+H]+	11.51		0.76938	0.719471	0.808806	0.77864	1.19142	0.866416	1.01994	0.487083	0.68905	1.60525	1.49655	1.41596	1.28754	1.71124	0.766351	0.794042	0.766603	0.724464	1.0382	1.04662	1.08378	0.547505	0.75745	0.592247	1.20472	0.922951	0.844453	1.09463	1.26632	1.31079	0.83476	2.2503	0.997441	0.489023	0.480291	0.639217	0.686073	0.993449	0.725061	0.646942	0.473449	0.97616	0.97185
PC 35:1	PC 16:0_19:1	C43H84O8PN	818.591	[M+H]+	11.65		2.29404	3.01455	2.63377	3.09532	2.87571	2.34453	3.53153	2.76012	1.92945	4.00427	3.26337	3.28617	3.61973	4.07346	3.05692	2.27951	3.40064	2.41628	3.52487	4.05206	4.52914	3.34421	2.84653	2.79687	6.59067	3.94979	3.72217	5.03742	4.50648	3.56866	2.86317	6.29172	3.26108	2.2867	2.12962	2.33702	2.74686	3.56197	2.54352	2.66207	3.03532	2.74432	4.5507
PC 35:2	PC 17:0_18:2	C43H82O8PN	816.576	[M+H]+	11.07		1.20392	1.64223	1.68879	1.36981	1.98538	2.3522	1.67154	1.79031	1.28039	2.03177	1.92919	1.48709	1.45114	2.37321	1.1322	1.82968	2.06297	1.78346	1.39256	3.82871	2.56907	1.65231	1.51638	1.07555	3.16368	1.65922	2.48194	3.40559	1.55251	1.68754	0.826372	2.40907	2.07476	1.0056	0.946048	1.31041	2.03751	1.92906	2.20137	1.73624	1.75108	1.82838	3.15571
PC 35:2	PC 17:1_18:1	C43H82O8PN	816.576	[M+H]+	10.94		0.908805	1.23148	1.13958	1.11224	1.38153	1.61597	1.36281	1.04228	0.78049	1.89309	1.24964	1.58989	1.01645	1.65468	0.828299	1.35545	1.54917	1.235	1.15876	2.89154	2.02365	1.12191	1.2295	0.843842	2.8023	1.4826	1.94024	2.22502	1.60384	1.49366	1.02546	2.47344	1.51631	0.722222	0.741138	1.0813	1.30925	1.53985	1.70958	1.22972	1.12139	1.60089	2.20908
PC 36:1	PC 18:0_18:1	C44H86O8PN	832.607	[M+H]+	12.07		30.252	36.0364	36.725	44.6413	43.4773	30.9999	40.6134	45.7957	35.2451	41.8804	52.318	33.2847	47.5159	54.9075	48.6039	29.9582	39.4146	35.562	42.1694	43.5842	48.0573	47.5833	41.7675	42.2007	75.8149	50.3347	43.7938	56.9809	48.3609	48.3193	45.5868	74.246	37.1343	40.0641	34.3766	32.2011	39.954	46.4134	29.7329	33.8807	52.2984	47.4115	51.1872
PC 36:2	PC 18:1_18:1	C44H84O8PN	830.591	[M+H]+	11.34		13.5441	18.6879	16.6199	23.6596	22.88	16.2668	26.8547	24.715	17.4109	23.4241	21.6431	22.9945	23.1983	32.0511	24.4891	14.2947	22.5227	17.2387	26.5121	24.6984	33.2509	27.7436	18.6403	27.9746	43.433	32.7476	24.5387	34.524	26.5147	24.4369	27.0325	36.5792	20.9439	23.7015	16.1729	16.529	19.8973	25.26	16.5632	18.1208	36.5232	21.3091	25.5719
PC 36:2	PC 18:0_18:2	C44H84O8PN	830.591	[M+H]+	11.49		41.2018	67.8369	64.3687	70.9151	76.3492	74.3463	62.2306	78.9151	61.5484	74.114	79.0009	48.5641	55.9583	76.6565	60.5115	60.7948	75.4859	74.6993	52.4442	111.443	89.8848	86.1591	60.6673	57.9657	145.622	87.3006	88.8741	109.3	70.6868	57.768	56.9179	122.046	59.1932	56.2012	50.4488	58.5984	76.0254	69.1684	77.9374	69.2027	80.3514	85.9344	110.872
PC 36:3	PC 16:0_20:3	C44H82O8PN	828.576	[M+H]+	10.89		14.8142	28.1401	21.428	33.8359	33.8426	22.12	24.7921	32.141	24.568	31.6076	29.1989	19.0828	31.2647	22.9143	26.5595	25.5946	35.2012	23.2194	24.6487	37.7474	31.755	35.5173	24.033	24.4071	88.2645	44.122	38.6205	31.8504	28.5722	28.0582	30.7039	59.0528	23.8966	22.2151	21.9733	22.3275	22.2394	23.5433	23.9195	19.9025	28.9384	39.0138	47.7444
PC 36:3	PC 18:1_18:2	C44H82O8PN	828.576	[M+H]+	10.75		10.4448	16.0758	17.6642	20.4725	15.027	20.8647	21.0564	22.2092	14.289	19.9743	15.5112	19.256	14.5504	24.5843	18.1824	11.4503	21.2883	20.2682	18.1605	31.7654	33.0863	26.7645	17.5555	20.0513	39.7263	26.2552	25.36	35.4773	20.6798	18.3528	16.1734	29.7153	18.6513	17.3073	14.0118	14.9256	23.9314	22.9766	20.165	15.431	31.1758	20.9194	26.3024
PC 36:4	PC 16:0_20:4	C44H80O8PN	826.56	[M+H]+	10.57		56.7028	84.1479	66.0083	91.313	128.991	58.5294	89.0049	80.3916	75.4649	106.783	123.414	56.7707	92.2245	114.823	88.61	77.425	93.4975	65.6782	93.6182	70.8296	94.1875	79.3862	67.0449	73.6698	114.853	76.1825	94.7439	83.0766	87.1652	74.2004	87.5399	115.003	74.9777	57.5374	67.8479	68.4219	80.2125	80.5024	50.8724	61.3828	86.6213	75.3381	106.598
PC 36:5	PC 16:0_20:5	C44H78O8PN	824.544	[M+H]+	10.03		4.26097	5.54007	2.4569	5.58972	3.86828	4.19902	5.39565	4.7102	3.08515	5.75276	2.74283	2.6613	6.94302	5.67686	5.29005	9.54397	7.88816	2.86129	3.14657	8.12778	7.42818	4.77452	3.72366	2.20683	14.171	4.41981	7.39231	15.3194	2.87597	4.26574	5.23786	11.324	7.34624	3.55346	2.99617	3.79116	2.89705	6.66814	4.66624	3.97087	4.03719	5.49479	7.76886
PC 36:5	PC 16:1_20:4	C44H78O8PN	824.544	[M+H]+	9.78		0.197477	0.255606	0.277024	0.766327	0.515795	0.225715	0.55227	0.405409	0.271794	0.861264	0.398067	0.518885	0.318313	0.482805	0.508373	0.177516	0.392406	0.277321	0.710415	0.413553	0.814238	0.649634	0.381316	0.646143	0.831373	0.707871	0.625394	0.419561	0.610569	0.819495	0.82758	0.503423	0.44661	0.30067	0.544477	0.272771	0.373598	0.456571	0.271329	0.244009	0.769765	0.373524	0.686189
PC 37:4	PC 17:0_20:4	C45H82O8PN	840.576	[M+H]+	11.01		2.09062	2.42103	1.88992	2.41624	3.27636	1.86578	3.29265	2.02998	1.28561	3.92164	2.67327	2.4062	2.52776	3.98118	2.58615	2.47189	3.0759	1.84956	3.62201	2.9327	4.10667	2.56217	2.42745	2.0929	4.26817	2.33862	3.39937	3.40087	3.50096	3.04614	2.5084	4.06043	3.76676	1.56812	1.87152	2.13785	2.64956	3.39917	1.92456	2.07998	2.59729	2.25915	4.5748
PC 38:2	PC 18:0_20:2	C46H88O8PN	858.622	[M+H]+	12.21		0.578208	1.01731	0.711057	1.09401	0.610235	1.09672	0.994647	1.36978	0.637945	1.06438	0.907942	0.608924	0.436584	0.69343	1.00744	0.934711	1.33709	0.79235	0.628504	2.14229	1.88517	2.01715	0.814354	0.952778	5.34376	1.78676	1.67408	2.1772	1.43597	0.918428	1.60854	1.55217	0.862272	1.24221	0.772214	0.807463	0.978775	1.2918	1.49795	1.46466	1.84273	1.95403	2.27124
PC 38:2	PC 18:1_20:1	C46H88O8PN	858.622	[M+H]+	12.09		0.457273	0.502325	0.497992	0.635953	0.70897	0.500875	1.03685	0.776181	0.476335	0.592426	0.607494	0.731806	0.750379	1.06676	0.59507	0.46886	0.599211	0.540834	0.755058	0.687177	1.0669	0.641033	0.613261	0.803877	0.953006	0.885242	0.600253	1.30895	0.688639	0.741211	0.629251	0.798055	0.693086	0.619813	0.388905	0.377807	0.569635	0.807462	0.465223	0.635505	1.176	0.591701	0.529585
PC 38:3	PC 18:0_20:3	C46H86O8PN	856.607	[M+H]+	11.72		6.92685	10.6472	9.27439	16.3329	16.4561	9.31233	10.8067	20.2628	13.2532	13.9386	14.7257	7.78689	15.1997	10.8851	14.325	10.1469	13.3962	9.81377	13.0857	16.4875	14.9881	23.377	12.4234	13.0321	51.4981	25.3956	20.2504	13.9101	15.5287	16.2477	16.7772	28.3415	12.3384	14.2256	11.8141	9.40929	10.1599	13.2445	11.2909	11.7394	19.0354	21.2876	27.106
PC 38:4	PC 16:0_22:4	C46H84O8PN	854.591	[M+H]+	11.16		2.94222	3.75492	3.82063	3.96587	4.26754	1.96856	4.22186	3.58139	4.0821	4.1733	4.61837	2.64516	4.92068	5.21316	4.1744	3.00345	3.60663	3.31422	4.3515	2.06236	3.50264	4.22649	4.43145	4.03518	5.81815	3.9769	3.87926	2.82462	3.27554	3.69982	3.91748	4.65167	3.48525	2.66534	3.07582	2.22507	3.55904	4.13943	1.68905	2.22915	5.16477	3.8498	4.89425
PC 38:4	PC 18:0_20:4	C46H84O8PN	854.591	[M+H]+	11.42		44.7369	54.2718	45.9646	61.4677	89.6663	42.9101	65.2033	66.2245	51.3134	70.7732	84.1748	41.2133	61.7922	83.5249	69.0828	51.311	63.3457	45.4241	72.1406	55.3393	76.4477	72.6558	62.5821	61.3335	93.4596	63.0404	69.8958	63.8971	68.2255	62.7999	67.6308	88.1275	61.4861	53.6364	55.0239	55.5403	59.2052	71.2927	43.1484	54.4406	75.6381	64.5962	91.5019
PC 38:5	PC 18:0_20:5	C46H82O8PN	852.576	[M+H]+	10.94		3.76113	4.39136	2.91287	5.33504	4.9295	4.15125	4.66285	4.65996	3.4162	5.16427	4.71583	2.69078	5.55601	5.62099	5.13248	6.79702	5.26661	2.94474	4.06306	6.55755	6.49607	5.35134	3.99156	3.65946	13.5835	5.10477	6.49521	11.2691	4.37883	4.46226	6.44191	9.64296	6.56409	4.46397	3.52991	3.35102	3.27237	6.09036	4.23718	4.2892	4.69024	6.71691	8.00885
PC 38:5	PC 18:1_20:4	C46H82O8PN	852.576	[M+H]+	10.67		11.7002	15.3683	11.6074	17.455	21.6084	11.5491	18.2891	16.6619	16.8781	18.776	21.7632	15.501	22.9532	27.7857	18.8614	13.493	16.8639	12.7748	19.8116	13.3081	20.572	18.3633	14.0245	17.5954	25.096	17.5383	17.4266	16.4904	17.6822	19.0796	21.9389	25.2522	18.2072	14.8383	14.6998	13.3951	15.9097	20.0849	11.2052	12.8107	26.4802	16.1231	19.5078
PC 38:6	PC 18:2_20:4	C46H80O8PN	850.56	[M+H]+	10.02		1.1212	1.66247	2.1431	2.06717	1.43232	1.84319	1.6202	1.80466	1.22802	2.23795	1.28751	1.37556	1.60107	1.83254	2.0389	1.34167	2.48982	2.27102	1.99088	2.74658	2.64486	2.48055	1.68383	1.68667	3.71166	1.8315	2.9954	2.5852	1.89678	2.01592	1.22514	2.26465	1.88209	1.67289	1.8377	1.64854	2.84077	2.80483	1.76138	1.28997	3.53046	2.29178	2.884
PC 38:6	PC 16:0_22:6	C46H80O8PN	850.56	[M+H]+	10.41		27.6587	30.6171	14.1026	27.7987	52.0588	42.5587	26.4027	31.9402	24.2653	23.7867	46.3983	16.5648	23.754	43.5462	31.8331	55.0814	36.0677	15.7288	30.1507	54.0469	27.7142	27.0679	25.5171	13.337	44.2819	28.4693	43.3714	41.6179	21.5262	26.0235	34.8859	26.753	40.5439	25.3545	19.446	21.0922	16.5032	32.2078	30.6422	24.6849	24.4652	38.7134	43.6898
PC 40:4	PC 18:0_22:4	C48H88O8PN	882.622	[M+H]+	11.98		2.40636	2.31831	2.08001	2.78472	2.70866	1.43782	2.75359	3.08117	2.2326	2.31	2.72181	1.90844	2.88185	2.98474	3.25097	1.98576	2.61358	1.99953	2.96019	1.88177	3.05682	3.84917	3.90188	3.47472	5.16399	3.29986	2.95045	2.71395	2.66168	3.01666	3.82308	3.55569	2.30316	2.93963	2.29809	2.14954	2.53359	3.96412	1.56694	2.23399	4.31995	3.79725	4.00701
PC 40:5	PC 18:0_22:5	C48H86O8PN	880.607	[M+H]+	11.49		2.4756	3.50468	2.26652	3.97481	4.31556	2.86433	3.60333	4.16154	4.13792	3.70043	5.01753	2.69789	4.55528	4.5258	3.6323	3.35751	3.92368	2.53547	3.40293	3.52108	4.0817	4.52752	3.39637	3.43724	9.5691	4.57576	3.94701	4.13346	3.76539	3.77068	6.17468	6.56931	3.84528	3.64317	3.10233	2.82577	2.86083	4.39486	2.84885	3.32583	4.87075	4.83583	5.47023
PC 40:6	PC 20:2_20:4	C48H84O8PN	878.591	[M+H]+	10.82		0.862288	1.11695	0.90138	1.47249	0.917338	0.905273	1.5013	1.42431	0.916518	1.44326	1.01624	1.27145	1.14009	1.73087	1.35477	0.889306	1.45286	1.03566	1.23773	1.32506	2.22191	1.83792	1.19573	1.20447	2.54941	1.66836	1.4375	1.93471	1.32438	1.57599	1.63291	2.10865	1.47799	1.25844	1.36765	1.09039	1.46718	2.16162	1.13797	1.12085	2.70575	1.50367	1.79899
PC 40:6	PC 18:0_22:6	C48H84O8PN	878.591	[M+H]+	11.28		5.52626	6.00889	2.47682	6.13733	12.6269	9.34283	6.55162	7.14366	5.71266	5.07542	11.8589	3.49612	4.68806	8.87309	7.7334	11.3435	7.19658	2.98446	7.02271	11.6224	8.48454	7.82272	5.70611	3.27293	11.9788	8.43208	9.7028	10.4929	5.81759	6.12279	9.17139	6.95538	9.21896	7.70371	5.04715	5.22271	3.48537	7.54265	8.22122	7.99323	6.62825	10.0018	13.1836
PC 40:7	PC 20:3_20:4	C48H82O8PN	876.576	[M+H]+	10.27		0.0918952	0.129179	0.143502	0.211803	0.14626	0.108227	0.144008	0.14768	0.138743	0.181906	0.134536	0.088522	0.214457	0.160883	0.171527	0.112657	0.167826	0.15388	0.17426	0.160737	0.179741	0.210465	0.151384	0.148035	0.334821	0.213218	0.207945	0.172362	0.17353	0.207202	0.12834	0.282043	0.166318	0.163645	0.196044	0.118167	0.181581	0.204416	0.12825	0.116118	0.325103	0.225141	0.231116
PC 40:7	PC 18:1_22:6	C48H82O8PN	876.576	[M+H]+	10.5		1.14176	1.27293	0.894882	1.63716	1.85888	1.71655	1.43739	1.6722	1.01826	1.29901	1.8192	1.43863	0.961201	2.18423	2.16106	1.5692	1.48099	0.912726	1.92185	2.08739	1.6786	1.48697	1.35917	0.889266	1.9819	1.57639	1.92236	2.2016	1.44722	1.64988	2.05095	1.24865	2.15471	1.87782	1.30898	0.932698	1.07429	2.06075	1.34258	1.20162	2.1891	2.06686	2.0974
PC 40:8	PC 20:4_20:4	C48H80O8PN	874.56	[M+H]+	9.88		0.237077	0.278842	0.30052	0.428404	0.355007	0.334419	0.323705	0.276488	0.210821	0.361133	0.331618	0.264247	0.211635	0.35449	0.419143	0.277231	0.401062	0.293548	0.49707	0.503591	0.572902	0.511062	0.306177	0.361986	0.715453	0.455792	0.555374	0.528537	0.449275	0.343153	0.369641	0.496125	0.358121	0.403769	0.432559	0.366088	0.369432	0.544024	0.366427	0.296376	0.530862	0.410472	0.620617
Ether/plasmalogen-Phosphatidylcholin
PC O-32:0	PC O-16:0_16:0	C40H82O7PN	764.581	[M+H]+	11.65		2.44342	5.06182	3.85723	5.7238	3.34471	2.60357	5.22988	4.83929	3.01309	6.66562	3.20098	5.14681	3.44329	3.18847	4.35521	2.74184	5.60904	3.80779	4.59161	6.25542	9.61712	8.42196	2.86366	5.96585	19.4961	10.0455	6.58405	6.91359	8.17444	3.73027	6.01289	16.0802	3.02953	7.41453	5.26231	6.52897	5.75984	6.24376	5.83934	6.94732	8.54373	6.81863	9.03258
PC O-34:0	PC O-18:0_16:0	C42H86O7PN	792.612	[M+H]+	12.57		0.683484	1.29117	1.09043	1.30206	0.853223	0.525678	1.20023	1.51315	0.742039	1.63633	0.828636	1.10035	1.06278	0.871487	1.29229	0.680531	1.48871	1.0384	1.21797	1.30229	2.08802	2.74292	0.755284	1.61798	4.74625	2.59098	1.52561	1.94312	2.01695	1.18294	1.28684	3.8126	0.691491	1.68178	1.29216	1.46695	1.48732	1.84787	1.32498	1.45564	2.43623	1.61116	2.21453
PC O-34:1	PC O-16:0_18:1	C42H84O7PN	790.596	[M+H]+	11.72		5.11249	8.41242	7.0482	9.88437	6.72724	5.37114	9.78767	9.65734	5.76782	11.9743	6.94045	8.19761	7.00482	8.48516	9.85905	5.32125	9.18211	7.22529	10.0437	10.8832	17.0686	14.2413	5.6971	14.0376	31.1183	21.058	12.0973	14.9408	16.6502	9.71365	11.6627	24.0653	6.67481	13.4193	7.90049	9.31885	9.64545	11.4507	10.306	10.7157	14.9569	9.81135	17.6924
PC O-34:2	PC O-16:0_18:2	C42H82O7PN	788.581	[M+H]+	11.64		0.792473	1.35917	1.22404	1.72305	1.03514	2.04456	0.917714	1.60121	1.00914	1.51137	4.22217	1.19445	0.601709	0.704689	1.00431	1.5036	1.52396	1.29657	0.869814	3.48094	2.16127	2.23712	0.768109	0.971524	0.975683	3.8428	1.90498	3.49002	2.22737	1.36513	0.864956	0.736431	2.57535	1.50767	1.44306	1.37321	1.60225	1.49728	3.00287	2.27293	1.91341	1.8646	0.975686
PC O-36:4	PC O-16:0_20:4	C44H82O7PN	812.581	[M+H]+	11.1		4.59109	5.94217	4.44137	6.32441	7.30831	5.36463	6.32901	7.05749	6.21917	6.56253	9.19371	4.06005	5.57119	7.88872	6.06975	7.09111	6.7853	4.95464	5.54261	7.02895	9.45383	7.1066	4.4964	6.0729	12.476	6.95246	10.048	6.57139	7.62223	5.39278	6.91095	10.4394	6.03076	8.212	5.852	5.73549	5.40429	8.10836	6.22563	9.15246	8.79569	9.46717	13.0933
PC O-38:4	PC O-18:0_20:4	C46H86O7PN	840.612	[M+H]+	11.94		2.28213	3.21806	3.11426	3.55052	3.26968	2.50009	4.26499	4.56313	2.10127	3.60592	3.87752	2.24392	2.96917	2.98918	3.77441	3.56099	3.83176	3.41511	3.05824	3.63701	7.41966	5.31355	2.06886	3.1935	6.64449	4.50377	4.97345	3.46412	4.59014	3.05159	3.94255	6.37218	2.7162	4.57388	3.01277	3.23876	3.98316	4.238	3.56128	5.91328	5.40036	4.85189	7.19705
PC P-32:0	PC P-16:0_16:0	C40H80O7PN	762.565	[M+H]+	11.55		3.51384	6.1832	4.60538	5.96213	4.38574	3.55353	6.69098	5.07796	3.5515	8.33057	3.80035	5.02298	7.07026	4.41734	6.28398	3.66457	6.04731	4.63088	5.80453	6.58077	9.81875	9.04791	5.43868	6.9258	12.8287	8.35373	7.07994	8.29332	6.45851	5.23873	6.31619	13.5158	3.33867	6.66596	4.96022	6.21443	7.02324	7.12271	6.07935	6.77835	9.00707	5.92831	9.07287
PC P-34:1	PC P-16:0_18:1	C42H82O7PN	788.581	[M+H]+	11.64		2.9295	3.40147	3.54877	4.01882	3.03638	3.09003	4.70194	3.97274	2.41853	5.80233	2.91257	2.72735	4.59792	3.64312	4.55018	3.20822	3.58112	3.44221	4.05917	5.32591	7.12772	5.44836	3.22158	4.05988	8.87585	6.26572	5.73346	6.17172	4.33896	4.23224	5.08676	8.48875	2.98223	4.28746	2.86143	2.96932	4.35961	4.84096	4.69977	5.14973	5.12407	3.90495	7.23319
PC P-34:2	PC P-16:0_18:2	C42H80O7PN	786.565	[M+H]+	11.05		1.68448	2.05241	2.41809	2.67467	1.93959	3.71945	2.48932	2.70788	1.80622	3.33396	1.73368	1.23142	1.64621	2.05382	2.32255	2.7821	2.51247	2.79072	1.61345	6.33013	4.44354	3.25632	1.84157	1.91188	6.45393	3.34412	4.1507	4.63648	1.92809	1.77847	1.87576	3.86653	2.06458	3.10714	1.92661	1.99545	3.22922	3.15026	5.37291	4.04098	3.34574	3.74393	5.52143
PC P-36:4	PC P-16:0_20:4	C44H80O7PN	810.565	[M+H]+	10.97		11.0464	13.1503	11.7332	15.9535	11.5796	10.8567	18.2981	14.7525	10.2412	20.7764	13.2753	11.0247	16.4295	16.0425	14.9687	10.7238	15.5534	11.2214	16.1976	15.0348	21.781	19.4165	14.2579	15.7333	25.0046	15.7426	18.1871	17.6242	17.1216	15.9304	15.6213	22.063	11.0393	12.9265	12.5065	13.1803	14.9332	18.4168	12.8609	13.9479	20.3744	13.3282	24.0588
PC P-38:4	PC P-18:0_20:4	C46H84O7PN	838.596	[M+H]+	11.81		2.36075	2.79535	3.10972	3.13372	2.14348	1.87892	3.31279	4.40234	1.79714	3.47253	2.66974	1.48655	3.94553	3.55321	3.54503	2.21918	3.60824	2.85795	3.61915	2.87304	4.38057	5.2817	2.92627	2.71892	5.2071	3.13848	4.03842	4.52341	3.89685	2.93313	3.00827	3.60889	2.35724	2.71567	2.36934	2.35478	3.15185	3.63161	2.16771	2.80475	4.07277	2.43635	4.825
PC P-38:4	PC P-16:0_22:4	C46H84O7PN	838.596	[M+H]+	11.54		0.673631	0.759526	0.730621	0.807168	0.765679	0.529518	0.906644	0.7969	0.567814	1.18851	0.753489	0.432696	1.15453	0.853928	1.01536	0.78879	0.792854	0.649165	0.926602	0.610145	1.02905	1.12205	0.797411	1.1459	1.32823	0.983659	1.15291	0.884586	0.779994	0.889421	1.08367	1.23537	0.577838	1.04031	0.60776	0.53151	0.804727	1.15149	0.599601	0.83415	1.29437	0.965338	1.37952
Phosphatidylethanolamine
PE 32:0	PE 16:0_16:0	C37H74O8PN	690.507	[M+H]+	11.35		0.306694	0.60403	0.289121	0.556244	0.405302	0.346323	0.584058	0.607296	0.309534	0.73073	0.507246	0.82415	0.715748	0.46505	0.497779	0.262341	0.733666	0.31701	0.627136	0.580122	0.558891	0.864437	0.555311	0.641772	0.660089	0.635974	0.492307	0.597909	0.448687	0.837409	0.527072	0.819469	0.376166	0.319553	0.595131	0.528251	0.412064	0.785882	0.342743	0.250116	0.924231	0.419222	0.579742
PE 34:0	PE 16:0_18:0	C39H78O8PN	718.539	[M+H]+	12.18		0.30161	0.429102	0.272369	0.370766	0.281381	0.270892	0.457217	0.478334	0.243124	0.402586	0.291993	0.374182	0.399499	0.374327	0.525274	0.241419	0.529158	0.255273	0.49575	0.533767	0.489705	0.764658	0.537533	0.558921	0.613179	0.521795	0.495158	0.553618	0.436315	0.61494	0.466591	0.676077	0.327486	0.466999	0.470783	0.440168	0.340612	0.692847	0.469856	0.339534	0.848656	0.611283	0.624916
PE 34:1	PE 16:0_18:1	C39H76O8PN	716.523	[M+H]+	11.45		4.26217	6.89838	6.15587	7.97477	7.45823	4.11437	8.61501	6.81261	6.18767	11.1575	10.1885	7.87908	8.96146	7.98398	8.10006	3.35408	7.35039	5.20203	8.91253	5.54669	8.1192	7.68112	6.69046	7.99748	7.29048	8.88144	5.14628	8.55317	7.67365	8.47472	5.57536	11.3703	5.12631	4.34281	6.34439	5.55567	5.93003	8.63862	3.45348	3.77014	8.86977	5.68827	5.40721
PE 34:2	PE 16:0_18:2	C39H74O8PN	714.507	[M+H]+	10.86		1.39563	2.79608	2.45629	3.33547	1.9194	2.12866	2.81915	2.39379	1.94537	3.18974	2.33611	2.49337	2.49315	2.21089	2.51516	1.24122	3.78123	2.43062	2.53195	4.09554	4.06939	3.52489	2.35721	2.8283	5.41802	3.74388	2.90036	4.75478	3.21259	2.08968	1.81971	6.37376	1.79443	2.2322	3.1207	3.05977	3.23709	3.74841	2.81215	1.79545	3.45992	3.28908	3.63586
PE 36:1	PE 18:0_18:1	C41H80O8PN	744.554	[M+H]+	12.3		11.7633	15.3635	15.4442	18.5297	11.6081	10.3398	20.9619	20.8544	10.9627	21.0054	19.1814	17.0872	18.3128	17.9	22.7082	7.16314	20.4735	13.2732	23.1175	16.0644	25.6829	26.9257	17.6429	20.0152	20.9966	20.8548	14.2792	25.5702	23.2194	23.1302	14.7023	23.9319	12.3969	12.6511	16.0436	14.3125	16.2487	26.0018	10.5061	10.4504	28.9609	13.0597	15.142
PE 36:2	PE 18:0_18:2	C41H78O8PN	742.539	[M+H]+	11.69		4.02887	6.56714	6.27434	7.21825	4.08173	4.84176	8.40069	6.80474	5.08155	6.64855	5.77904	7.68777	6.69702	6.37153	6.48049	3.1339	8.31379	6.12804	6.77649	8.90671	10.0162	9.16697	6.70919	6.63998	11.3184	8.02309	6.79053	11.3081	7.29877	6.53026	3.65434	11.3222	5.01387	5.39988	6.02971	6.06372	8.79097	12.194	6.13167	4.62669	12.9914	7.00898	7.06408
PE 36:2	PE 18:1_18:1	C41H78O8PN	742.539	[M+H]+	11.54		2.57564	3.69357	3.5617	4.72036	4.28051	2.47124	5.88992	4.63554	3.37928	5.63548	4.15841	5.00811	5.00863	5.95011	5.02047	2.01827	4.38444	3.53595	6.059	3.88292	6.34003	5.04136	3.60785	6.04182	5.79187	6.07877	3.56802	6.12525	4.74941	5.54595	4.08846	7.09876	3.89589	3.79509	3.35854	3.11787	4.05255	5.98713	2.27336	2.8756	7.26486	3.05591	2.84889
PE 36:3	PE 18:1_18:2	C41H76O8PN	740.523	[M+H]+	10.96		0.967164	1.62293	1.68531	2.13356	1.38108	1.44753	2.56993	1.66821	1.35254	2.06528	1.34507	2.2171	1.59515	2.13243	1.75112	0.835074	2.03344	1.71975	2.12046	2.56916	3.46539	2.33905	1.65318	2.29586	3.16239	2.56409	1.75027	3.17406	2.04997	1.97586	1.15672	3.13603	1.67069	1.62491	1.62979	1.59864	2.66638	2.83339	1.79456	1.31691	3.6344	1.70789	1.61138
PE 36:3	PE 16:0_20:3	C41H76O8PN	740.523	[M+H]+	11.1		0.243474	0.373871	0.439738	0.510878	0.360487	0.269546	0.574291	0.333023	0.433285	0.676241	0.546476	0.928817	0.808674	0.543963	0.407271	0.245522	0.470735	0.424095	0.41111	0.483562	0.472418	0.279451	0.492181	0.48589	0.543317	0.476788	0.373057	0.525193	0.384369	0.53716	0.185591	0.721474	0.310521	0.257783	0.293339	0.214474	0.516568	0.6354	0.314922	0.210456	0.571829	0.426123	0.403633
PE 36:4	PE 16:0_20:4	C41H74O8PN	738.507	[M+H]+	10.78		2.37112	4.04127	3.31326	4.55486	4.11557	2.04422	4.83746	3.32612	3.11805	5.77908	4.80056	4.52086	4.71999	3.19742	4.87426	1.97368	5.19642	2.90287	4.95178	3.77979	5.59561	4.4166	3.74659	5.66775	5.92292	5.03155	4.54245	4.67684	5.44359	4.34784	3.7537	7.12332	2.57589	4.10082	4.71711	4.34735	5.23523	6.7203	2.74379	2.71455	6.92389	5.20823	5.79238
PE 36:5	PE 16:0_20:5	C41H72O8PN	736.492	[M+H]+	10.01		0.0236143	0.0341889	0.0420708	0.0903377	0.031485	0.0202872	0.0756534	0.036997	0.0377542	0.102587	0.0316432	0.094895	0.0369241	0.0343263	0.0559699	0.0134836	0.0495182	0.0376038	0.0612571	0.0503835	0.100385	0.051327	0.0445307	0.0925927	0.0898592	0.0835943	0.0507816	0.0449581	0.0597793	0.0935171	0.0569115	0.0889077	0.0341779	0.054936	0.0682129	0.0345145	0.0585736	0.0893948	0.0325948	0.0210571	0.131532	0.0492002	0.0494336
PE 38:1	PE 18:1_20:0	C43H84O8PN	772.586	[M+H]+	13.32		0.2119	0.313352	0.383219	0.44967	0.273786	0.225649	0.442035	0.538949	0.177888	0.56124	0.324712	0.339608	0.42031	0.363927	0.431244	0.186173	0.42753	0.376245	0.542182	0.368549	0.468366	0.578636	0.302687	0.345447	0.394059	0.407421	0.328265	0.606837	0.356202	0.423653	0.246681	0.499874	0.239134	0.172714	0.340392	0.319232	0.299698	0.477136	0.224046	0.224775	0.476218	0.209669	0.298058
PE 38:1	PE 18:0_20:1	C43H84O8PN	772.586	[M+H]+	13.19		0.138646	0.210765	0.108798	0.201312	0.179196	0.129848	0.245431	0.317709	0.120795	0.271243	0.109797	0.210584	0.188228	0.230061	0.272936	0.164956	0.275781	0.154408	0.313319	0.211297	0.264669	0.30556	0.231024	0.214005	0.228872	0.250066	0.188084	0.48587	0.159293	0.241292	0.188055	0.219937	0.199044	0.132716	0.145137	0.123571	0.146826	0.3466	0.174318	0.145946	0.46596	0.137165	0.176155
PE 38:2	PE 18:1_20:1	C43H82O8PN	770.57	[M+H]+	12.32		0.287524	0.424452	0.447229	0.571327	0.413408	0.315341	0.698773	0.737536	0.328862	0.768946	0.425067	0.46676	0.54768	0.624527	0.496162	0.252035	0.557999	0.388537	0.760202	0.551418	0.876875	0.571631	0.327505	0.469635	0.56109	0.629866	0.375039	1.04441	0.511535	0.567871	0.391884	0.451605	0.385387	0.252021	0.336983	0.288743	0.358254	0.627555	0.298579	0.307345	0.656604	0.265808	0.247524
PE 38:2	PE 18:0_20:2	C43H82O8PN	770.57	[M+H]+	12.45		0.0560137	0.12304	0.0420732	0.106701	0.0297635	0.0768793	0.138352	0.103083	0.0327617	0.0659681	0.0535996	0.104621	0.0575361	0.0687372	0.0989509	0.0665647	0.0640607	0.0694145	0.0814428	0.127467	0.138287	0.209076	0.0804878	0.0802833	0.210674	0.130755	0.065651	0.198194	0.084713	0.111817	0.0383381	0.0759514	0.0850721	0.0417279	0.0973231	0.0694961	0.143919	0.210865	0.176627	0.0940885	0.29726	0.0812373	0.116276
PE 38:2	PE 18:2_20:0	C43H82O8PN	770.57	[M+H]+	12.57		0.0508369	0.0598558	0.0687529	0.0936872	0.0407001	0.00664575	0.0873517	0.088849	0.0462256	0.054159	0.0550436	0.096281	0.0621394	0.0459702	0.0751875	0.0241328	0.0382115	0.031646	0.0919491	0.0228215	0.0395437	0.0548032	0.0757918	0.0782318	0.0804867	0.0923138	0.0531343	0.052581	0.0821868	0.0903712	0.0687841	0.0981817	0.0224054	0.0427657	0.0802594	0.0607155	0.0622167	0.0835783	0.0348118	0.0290716	0.0873162	0.0605317	0.0569227
PE 38:3	PE 18:0_20:3	C43H80O8PN	768.554	[M+H]+	11.93		1.79206	1.86303	2.519	2.42477	1.41898	1.178	2.94788	2.8639	1.9152	2.65263	1.89679	4.34306	3.46452	2.09252	2.57935	1.0547	2.12509	2.37021	2.04773	2.56309	2.82878	3.2856	2.95104	3.00686	3.1199	3.80943	1.87002	2.93738	2.56243	3.56204	1.56996	3.79076	1.71827	1.69612	2.15987	1.74213	2.90658	4.24477	1.93997	1.55413	5.0895	2.31027	2.73775
PE 38:4	PE 18:0_20:4	C43H78O8PN	766.539	[M+H]+	11.62		27.7948	37.2287	35.2283	36.0275	28.5805	16.8067	47.8311	37.4943	25.8408	45.4077	38.2951	45.3564	44.9611	41.0117	47.6997	17.8401	46.2369	31.9053	46.9275	31.2795	55.3194	50.9179	42.5679	46.1642	42.6945	42.8817	36.2762	44.587	46.0416	46.6052	31.5736	53.3236	27.7243	33.7477	36.4221	36.3348	46.1624	68.49	25.2322	25.7728	76.7686	37.2603	45.9251
PE 38:4	PE 16:0_22:4	C43H78O8PN	766.539	[M+H]+	11.36		0.978613	1.27592	1.17019	1.21507	1.32029	0.59926	1.41059	1.30692	1.02998	1.84881	1.35863	1.15485	1.80694	1.30034	1.45679	0.724727	1.42074	1.18516	1.53249	0.839712	1.23016	1.70288	2.01521	1.91544	1.7091	1.57681	1.21596	1.16459	0.9769	1.47878	1.33394	1.98778	0.937381	1.15636	1.07032	0.813703	1.51146	2.26222	0.607449	0.820495	2.61134	1.30371	1.30152
PE 38:5	PE 18:1_20:4	C43H76O8PN	764.523	[M+H]+	10.88		3.62552	5.59993	4.86412	6.20159	4.70844	2.68888	7.19484	5.02363	3.98464	7.3946	4.23095	7.10034	6.00358	6.44169	7.333	2.99235	7.23142	5.05713	6.90033	5.24254	10.0247	7.26293	5.45321	9.03737	8.40812	8.79304	5.61681	8.4455	7.80324	6.35889	6.09272	11.5451	4.87489	7.37068	6.11595	5.9742	7.35497	10.4156	4.34453	4.48032	12.915	6.50317	6.1048
PE 38:5	PE 16:0_22:5	C43H76O8PN	764.523	[M+H]+	11.12		0.754668	1.14652	1.30743	0.93011	0.893349	0.507836	1.47158	0.895645	0.671694	1.45144	1.13942	2.49828	1.41116	1.16856	0.864515	0.728594	0.973324	0.805034	1.43314	0.814182	1.38984	1.08527	0.979553	1.44332	1.07693	0.87768	1.32484	1.36632	1.42425	1.3156	0.717414	2.1302	1.19901	0.782359	0.994338	0.682642	1.60471	1.91033	1.00135	0.98517	1.93316	0.950847	1.69851
PE 38:6	PE 18:2_20:4	C43H74O8PN	762.507	[M+H]+	10.24		0.1684	0.208321	0.287106	0.228129	0.121667	0.109234	0.290352	0.203976	0.249592	0.286213	0.19407	0.441646	0.359462	0.316763	0.232955	0.143459	0.246989	0.30874	0.253765	0.304687	0.34714	0.215844	0.23049	0.258443	0.319107	0.237294	0.215833	0.447333	0.237418	0.267483	0.0749697	0.297902	0.200896	0.262888	0.237881	0.169502	0.390595	0.593511	0.20361	0.146812	0.665781	0.29051	0.197432
PE 40:2	PE 18:1_22:1	C45H86O8PN	798.601	[M+H]+	13.27		0.134753	0.186915	0.17288	0.244473	0.159222	0.169633	0.420658	0.323112	0.104143	0.410576	0.13259	0.244981	0.213614	0.206603	0.257489	0.134258	0.261617	0.176323	0.359178	0.285611	0.428134	0.27782	0.171837	0.212481	0.201149	0.300218	0.185077	0.637893	0.180926	0.252972	0.171972	0.157665	0.159024	0.100529	0.155582	0.161279	0.156352	0.28303	0.171441	0.170772	0.369431	0.103727	0.128498
PE 40:4	PE 18:0_22:4	C45H82O8PN	794.57	[M+H]+	12.2		4.97938	5.12405	5.14583	5.09028	3.68696	2.18089	6.78976	6.84134	3.1872	6.46374	3.89332	5.28572	5.46608	5.3239	7.84555	3.43196	6.06031	4.58547	7.72632	3.69873	6.45048	9.9443	8.91454	7.27101	5.83194	6.75076	5.50181	5.58812	4.8533	7.09748	6.31437	5.79576	4.36488	4.42313	4.71709	4.29455	5.70468	11.9634	2.92914	3.80643	14.3443	5.46997	6.17134
PE 40:5	PE 18:0_22:5	C45H80O8PN	792.554	[M+H]+	11.96		1.05239	0.821013	1.63421	0.966475	0.734164	0.28267	0.990403	0.940731	0.998752	0.938478	1.45134	1.8106	1.15408	0.684441	1.18045	0.486008	0.871566	1.14547	1.5287	0.497637	0.690007	1.38032	2.08297	2.52112	1.21452	1.15371	0.873793	0.652613	1.46101	1.67444	1.46308	0.87728	0.503927	0.680989	1.02758	0.738123	1.87676	2.08618	0.346555	0.405099	2.27315	1.16013	0.944212
PE 40:7	PE 18:1_22:6	C45H76O8PN	788.523	[M+H]+	10.72		1.17918	1.09201	0.939951	1.40604	1.10877	0.914209	2.01768	1.24841	0.904208	1.35187	1.15511	2.37508	1.02428	1.97586	2.235	0.705836	1.34538	0.870773	2.34997	1.69991	2.6317	1.98809	1.7664	1.19955	1.51578	2.1757	1.4646	2.5899	1.66692	1.69402	1.88785	1.8419	1.52072	1.70132	1.45227	1.11792	1.51801	3.05152	1.31914	1.08027	3.09703	1.45609	1.58588
PE 42:1	PE 18:1_24:0	C47H92O8PN	828.648	[M+H]+	15.98		0.0720842	0.104859	0.13147	0.0971607	0.0539362	0.0679883	0.124766	0.0566325	0.0550501	0.102509	0.126542	0.134246	0.0847225	0.110385	0.14007	0.0254642	0.0998331	0.0679712	0.102347	0.0818733	0.165491	0.185043	0.123703	0.117544	0.247977	0.212375	0.127931	0.151379	0.0837795	0.134653	0.064798	0.151872	0.033154	0.0825501	0.115159	0.148739	0.0961446	0.173105	0.0672718	0.101401	0.229147	0.171249	0.196274
PE 42:2	PE 18:1_24:1	C47H90O8PN	826.633	[M+H]+	14.41		0.0482923	0.0657667	0.0523346	0.0899433	0.030535	0.06873	0.185174	0.0931362	0.0285381	0.14562	0.0330598	0.101855	0.0805615	0.0661641	0.107988	0.0345236	0.0983608	0.0459888	0.122374	0.104776	0.227091	0.159181	0.0762011	0.111569	0.137124	0.168557	0.105142	0.173023	0.0659841	0.137081	0.0962933	0.109903	0.0631198	0.048964	0.0833181	0.0777236	0.0604922	0.121965	0.0695737	0.0846851	0.192412	0.0511666	0.103054
Ether/plasmalogen-ethanolamine
PE O-40:4	PE O-20:0_20:4	C45H84O7PN	780.591	[M+H]+	13.43		0.0898336	0.09798	0.173097	0.23256	0.178095	0.0451182	0.149138	0.186507	0.0810654	0.278967	0.109893	0.134505	0.317738	0.116236	0.264968	0.0835932	0.161365	0.164044	0.22208	0.0841439	0.141627	0.185344	0.169433	0.208278	0.202718	0.193256	0.12065	0.140789	0.1621	0.156804	0.152944	0.211246	0.0876065	0.124611	0.115269	0.0707883	0.116331	0.182867	0.0401928	0.0623305	0.195683	0.166383	0.101103
PE O-40:6	PE O-18:0_22:6	C45H80O7PN	776.559	[M+H]+	12.4		0.880801	0.957745	2.51811	1.29262	0.874088	0.323219	0.916463	1.21022	1.1937	1.38026	2.13184	1.16139	1.55503	0.777276	1.30171	0.578624	1.05086	1.60407	1.49861	0.606439	0.93158	1.73561	1.49149	2.23449	1.74181	1.32188	0.863283	0.944567	2.11955	1.44191	1.16312	1.46031	0.603922	0.570762	1.07474	0.712792	2.02544	1.56863	0.397906	0.488748	1.91068	0.971489	0.965353
PE P-32:0	PE P-16:0_16:0	C37H74O7PN	674.513	[M+H]+	11.79		0.436888	0.7692	0.364778	0.704857	0.442365	0.35626	0.751039	0.69643	0.415434	1.06252	0.434639	0.554869	0.88456	0.539447	0.735074	0.328228	0.953082	0.344099	0.806493	0.700708	0.89401	1.19029	0.779012	0.906306	0.988496	0.950355	0.644858	0.80938	0.603719	0.931969	0.613872	1.04171	0.46598	0.278415	0.590567	0.589421	0.533856	1.10862	0.474364	0.398238	1.04566	0.371	0.72187
PE P-34:0	PE P-18:0_16:0	C39H78O7PN	702.544	[M+H]+	12.71		0.541183	0.772568	0.440003	0.677745	0.419259	0.275403	0.596174	0.980041	0.365329	0.879606	0.401931	0.411567	0.79086	0.564837	0.807798	0.38956	1.0264	0.384452	0.825784	0.631168	0.743941	1.53908	0.770691	0.963648	0.885509	0.863476	0.643953	0.877148	0.602424	0.975634	0.502794	0.76984	0.430106	0.311474	0.602856	0.551301	0.545806	1.22487	0.434049	0.37829	1.19771	0.39654	0.671457
PE P-34:1	PE P-16:0_18:1	C39H76O7PN	700.528	[M+H]+	11.88		8.85998	12.4476	10.1085	13.6462	9.35916	7.98591	15.2335	12.145	9.36439	21.7828	14.3049	12.2259	14.7992	12.95	15.0394	6.41146	14.0442	8.80008	18.0105	11.5795	16.9616	16.3039	11.4342	12.1057	19.0737	17.0068	9.83634	15.1265	15.9379	15.5356	9.19075	22.2725	8.91212	5.5473	9.50547	10.1183	10.6565	17.6577	6.94975	6.84668	15.3699	7.5295	10.3227
PE P-34:2	PE P-16:0_18:2	C39H74O7PN	698.513	[M+H]+	11.3		0.941492	1.72722	1.44771	1.83049	0.991904	1.58408	1.73091	1.42085	1.4571	2.25097	1.47557	1.46999	1.46496	1.45392	1.35729	1.04309	1.9319	1.4735	1.31713	2.7323	2.2232	2.0902	1.18592	1.24871	3.22654	1.86443	1.7107	2.41423	1.34556	1.23534	0.63535	2.77657	1.17822	1.09269	1.31169	1.52232	1.78975	2.22208	1.65621	1.22799	2.21946	1.24179	2.02593
PE P-36:1	PE P-18:0_18:1	C41H80O7PN	728.559	[M+H]+	12.82		5.30703	7.18054	7.87919	7.70695	7.57981	4.60488	7.31873	10.2833	6.84589	10.3293	12.0477	5.40652	11.5643	9.78685	8.25771	4.23781	7.93524	6.68468	10.7599	5.52882	6.61042	9.68684	6.32226	5.95764	7.53761	6.6955	4.89175	8.9179	8.84439	7.68256	3.97527	9.22464	4.9534	2.51523	5.19292	4.56339	6.56508	8.63791	3.26795	3.28107	7.86198	3.74089	4.66796
PE P-36:2	PE P-18:0_18:2	C41H78O7PN	726.544	[M+H]+	12.14		1.65423	2.90395	2.88855	2.97522	1.84135	2.41681	2.35168	2.94027	2.00538	3.35698	3.05279	1.88163	2.97321	2.70305	2.24257	1.96952	3.17095	2.63319	2.40892	4.29094	2.87841	3.68403	1.89477	1.84166	4.68196	2.5704	2.70697	4.29916	2.76139	2.26478	1.10691	3.95801	1.88006	1.50354	2.11585	2.02641	2.78813	3.31466	2.28466	1.83212	3.35597	2.31089	3.03921
PE P-36:3	PE P-16:0_20:3	C41H76O7PN	724.528	[M+H]+	11.52		0.680063	1.00589	1.16941	1.2248	0.717962	0.703306	1.07386	0.864393	1.15068	1.3364	1.22572	1.35829	1.66078	1.13636	0.944712	0.568315	1.12671	1.10371	0.888224	1.17155	1.2297	1.1744	0.856892	0.955184	2.06332	1.42042	0.697203	1.10933	1.29647	1.05605	0.555714	2.17732	0.764546	0.723011	0.899763	0.812629	1.17778	1.28795	0.857499	0.743077	1.4027	0.851608	1.17349
PE P-36:4	PE P-16:0_20:4	C41H74O7PN	722.513	[M+H]+	11.2		35.3826	48.9316	46.3681	49.7226	40.9973	32.4912	58.6882	41.1071	54.7217	64.3739	78.9212	56.0912	65.3775	65.8835	50.1487	26.3711	52.5745	42.1521	52.308	41.6571	61.7803	51.7094	49.6669	49.8591	51.1886	45.4169	37.2293	51.3013	60.1391	55.2279	31.1693	85.3847	38.7242	31.0599	47.6334	45.887	51.5206	67.357	33.2819	33.8715	64.8298	36.8468	48.3993
PE P-36:5	PE P-16:0_20:5	C41H72O7PN	720.497	[M+H]+	10.69		0.867732	0.802494	0.539094	0.911773	0.406657	0.718493	1.39527	0.590381	0.698978	1.12305	0.673656	1.43987	1.91024	1.40796	0.921081	0.899969	1.01228	0.48181	0.579713	1.27845	1.53515	0.801187	0.802267	0.448632	1.43198	0.913854	0.672378	2.99191	0.657061	0.66601	0.381814	2.18053	0.924485	0.964232	0.628062	0.723044	0.55646	2.20982	0.950567	0.821777	1.18715	0.854786	0.841734
PE P-38:3	PE P-18:0_20:3	C43H80O7PN	752.559	[M+H]+	12.49		0.189616	0.314938	0.464877	0.309785	0.222886	0.192646	0.304691	0.293967	0.292799	0.358004	0.477152	0.26736	0.276015	0.268102	0.303556	0.156029	0.291882	0.383554	0.227029	0.295759	0.360573	0.443866	0.200404	0.269588	0.585257	0.285249	0.237549	0.378479	0.480925	0.236018	0.172433	0.444895	0.167943	0.186461	0.226799	0.188498	0.361047	0.421799	0.159339	0.205152	0.40199	0.217695	0.220961
PE P-38:3	PE P-16:0_22:3	C43H80O7PN	752.559	[M+H]+	12.39		0.565212	0.848047	1.20266	1.31184	0.65378	0.447845	0.89281	1.12543	0.725219	1.27796	0.914027	0.938204	1.62128	0.824682	1.07962	0.527441	0.959981	1.01901	0.927508	0.889117	0.9058	1.46891	1.02367	1.10295	1.8277	1.43863	0.872533	1.13765	1.1749	1.08457	0.718015	1.76053	0.604396	0.635647	0.899762	0.638426	0.967552	1.13789	0.600223	0.543588	1.38468	0.844894	1.00518
PE P-38:4	PE P-16:0_22:4	C43H78O7PN	750.544	[M+H]+	11.77		11.5003	15.4825	16.2678	16.8035	13.4166	6.95567	17.2945	18.2621	13.7911	24.2824	17.2025	11.5309	25.4183	17.5089	19.6142	8.62404	19.104	13.995	21.3066	9.86815	18.6955	24.4901	18.2162	19.6875	22.5906	17.7187	14.6837	15.774	19.0522	18.3976	13.9883	22.5154	11.991	9.99897	11.4949	10.902	14.3691	23.9752	6.75494	8.50798	27.0218	11.3637	14.3108
PE P-38:4	PE P-18:0_20:4	C43H78O7PN	750.544	[M+H]+	12.05		60.5867	77.5742	100.96	84.6285	74.5845	50.1019	85.599	98.3911	82.8654	91.5772	150.106	61.3616	128.924	129.816	87.738	44.5957	89.0999	90.5548	95.0133	59.6216	81.5864	105.579	81.87	72.2017	75.8662	68.3452	61.9515	92.4416	110.945	86.2018	52.4615	101.798	63.1865	32.9296	74.1225	60.5516	88.6241	93.4135	40.3602	41.7434	95.9793	43.8873	70.7003
PE P-38:5	PE P-18:0_20:5	C43H76O7PN	748.528	[M+H]+	11.42		2.3564	2.83858	2.79257	2.95431	2.0014	2.15817	4.23128	1.87853	2.50529	5.1596	6.37902	4.46899	6.34717	6.29893	1.72947	2.23639	3.34096	2.86326	2.99696	3.05275	4.23319	2.27082	2.4954	1.62782	2.70999	2.31271	2.57789	3.78553	4.77488	2.76833	1.08346	5.07635	3.69545	0.830667	1.53619	1.85461	1.5869	4.23205	1.85082	1.94873	2.22506	1.59575	1.97921
PE P-38:5	PE P-16:0_22:5	C43H76O7PN	748.528	[M+H]+	11.28		19.0187	28.3058	22.3194	33.7488	28.5148	20.2531	40.1393	33.3459	26.872	50.1025	37.7805	26.8934	37.6467	43.3455	29.692	14.3243	32.4241	23.0009	38.5272	29.0983	41.4573	37.522	26.1896	29.4864	30.9327	33.1517	26.34	34.5274	32.0043	38.1356	23.7648	41.7414	26.5625	15.3162	26.918	23.7206	27.445	37.8597	20.2032	19.7253	42.3094	16.6586	31.9144
PE P-38:6	PE P-16:0_22:6	C43H74O7PN	746.513	[M+H]+	11.04		12.9205	13.922	11.8739	15.1868	10.0018	11.3858	17.7256	12.9854	12.4866	17.6408	18.3555	22.8481	14.6461	18.1047	22.0696	7.98094	17.3914	9.53276	21.1655	15.5948	21.5259	19.1978	16.6145	10.8283	18.0287	16.2951	14.7939	24.101	21.7853	17.2709	12.6743	21.0759	13.0475	13.1933	15.6842	14.5352	16.5664	29.2429	12.2258	9.96114	23.0821	14.8188	19.4909
PE P-40:4	PE P-18:0_22:4	C45H82O7PN	778.575	[M+H]+	12.68		6.835	8.55051	10.3741	9.43719	7.80154	3.12094	9.31949	14.1971	6.2155	12.4089	8.64026	4.66826	13.8257	9.9859	11.7319	5.1158	10.0046	8.97978	12.3822	5.09514	8.49952	16.2456	9.80697	9.52841	10.0926	8.95387	7.8851	9.1715	8.99375	9.18829	6.75236	9.82982	6.6574	4.11769	5.97983	4.65518	7.81273	12.3557	3.2772	4.25449	15.0579	5.54405	7.53754
PE P-40:4	PE P-20:0_20:4	C45H82O7PN	778.575	[M+H]+	13.03		0.621838	0.978173	1.07005	1.70734	1.28458	0.794317	1.47275	1.21176	0.735568	1.42937	1.19269	1.36771	1.65678	1.12565	1.52145	0.699628	1.35868	1.07771	1.48867	1.09525	2.31785	1.87445	1.06259	1.41478	1.58039	1.47766	1.01042	1.69234	1.34202	1.19236	0.865128	2.129	1.03408	1.25076	1.34834	0.875169	1.45655	1.96815	0.767707	1.08287	2.95365	1.55017	1.13044
PE P-40:5	PE P-18:0_22:5	C45H80O7PN	776.559	[M+H]+	12.12		4.32201	6.53766	5.18245	6.45871	5.7164	3.94861	7.84455	9.03339	5.18513	9.18507	7.67779	4.8764	11.889	8.61788	6.38249	3.78698	7.11445	5.66895	6.47044	4.5816	6.5045	8.22153	4.97836	4.06721	5.88813	5.19916	4.23873	8.47961	5.26705	5.93685	2.9314	7.85811	5.11023	3.23577	4.89191	3.97878	5.46095	8.86151	3.34622	3.46379	10.672	3.90009	4.54457
PE P-40:6	PE P-18:0_22:6	C45H78O7PN	774.544	[M+H]+	11.87		13.4259	13.3385	15.1323	14.0655	9.89269	10.0521	14.9038	17.0443	10.6467	13.675	18.7844	14.8774	16.7754	20.2233	21.3792	8.0206	16.5634	11.4809	19.6786	13.3448	15.7716	21.8158	16.3223	8.57037	15.43	13.9474	12.8303	24.767	20.4103	15.0304	10.1769	14.816	11.7591	7.98562	13.789	10.7499	15.3197	22.5984	8.74513	7.10218	18.1022	10.0236	16.5628
PE P-42:5	PE P-20:0_22:5	C47H84O7PN	804.591	[M+H]+	12.98		0.290024	0.315364	0.398688	0.610325	0.471108	0.345793	0.777571	0.486328	0.318292	0.665304	0.478805	0.477253	0.543957	0.367348	0.599196	0.230258	0.408215	0.457058	0.65027	0.358381	1.19005	0.649334	0.475648	0.566297	0.52595	0.64128	0.353849	0.568514	0.487469	0.674721	0.44826	0.524592	0.425295	0.374815	0.455123	0.245487	0.4472	0.594716	0.321606	0.482	1.56625	0.536386	0.378164
PE P-42:6	PE P-20:0_22:6	C47H82O7PN	802.575	[M+H]+	12.82		0.179394	0.123043	0.192417	0.219043	0.257329	0.22842	0.236328	0.201125	0.198146	0.130413	0.336405	0.300034	0.379197	0.303777	0.33002	0.179238	0.129986	0.181816	0.236413	0.277168	0.215936	0.167712	0.191336	0.0583468	0.109047	0.0697844	0.0911143	0.304589	0.145191	0.204406	0.0401372	0.0597371	0.2037	0.188311	0.136532	0.071718	0.209435	0.335631	0.121063	0.10891	0.343921	0.203118	0.0941339
Phosphatidic acid
PA 34:1	PA 16:0_18:1	C37H71O8P	673.481	[M-H]-		9	NA	NA	NA	NA	NA	NA	NA	NA	NA	NA	NA	NA	NA	NA	NA	NA	NA	NA	NA	NA	NA	NA	NA	NA	NA	NA	NA	NA	NA	NA	NA	NA	NA	NA	NA	NA	NA	NA	NA	NA	NA	NA	NA
Phosphatidylserine
PS 34:0	PS 16:0_18:0	C40H78O10PN	762.529	[M-H]-		9	0.350042	0.87663	0.263238	0.189464	0.385413	0.188559	0.806057	0.623229	0.194597	0.803918	0.207126	0.871785	0.304511	0.418809	0.929159	0.336388	1.13939	0.416221	1.00271	0.422734	0.905777	1.38086	0.750726	0.945409	0.505086	0.974136	0.963227	0.766482	0.305924	0.931862	1.14803	0.884857	0.523258	0.350754	0.425927	0.351122	0.314276	0.731758	0.239939	0.287398	1.35873	0.175624	0.352841
PS 34:1	PS 16:0_18:1	C40H76O10PN	760.513	[M-H]-		8.6	0.459814	1.2132	0.71909	1.14797	1.31917	0.760808	1.80733	1.19047	0.564795	3.09935	1.14828	2.41665	1.10211	0.84471	1.73958	0.459107	1.2001	0.842874	1.9937	0.707892	1.41886	1.11351	1.09004	1.23615	0.628928	1.1723	0.942438	1.14961	0.945353	1.32816	1.03928	1.6024	0.779441	0.717132	1.48572	0.839999	0.875199	0.832539	0.476674	0.193844	1.78444	0.294562	0.594441
PS 36:1	PS 18:0_18:1	C42H80O10PN	788.544	[M-H]-		9	44.4331	104.533	83.5023	93.1668	49.4899	38.1185	86.0043	85.7246	36.0782	146.193	115.316	95.928	62.7183	58.7119	111.465	34.7776	103.768	80.4092	139.258	51.403	79.0314	142.332	78.2464	76.4088	71.02	105.847	72.3393	96.2909	89.9048	78.8292	74.6649	154.67	65.4758	29.3176	56.4865	29.9377	36.2386	68.4305	28.279	12.9549	60.2922	13.5046	29.9946
PS 36:2	PS 18:0_18:2	C42H78O10PN	786.529	[M-H]-		8.7	1.71754	3.41367	2.78394	1.7797	0.99141	1.04707	3.03007	1.91793	2.01233	3.80258	2.36206	4.93651	2.36695	2.09163	2.25993	2.06901	3.03517	3.56673	3.01067	1.87242	3.68044	2.13204	1.99555	2.37017	1.97162	2.89291	1.96349	3.37189	1.54488	1.72127	1.47626	4.96427	1.87626	1.03974	1.45314	1.29375	3.33492	3.0082	1.15377	0.622913	2.95376	1.02327	1.33629
PS 38:2	PS 18:1_20:1	C44H82O10PN	814.56	[M-H]-		9	1.22711	2.88261	2.28499	3.51609	2.35066	1.59236	3.29507	3.39663	1.47046	6.4962	3.40113	3.79257	2.59691	2.48129	3.11724	1.46599	3.23478	2.95424	4.84012	2.06455	2.61487	3.40276	1.60865	2.11841	2.24078	3.63572	1.69625	4.73576	1.74717	2.37612	1.74745	4.51079	2.18373	0.720424	1.18521	0.968398	1.07859	1.81587	1.01435	0.483301	1.75938	0.371431	0.683522
PS 38:3	PS 18:0_20:3	C44H80O10PN	812.544	[M-H]-		8.8	4.21176	7.29679	5.89221	6.88592	4.92754	2.92233	6.51302	5.99639	4.83789	8.44901	8.85173	12.7959	6.5672	4.93698	6.84861	3.75165	5.10954	6.25359	5.97494	3.37243	5.66438	6.75039	6.70725	5.8122	4.52568	8.69576	4.76644	5.69285	4.65785	6.30432	4.79574	10.6564	4.20709	3.07529	4.4911	2.85602	5.04249	5.98998	3.55557	1.80638	6.52767	1.6801	4.02102
PS 38:4	PS 18:0_20:4	C44H78O10PN	810.529	[M-H]-		8.6	4.47952	9.71915	7.55688	6.43393	9.06274	3.57798	8.85076	6.16739	4.87083	11.4967	8.37958	12.1436	7.36717	9.38386	10.9867	4.47083	7.30708	8.58594	9.65005	3.69992	7.22872	5.48581	8.13536	5.66845	3.59445	5.68384	7.62339	5.29755	5.00551	6.78058	5.94794	9.78926	5.79763	3.6897	5.38564	3.16023	6.83541	6.87523	3.05146	1.40948	9.1505	2.91342	4.72948
PS 40:2	PS 18:1_22:1	C46H86O10PN	842.591	[M-H]-		9.4	0.907725	1.869	1.46861	1.94644	1.86518	1.36348	1.97933	1.64075	0.957437	3.5399	1.8045	1.89562	1.62237	1.3247	1.24674	1.26792	1.87676	1.63481	2.52797	1.48595	1.50333	1.50431	1.25315	1.09258	1.28516	1.8111	1.19166	2.66474	0.930899	1.17446	1.1535	2.1206	1.49724	0.361544	0.943005	0.68278	0.855421	1.16831	0.557267	0.34516	1.03594	0.124716	0.482151
PS 40:4	PS 18:0_22:4	C46H82O10PN	838.56	[M-H]-		8.9	7.98388	14.3847	9.77773	9.83929	8.3357	3.78585	11.708	10.6761	5.83511	15.1243	9.87114	11.8246	8.0229	8.73488	14.7596	7.99947	11.9426	10.0213	15.4038	4.78306	7.87535	14.5012	14.3021	9.33914	5.86463	12.4313	8.92221	9.76602	6.76261	8.92432	11.2227	12.3922	7.96064	4.79333	6.35747	4.96009	6.20506	11.7318	3.14366	2.25393	11.8208	3.01805	7.02591
PS 40:5	PS 18:0_22:5	C46H80O10PN	836.544	[M-H]-		8.7	5.06231	7.02247	6.49107	7.14442	5.45607	3.0057	6.98884	6.42829	5.41789	9.2579	9.99281	10.0595	6.93038	7.64756	7.53542	5.31551	6.87401	5.75701	8.84997	3.40495	4.16339	6.09278	6.816	6.49291	4.7438	6.69091	5.20022	7.48609	5.35204	6.07067	6.69446	7.93109	4.66444	3.27799	3.43689	3.29213	4.55566	6.91617	2.78701	1.2434	6.68335	2.40479	4.05403
PS 40:6	PS 18:0_22:6	C46H78O10PN	834.529	[M-H]-		8.5	6.75098	11.5361	8.07555	10.2532	7.34151	6.17004	11.1326	8.05564	6.36893	9.60952	13.9464	17.1516	6.87872	10.9902	13.3274	5.02627	10.2342	7.25573	14.5833	6.12927	8.21344	9.82384	10.79	5.51003	6.15618	10.462	8.38032	13.1674	8.08615	7.58997	9.35055	11.0115	7.13093	4.48536	7.99308	5.53239	6.19955	9.96812	4.56944	2.1794	6.52889	3.10735	7.01098
Phosphatidylinositol
PI 32:0	PI 16:0_16:0	C41H79O13P	809.518	[M-H]-		8.4	0.186058	0.255867	0.216746	0.286489	0.194694	0.124964	0.242662	0.236951	0.324622	0.278422	0.287854	0.267511	0.371175	0.142044	0.262074	0.147838	0.281054	0.203905	0.243156	0.274962	0.528206	0.381698	0.535899	0.324085	1.31118	0.449282	0.442615	0.396154	0.373687	0.383162	0.457742	0.793514	0.153256	0.216526	0.227541	0.330698	0.24587	0.315464	0.263895	0.349657	0.33538	0.579041	0.342565
PI 32:1	PI 16:0_16:1	C41H77O13P	807.502	[M-H]-		7.9	0.0822391	0.187383	0.12337	0.356147	0.14124	0.119706	0.212916	0.233312	0.232428	0.305976	0.222031	0.236171	0.202184	0.115821	0.214818	0.100074	0.239963	0.127414	0.21747	0.257818	0.399797	0.390615	0.294124	0.363526	1.53576	0.699626	0.353512	0.30041	0.397086	0.410909	0.718446	0.560304	0.106865	0.196371	0.335464	0.201689	0.136216	0.202278	0.150088	0.145176	0.274071	0.693131	0.426807
PI 34:1	PI 16:0_18:1	C43H81O13P	835.534	[M-H]-		8.4	1.66781	2.14834	2.43063	3.17832	2.25716	1.6061	2.61871	2.84518	2.2571	3.73444	2.95961	2.61488	3.21868	2.62855	3.10795	1.72244	2.70574	2.35945	2.78609	2.8602	4.62557	4.22979	2.99953	3.11195	8.50001	4.35106	3.66372	4.35674	3.59964	3.38011	4.46271	5.9499	1.85147	2.30532	2.26682	2.21212	2.06864	2.71989	2.50384	2.59267	3.37449	4.14287	3.97107
PI 34:2	PI 16:0_18:2	C43H79O13P	833.518	[M-H]-		8	0.543143	0.897871	0.930292	1.13162	0.656616	0.853525	0.832441	0.912592	1.02318	0.817168	1.0298	0.702899	0.864605	0.776262	0.729955	0.673021	1.10706	0.882108	0.717759	1.46177	1.54705	1.30657	0.946311	0.888985	3.32797	1.82959	1.45195	1.52236	1.0943	0.965464	1.09074	1.71291	0.663179	0.701932	0.932286	0.673783	0.760348	1.01981	1.00103	0.910747	0.965391	1.59667	1.50011
PI 35:2	PI 17:0_18:2	C44H81O13P	847.534	[M-H]-		8.3	0.0367471	0.0551477	0.0465968	0.0619799	0.0434676	0.0660458	0.0675615	0.0633858	0.0283337	0.0691722	0.0723644	0.0602059	0.0403261	0.0404283	0.0446478	0.0564101	0.0768363	0.0548271	0.0457111	0.108496	0.193322	0.127016	0.0880297	0.0622307	0.232481	0.124242	0.090618	0.14898	0.10784	0.0809823	0.0535426	0.171019	0.0674396	0.058473	0.0480131	0.039677	0.0527663	0.113667	0.104421	0.0654084	0.0675606	0.097154	0.165752
PI 36:1	PI 18:0_18:1	C45H85O13P	863.565	[M-H]-		8.9	1.83382	2.60715	2.64435	2.62067	2.35086	1.93922	2.74072	3.1766	2.30404	3.14304	3.22728	2.03453	3.3047	3.20272	3.77989	1.57862	3.21064	2.44446	2.92523	3.1787	5.05613	4.99662	3.48051	3.31465	7.74057	4.21291	3.82878	5.25038	3.64081	3.43039	3.73237	5.4084	2.25755	3.2123	2.35774	2.24188	2.2722	3.23274	2.64897	2.54446	3.84967	4.70917	4.51645
PI 36:2	PI 18:1_18:1	C45H83O13P	861.549	[M-H]-		8.4	0.937335	0.905554	1.15106	1.7778	1.45849	0.971496	1.7343	1.97256	1.02436	1.9384	1.56968	1.45649	1.71253	1.93964	1.48952	0.838628	1.40822	1.10329	1.96404	1.7072	2.89462	2.12074	1.21481	1.93583	2.65223	2.31199	1.78701	2.43126	2.04007	1.6836	1.93017	2.73177	1.24065	1.503	1.22087	0.895959	1.22721	1.69419	1.35875	1.34316	2.26353	1.61024	1.85724
PI 36:4	PI 16:0_20:4	C45H79O13P	857.518	[M-H]-		8	2.24578	3.37173	4.4236	4.16089	2.16587	1.88989	3.6713	3.00955	3.00994	5.04227	3.91981	3.01217	4.58171	3.11265	3.8277	1.94753	4.61259	3.58092	3.37499	3.15133	5.91414	5.02757	3.36349	3.74904	8.81371	4.78368	3.77932	4.89832	6.01115	3.8987	4.25765	6.18577	2.41942	2.86389	3.38758	3.51156	3.80902	4.3836	2.54862	2.50707	3.82819	4.1281	4.81906
PI 37:4	PI 17:0_20:4	C46H81O13P	871.534	[M-H]-		8.2	0.352453	0.319183	0.391913	0.393169	0.298473	0.258407	0.535584	0.319414	0.316785	0.621947	0.532275	0.565899	0.508469	0.530378	0.372318	0.254721	0.54826	0.370035	0.423804	0.464728	0.886881	0.484771	0.475785	0.405164	0.826439	0.490909	0.483588	0.685931	0.684334	0.516853	0.369159	0.821967	0.397285	0.361132	0.3341	0.328038	0.527223	0.649051	0.365983	0.455029	0.541683	0.480605	0.591651
PI 38:3	PI 18:0_20:3	C47H85O13P	887.565	[M-H]-		8.7	0.835163	1.03061	1.44285	1.09174	0.854839	0.891553	0.973491	1.2072	1.35311	0.906295	1.22496	1.19615	1.84802	1.36593	1.10598	0.855552	1.17028	1.27328	0.742901	1.44229	1.79371	1.32131	1.18848	0.914939	3.06788	1.77921	1.09445	1.75465	1.37655	1.4703	0.985795	1.89808	0.872973	1.09143	0.711415	0.975709	1.2744	1.38447	1.4368	1.00691	1.68423	2.12624	1.52645
PI 38:4	PI 18:0_20:4	C47H83O13P	885.549	[M-H]-		8.5	31.3456	39.7639	41.2202	44.3149	34.5524	24.0917	44.6923	44.6564	33.846	50.8863	51.0533	38.662	50.4792	52.869	48.0161	26.5656	52.6344	36.6494	42.9347	42.1661	72.3682	57.8938	42.5884	42.1469	75.7605	54.8537	44.9243	57.5465	63.1813	46.445	46.6315	71.2686	34.2747	39.3595	37.5182	45.6998	50.3553	58.583	41.525	35.1491	67.0786	57.1155	66.5581
PI 38:5	PI 18:1_20:4	C47H81O13P	883.534	[M-H]-		8	2.64538	3.71232	3.56418	3.71441	2.70497	2.02211	4.49929	3.64669	2.8073	4.42568	3.07987	5.32196	4.22987	5.04089	3.58972	1.84739	4.18549	3.26436	4.29144	4.18277	7.8014	4.90707	3.49817	4.51435	5.34059	5.16604	3.74429	5.98213	5.5753	4.93674	4.29358	5.22346	3.22435	2.83619	3.36844	3.09795	3.9266	5.45023	3.48725	3.09282	6.6044	3.5441	4.93662
PI 38:6	PI 16:0_22:6	C47H79O13P	881.518	[M-H]-		7.8	0.131959	0.126307	0.168569	0.156179	0.0779438	0.123149	0.161424	0.109595	0.11021	0.123974	0.171738	0.175583	0.125492	0.166207	0.197775	0.138472	0.147222	0.127944	0.159205	0.238792	0.336458	0.215609	0.188725	0.134055	0.38782	0.377577	0.241605	0.284809	0.258769	0.202496	0.272001	0.24909	0.148748	0.168156	0.177538	0.0995165	0.15293	0.19078	0.194624	0.182958	0.2178	0.345943	0.440764
PI 40:4	PI 18:0_22:4	C49H87O13P	913.581	[M-H]-		8.8	0.541271	0.599482	0.644129	0.501033	0.475863	0.245094	0.621045	0.421484	0.701776	0.613085	0.690683	0.526376	0.872783	0.86512	0.742607	0.384679	0.476553	0.448305	0.504346	0.343304	0.95081	0.811863	0.859182	0.640641	0.865291	0.671658	0.550448	0.681568	0.728922	0.742755	0.660795	0.867727	0.451432	0.756767	0.502813	0.493037	0.637574	0.968245	0.444077	0.628687	1.14492	0.865081	0.859681
PI 40:5	PI 18:0_22:5	C49H85O13P	911.565	[M-H]-		8.5	0.515414	0.619714	0.563632	0.657183	0.521067	0.452056	0.794289	0.721781	0.638446	0.783749	0.730226	0.656063	1.10526	0.971431	0.697765	0.532877	0.827637	0.584832	0.551188	0.693606	1.24603	0.99081	0.7233	0.607763	1.89004	0.91687	0.918391	1.30881	0.722672	0.809062	1.04795	1.22338	0.605136	0.77044	0.587412	0.690925	0.707463	1.0504	0.74653	0.704707	1.32129	1.36276	1.1929
PI 40:6	PI 18:0_22:6	C49H83O13P	909.549	[M-H]-		8.4	0.42449	0.404901	0.407115	0.460083	0.371525	0.540628	0.569992	0.449607	0.278214	0.310257	0.539105	0.510712	0.463773	0.661019	0.676418	0.414209	0.485354	0.30644	0.468458	0.729456	1.13029	0.709332	0.707874	0.335135	0.96432	0.745635	0.649199	1.00614	0.631281	0.543364	0.903715	0.723752	0.513689	0.6835	0.451053	0.504063	0.48113	0.78543	0.715688	0.520137	0.621896	1.15433	1.00602
PI 40:8	PI 20:4_20:4	C49H79O13P	905.518	[M-H]-		7.5	0.0202335	0.0299574	0.0512688	0.0901761	0.0188379	0.0156333	0.0540219	0.0340291	0.010005	0.0656986	0.0389096	0.0272025	0.0231833	0.0189882	0.0333306	0.00913131	0.0496676	0.043053	0.0531641	0.0362198	0.0820883	0.0384651	0.0289253	0.114553	0.0499303	0.0671901	0.0287183	0.0476772	0.0977178	0.0518895	0.042894	0.0613207	0.0140669	0.0306511	0.089981	0.0394849	0.0589914	0.0614264	0.0257037	0.0289217	0.0385113	0.035677	0.0712284
Phosphatidylglycerol
PG 34:1	PG 16:0_18:1	C40H77O10P	747.518	[M-H]-		8.5	0.413355	0.540353	0.523434	0.697104	0.6529	0.345485	0.855782	0.584197	0.687893	0.615004	1.18588	0.564282	0.978835	1.02928	0.568028	0.288137	0.593523	0.470721	1.0484	0.449121	0.872325	0.855529	0.632192	0.680134	0.928292	0.756649	0.48379	0.741732	0.936162	0.727266	0.500702	0.857724	0.516055	0.476596	0.607504	0.468631	0.622679	0.88266	0.378999	0.546811	1.33545	0.513471	0.429658
PG 36:2	PG 18:1_18:1	C42H79O10P	773.534	[M-H]-		8.2	0.288136	1.02321	0.621133	1.07689	1.56173	0.344388	1.55737	1.17494	0.76017	1.10944	0.7138	0.963035	1.25865	1.02333	0.882863	0.3804	1.31744	0.758537	1.63986	0.539979	1.84896	1.36365	0.46625	1.62601	2.05804	1.46037	0.966718	1.64659	1.22236	0.716979	0.90279	3.29825	0.689066	2.86057	0.585183	0.852279	0.721508	1.1644	0.556249	0.825404	2.93346	0.672695	0.620933
PG 38:5	PG 18:1_20:4	C44H77O10P	795.518	[M-H]-		7.8	0.0932789	0.401701	0.200848	0.33734	0.348785	0.105977	0.392127	0.296414	0.234459	0.436388	0.220601	0.155154	0.265306	0.321417	0.292144	0.12599	0.427033	0.24049	0.596351	0.146974	0.37767	0.404766	0.155822	0.45135	0.621389	0.390025	0.359956	0.29124	0.305797	0.255187	0.225115	0.74629	0.20399	0.468446	0.210522	0.239354	0.211912	0.267928	0.122231	0.161432	0.506939	0.385092	0.235709
PG 40:5	PG 18:1_22:4	C46H81O10P	823.549	[M-H]-		8.2	0.0481005	0.197474	0.127097	0.145521	0.175116	0.0529196	0.219457	0.130512	0.156997	0.205781	0.117101	0.0822794	0.175303	0.175511	0.149356	0.0570882	0.191151	0.115125	0.228926	0.0638986	0.210338	0.190481	0.0896282	0.207018	0.269425	0.195369	0.160568	0.156236	0.0917018	0.155591	0.114227	0.375328	0.0991421	0.201409	0.0796101	0.114416	0.109337	0.148509	0.0628485	0.114852	0.292681	0.16698	0.0767646
PG 40:6	PG 18:1_22:5	C46H79O10P	821.533	[M-H]-		8	0.108022	0.271134	0.220171	0.253233	0.171881	0.0715716	0.285903	0.174485	0.241882	0.283767	0.186605	0.190736	0.325913	0.277447	0.20792	0.0805183	0.262869	0.191288	0.308971	0.106323	0.262446	0.258577	0.138403	0.318854	0.439825	0.308542	0.197858	0.281406	0.269118	0.213801	0.183119	0.625183	0.132091	0.307514	0.166116	0.177161	0.177116	0.2639	0.0918384	0.143466	0.382732	0.281224	0.119033
PG 40:7	PG 18:1_22:6	C46H77O10P	819.518	[M-H]-		7.7	0.167613	0.349608	0.180504	0.327345	0.159702	0.152828	0.470941	0.223537	0.221087	0.350314	0.195409	0.365179	0.234142	0.389988	0.3999	0.13859	0.384545	0.165633	0.510207	0.280755	0.635107	0.464862	0.286901	0.254835	0.668449	0.571257	0.365412	0.871309	0.379773	0.290504	0.294065	0.926659	0.251437	0.955391	0.249104	0.340631	0.21434	0.63702	0.295497	0.304095	0.542585	0.533933	0.316444
PG 40:8	PG 18:2_22:6	C46H75O10P	817.502	[M-H]-		7.3	0.0897696	0.212738	0.111402	0.183043	0.0654178	0.0919163	0.28704	0.0965883	0.113351	0.212123	0.080993	0.161247	0.090199	0.172595	0.201458	0.0662206	0.221291	0.104793	0.195943	0.200614	0.389007	0.304098	0.163092	0.136787	0.413798	0.332223	0.244778	0.524848	0.173516	0.152845	0.0894927	0.588095	0.136615	0.39178	0.14704	0.229385	0.157516	0.345795	0.207989	0.170664	0.273163	0.349517	0.205039
PG 40:8	PG 20:4_20:4	C46H75O10P	817.502	[M-H]-		7.3	0.0148518	0.064244	0.0271605	0.0581268	0.0401511	0.0141632	0.0496003	0.0333769	0.0242588	0.0722351	0.0390797	0.0172093	0.0304197	0.0360826	0.0450206	0.0224555	0.0806112	0.0301192	0.0800341	0.0219159	0.0590563	0.0691764	0.0250263	0.0722908	0.102625	0.0667617	0.0588624	0.034417	0.0383791	0.0420604	0.0295075	0.116387	0.0308618	0.0635879	0.0340779	0.0507214	0.0280974	0.0413839	0.0168791	0.0235256	0.0542492	0.117855	0.0481244
Cardiolipin
CL 70:7	CL 70:7	C79H140O17P2	1421.95	[M-H]-		10.6	0.0566352	0.139316	0.0785498	0.215541	0.100501	0.0678706	0.197619	0.140476	0.0598158	0.213801	0.163628	0.25492	0.158342	0.101561	0.153524	0.053698	0.13497	0.0974971	0.205136	0.102802	0.200183	0.161477	0.142041	0.161054	0.101163	0.225433	0.0885938	0.10379	0.0896918	0.14371	0.146605	0.195863	0.100044	0.079861	0.120459	0.0660405	0.0455906	0.117479	0.0644064	0.040293	0.160959	0.0671202	0.114183
CL 72:6	CL 72:6	C81H146O17P2	1452	[M-H]-		11.2	0.2625	0.497499	0.460642	0.487697	0.382639	0.219746	0.444513	0.384732	0.262483	0.446681	0.605372	0.435145	0.614212	0.439474	0.665924	0.268169	0.451057	0.477696	0.493811	0.19802	0.41993	0.433864	0.411334	0.332532	0.247377	0.445549	0.318821	0.409756	0.254369	0.300935	0.34093	0.597095	0.34808	0.279041	0.189173	0.190424	0.172607	0.334167	0.128977	0.135712	0.360507	0.191115	0.268626
CL 72:7	CL 72:7	C81H144O17P2	1449.98	[M-H]-		10.9	0.501388	1.10477	1.04733	1.18066	0.54953	0.403184	0.973958	0.952464	0.35561	0.923006	1.09094	0.989817	1.10678	0.713069	1.10367	0.408702	1.02497	0.983865	1.05693	0.409454	0.872984	0.889917	0.905105	0.63968	0.496788	0.907184	0.656899	0.862493	0.478581	0.546436	0.553781	1.15838	0.670929	0.466287	0.448442	0.389448	0.345967	0.820755	0.281645	0.200313	0.901874	0.338365	0.572605
CL 72:8	CL 72:8	C81H142O17P2	1447.96	[M-H]-		10.7	0.5693	1.40702	1.15651	1.25157	0.575243	0.624403	1.23985	1.1221	0.40131	1.25377	1.1152	1.37613	1.06972	0.981665	0.852845	0.464965	1.3717	1.39418	1.13918	0.77696	1.34262	1.44476	1.06354	0.807129	0.700359	1.38735	0.662808	1.20029	0.614195	0.580865	0.395907	1.7114	0.923097	0.427021	0.660631	0.626242	0.619124	1.27476	0.633264	0.324391	1.16983	0.43916	0.78302
CL 74:10	CL 74:10	C83H142O17P2	1471.96	[M-H]-		10.6	0.153693	0.245107	0.226437	0.1875	0.114776	0.104942	0.207873	0.299296	0.0689189	0.312925	0.252725	0.27409	0.232943	0.185082	0.223041	0.0765984	0.261897	0.2802	0.226983	0.167844	0.235304	0.291122	0.206635	0.17158	0.120394	0.277218	0.113657	0.184443	0.129137	0.144282	0.0886249	0.280838	0.167203	0.0964468	0.138804	0.121565	0.138677	0.245106	0.131562	0.060395	0.177544	0.0950679	0.191457
Lysophosphatidylcholin
LPC 14:0	LPC 14:0	C22H46O7PN	512.299	[M+H]+	2.73		0.0999752	0.198073	0.122465	0.221893	0.166903	0.177773	0.113978	0.0769701	0.149043	0.296225	0.1075	0.217819	0.097516	0.170014	0.327262	0.204252	0.273495	0.213987	0.219308	0.41063	0.590165	0.40506	0.271104	0.387505	2.25096	1.03947	0.504817	0.345907	0.728408	0.285578	0.381069	2.39675	0.316702	0.386361	0.347591	0.444971	0.209528	0.246401	0.593174	0.412482	0.160703	0.653691	0.818712
LPC 16:0	LPC 16:0	C24H50O7PN	540.33	[M+H]+	3.88		21.6479	38.0455	22.88	42.3191	30.6009	28.7422	16.5778	19.9362	17.9915	43.1797	15.0347	20.4125	10.3447	24.5917	52.1416	44.2994	53.7384	33.0137	36.446	71.3132	85.8701	67.75	42.0826	55.2777	166.739	114.407	85.7707	71.2914	73.3143	23.2594	78.3293	206.195	43.8205	92.3287	54.6848	64.5763	41.3656	46.2395	100.705	86.1651	34.0357	134.556	126.591
LPC 16:1	LPC 16:1	C24H48O7PN	538.314	[M+H]+	2.97		0.16024	0.21037	0.128188	0.460417	0.413702	0.322362	0.159178	0.131983	0.176631	0.430006	0.110251	0.249423	0.0995641	0.214771	0.360325	0.383104	0.337055	0.246447	0.428847	0.622662	0.832438	0.606631	0.359675	0.829481	2.90952	1.67863	0.774141	0.471437	1.05253	0.34963	0.878653	2.45668	0.48909	0.537368	0.661408	0.493833	0.229518	0.300428	0.799689	0.532344	0.257166	0.99549	1.18259
LPC 17:0	LPC 17:0	C25H52O7PN	554.346	[M+H]+	4.58		0.397747	0.61201	0.398341	0.564015	0.609785	0.599799	0.326014	0.301679	0.272271	1.01668	0.342303	0.511542	0.199965	0.630486	0.821077	0.801312	0.856191	0.567973	0.660689	1.57412	1.98035	1.07936	0.71302	0.786654	3.65453	2.03771	1.81079	1.6126	1.52826	0.503883	1.12701	4.28923	1.06383	1.57972	0.739992	1.09765	0.756355	1.03868	2.72987	1.96404	0.506627	2.67135	3.45726
LPC 17:1	LPC 17:1	C25H50O7PN	552.33	[M+H]+	3.52		0.0164935	0.0246261	0.0142542	0.0385535	0.0295083	0.0312686	0.0151836	0.0107344	0.0105133	0.0507165	0.00744926	0.0341169	0.00953459	0.0168177	0.0387146	0.0437914	0.0390247	0.0266712	0.0424566	0.0739815	0.0978793	0.0569755	0.0402912	0.0645417	0.298623	0.163773	0.0933391	0.0715993	0.116968	0.0294072	0.0610598	0.287488	0.0501274	0.0687491	0.0542079	0.0612739	0.027822	0.0422244	0.117249	0.0772042	0.0252597	0.123871	0.154115
LPC 18:0	LPC 18:0	C26H54O7PN	568.361	[M+H]+	5.31		9.48502	16.2332	13.7792	22.1005	14.9913	16.628	8.95979	15.7975	10.2171	22.4373	9.40645	9.53149	5.48583	14.9905	34.985	17.9989	24.5683	18.8826	20.8412	43.5312	62.9688	53.8502	22.3279	33.8188	116.176	64.9772	61.0009	51.1688	43.441	14.4044	49.4864	112.638	27.0289	82.7278	33.9457	32.0525	27.4364	33.5107	72.335	71.1	28.49	109.918	99.8018
LPC 18:1	LPC 18:1	C26H52O7PN	566.346	[M+H]+	4.16		2.71341	5.22689	3.53977	7.98656	5.13446	4.0936	2.97247	2.84458	3.03676	8.89088	2.23633	3.87232	1.75779	3.65005	9.35827	5.7714	7.01719	5.76121	6.97023	11.3585	18.073	14.7578	4.70902	17.0276	59.6537	35.4471	17.7603	12.4331	20.3707	3.47299	16.0585	55.1066	7.4801	22.2162	12.2818	12.4288	6.52811	7.55233	21.4438	17.3247	7.07962	22.012	31.7839
LPC 18:2	LPC 18:2	C26H50O7PN	564.33	[M+H]+	3.31		1.92309	3.30036	2.98522	4.44332	2.82962	3.21084	1.40782	1.94102	2.00932	6.85472	0.960009	2.19674	0.976674	2.16619	4.02615	4.58654	5.00149	5.35072	4.13827	10.6869	15.1642	10.7819	3.4209	8.55296	48.3158	23.5731	13.4625	9.06935	13.1913	1.61245	4.97811	36.7947	5.15059	8.20698	8.79128	11.1751	5.67371	6.01156	20.1383	15.5499	5.75079	11.4135	24.9002
LPC 20:0	LPC 20:0	C28H58O7PN	596.393	[M+H]+	6.79		0.0321279	0.052913	0.0635705	0.0879074	0.0415009	0.0780094	0.0363689	0.0716037	0.0347702	0.0840803	0.0249698	0.0397102	0.0228783	0.0515848	0.138581	0.0610872	0.0730378	0.0789808	0.0728099	0.186235	0.22859	0.211101	0.0761552	0.132462	0.453292	0.277867	0.216709	0.206199	0.135288	0.0562041	0.152691	0.371948	0.098842	0.359626	0.125657	0.106906	0.122813	0.127128	0.329724	0.237129	0.113123	0.534595	0.404697
LPC 20:1	LPC 20:1	C28H56O7PN	594.377	[M+H]+	5.47		0.0612954	0.100172	0.0699468	0.135357	0.095462	0.126873	0.098861	0.0833522	0.0604954	0.151725	0.052949	0.0734912	0.0324279	0.0911623	0.207975	0.130063	0.129308	0.113931	0.12415	0.286488	0.536039	0.297288	0.127149	0.301253	0.913375	0.581699	0.323381	0.406524	0.303053	0.0727509	0.320448	0.642126	0.166501	0.626859	0.210935	0.197995	0.178473	0.218141	0.750817	0.603779	0.183298	0.805908	0.705737
LPC 20:2	LPC 20:2	C28H54O7PN	592.361	[M+H]+	4.47		0.0393692	0.1011	0.0717397	0.136524	0.0476813	0.0763536	0.0612442	0.0637253	0.0511198	0.157336	0.0275312	0.0631073	0.0165137	0.0472048	0.140142	0.0722639	0.136325	0.122387	0.0872919	0.273661	0.487331	0.363674	0.0680746	0.317587	1.6424	0.730573	0.287618	0.283206	0.459904	0.0484929	0.216465	0.830268	0.121832	0.542908	0.281885	0.329693	0.175989	0.22012	0.870648	0.665506	0.204284	0.560743	0.781442
LPC 20:3	LPC 20:3	C28H52O7PN	590.346	[M+H]+	3.72		0.161833	0.312015	0.204045	0.569616	0.417789	0.175954	0.111591	0.232447	0.274998	0.744727	0.105504	0.187233	0.137307	0.186207	0.469048	0.376818	0.462024	0.323232	0.530487	0.640345	0.94404	1.1767	0.296728	0.996978	7.26601	3.59833	1.19835	0.509103	1.42058	0.198441	0.787865	5.33657	0.452795	1.33721	1.10024	0.978796	0.377666	0.605082	1.57283	1.37507	0.737414	1.47173	2.52837
LPC 20:4	LPC 20:4	C28H50O7PN	588.33	[M+H]+	3.26		0.665308	0.851752	0.452869	1.09622	1.72556	0.608847	0.493519	0.477813	0.531677	1.44611	0.501175	0.409682	0.357044	0.809984	1.37771	1.73696	1.24902	0.820554	1.8385	1.40217	2.69945	2.1348	0.805626	2.61724	11.1343	5.28071	3.09539	1.324	2.7053	0.623397	1.97506	8.33156	1.79681	2.84914	1.8757	2.62242	0.823976	1.38572	2.83908	3.1146	1.11932	2.79293	6.37642
LPC 22:4	LPC 22:4	C30H54O7PN	616.361	[M+H]+	4.17		0.0177398	0.0479784	0.0289133	0.0819332	0.0306147	0.0177119	0.0249144	0.0227448	0.0198346	0.0708984	0.00984498	0.0278083	0.0101201	0.0172218	0.0796775	0.0264004	0.059705	0.0429714	0.072862	0.0626232	0.157888	0.19033	0.0378952	0.253921	0.873206	0.437777	0.148095	0.0761869	0.266918	0.0269432	0.14338	0.625893	0.0515212	0.308138	0.158176	0.152095	0.0555757	0.0984771	0.194534	0.200255	0.0834906	0.317011	0.318899
LPC 22:5	LPC 22:5	C30H52O7PN	614.346	[M+H]+	3.47		0.0328859	0.0553002	0.0278687	0.0830186	0.0498877	0.0354159	0.0234811	0.0297338	0.0384375	0.0905751	0.0145477	0.0320462	0.0195707	0.0409197	0.0665835	0.0797152	0.0768428	0.0556359	0.0699031	0.114042	0.207016	0.158069	0.0395427	0.139803	1.14897	0.374676	0.188823	0.108638	0.191725	0.0291431	0.181066	0.791083	0.10822	0.210117	0.155683	0.17586	0.0587365	0.123051	0.33018	0.304753	0.0924117	0.228492	0.425919
LPC 22:6	LPC 22:6	C30H50O7PN	612.33	[M+H]+	3.15		0.187859	0.121276	0.043059	0.135502	0.338444	0.193867	0.0736727	0.0866428	0.080158	0.169509	0.0796513	0.0623843	0.0534049	0.197719	0.234222	0.560765	0.190079	0.0803632	0.268146	0.413031	0.458581	0.304064	0.15935	0.160432	1.4999	0.84832	0.501039	0.313073	0.274465	0.108056	0.311955	0.867551	0.435297	0.543151	0.259751	0.342077	0.0746193	0.324582	0.800894	0.708072	0.206617	0.58424	1.00899
LPC 24:1	LPC 24:1	C32H64O7PN	650.44	[M+H]+	8.15		0.0127918	0.0267097	0.00896323	0.035898	0.00995932	0.0284264	0.0301976	0.0177701	NA	0.0347897	NA	0.0160666	0.0083321	0.0135072	0.0455706	0.018253	0.0278699	0.0122896	0.0290369	0.06694	0.125588	0.0741468	0.0280895	0.0682271	0.176495	0.129501	0.0595437	0.0952528	0.0601739	0.0212202	0.0756073	0.130775	0.0286317	0.144119	0.0480737	0.0481423	0.0255882	0.0526325	0.147037	0.101959	0.0415782	0.208714	0.14214
LPC O-16:0	LPC O-16:0	C24H52O6PN	526.351	[M+H]+	4.44		0.38078	1.37053	0.534171	2.07768	0.42086	0.61868	0.615767	0.768112	0.682246	2.09969	0.334471	1.10007	0.156055	0.380275	1.56297	0.457141	1.58319	1.14643	1.27238	2.45225	5.54615	9.3891	0.49269	4.1203	23.9706	13.4727	3.28081	2.69206	6.88234	0.39188	1.88198	24.4378	1.20058	8.92358	5.44411	7.58227	3.03385	2.76037	7.87873	7.32732	3.4901	6.36191	9.69469
LPC O-18:0	LPC O-18:0	C26H56O6PN	554.382	[M+H]+	5.95		0.145055	0.474475	0.237092	0.55972	0.156124	0.231618	0.237273	0.304273	0.21875	0.72714	0.136628	0.426966	0.0688984	0.126726	0.730042	0.186058	0.538247	0.438373	0.434192	0.794572	2.12798	2.66215	0.184873	1.42639	5.03353	4.0605	1.01676	0.979596	2.32554	0.148228	0.65693	6.55795	0.388288	4.32066	2.00236	2.4038	1.68156	1.40002	3.88609	3.37529	1.37939	3.24732	3.49
LPC O-20:0	LPC O-20:0	C28H60O6PN	582.413	[M+H]+	7.44		0.0199395	0.0505593	0.0334466	0.0834645	0.0163147	0.035274	0.04821	0.0388067	0.019039	0.0922339	0.0160203	0.0718042	0.010563	0.0158242	0.10323	0.0294276	0.0591707	0.0569734	0.0553516	0.111713	0.379455	0.328325	0.0299555	0.197267	0.6363	0.56821	0.125451	0.136634	0.319607	0.024366	0.0953033	0.797497	0.0563119	0.679888	0.341714	0.285756	0.291321	0.197336	0.58341	0.625118	0.191217	0.783079	0.480114
LPC P-16:0	LPC P-16:0	C24H50O6PN	524.335	[M+H]+	4.37		0.312739	0.537296	0.397658	0.807932	0.371043	0.556308	0.466693	0.447994	0.304938	0.905982	0.271077	0.42147	0.245874	0.37266	0.90505	0.445198	0.689648	0.65233	0.564694	1.23884	2.42209	1.98119	0.421608	1.68108	5.21147	3.00572	1.30271	1.42986	1.86021	0.419839	1.05841	4.84433	0.556661	2.81538	1.21068	1.7746	1.04344	1.10311	2.92077	2.54406	0.991374	2.06397	3.00901
LPC P-18:0	LPC P-18:0	C26H54O6PN	552.366	[M+H]+	5.86		0.184233	0.634131	0.270216	0.992885	0.304779	0.402432	0.397266	0.405243	0.328835	0.88084	0.211835	0.455324	0.106972	0.243879	0.83488	0.265403	0.746703	0.569177	0.638564	1.14732	2.48196	4.13152	0.226853	2.00992	9.54485	6.3971	1.59228	1.21393	2.81034	0.303513	0.896712	8.93688	0.615036	4.09481	2.03576	3.07707	1.1865	1.19298	3.81998	3.05614	1.48913	2.53014	4.37793
Lysophosphatidylethanolamine
LPE 16:0	LPE 16:0	C21H44O7PN	452.278	[M+H]+	4.03		0.435882	0.741123	0.431522	0.927987	0.421191	0.828312	0.684049	0.258417	0.364071	0.738857	0.269448	0.494025	0.268364	0.397138	0.910258	0.717609	0.922741	0.450924	0.668561	1.35859	1.34593	0.991848	0.6198	0.573118	3.79365	2.28736	1.70536	1.46198	0.923715	0.415504	1.14295	4.16399	0.570284	1.39256	0.912719	0.960304	0.688992	0.869356	1.32188	0.75073	0.461229	2.56689	2.15052
LPE 18:0	LPE 18:0	C23H48O7PN	480.309	[M+H]+	5.49		1.00171	2.21381	1.59067	2.78324	1.40495	2.96314	3.64361	1.16451	1.15827	1.93469	0.973184	1.72565	0.940287	1.09872	2.73891	1.21682	2.75044	1.61915	2.46935	3.37002	6.61169	4.22459	2.11265	2.09749	8.29422	5.11052	4.3738	4.36885	3.16868	1.65262	3.02015	9.11583	1.50402	4.80081	2.71996	3.08096	2.85889	2.76793	3.00274	2.87524	2.41742	7.03975	6.01301
LPE 18:1	LPE 18:1	C23H46O7PN	478.293	[M+H]+	4.31		0.250109	0.65479	0.458024	0.864856	0.475256	0.678069	1.00717	0.308103	0.371416	0.979634	NA	0.568	0.276855	0.303957	0.7194	0.390908	0.737336	0.50888	0.789452	0.846143	1.48771	1.00817	0.467898	0.661814	3.47359	1.99534	1.03908	1.03545	0.710076	0.457626	0.69463	3.66668	0.452016	0.87712	0.691096	0.785641	0.721176	0.54186	0.769267	0.652371	0.476825	1.27634	1.10613
LPE 18:2	LPE 18:2	C23H44O7PN	476.278	[M+H]+	3.42		0.116321	0.185953	0.161062	0.230006	0.20786	0.228771	0.104872	0.0952417	0.138384	0.284988	0.0516358	0.100744	0.0828122	0.0719033	0.185188	0.317103	0.260241	0.229823	0.190184	0.538502	0.271714	0.313361	0.237371	0.179261	1.54085	0.721065	0.497287	0.400527	0.227141	0.114636	0.22667	1.23862	0.196923	0.234633	0.252684	0.237117	0.207809	0.194064	0.596752	0.254705	0.144097	0.496742	0.597817
LPE 20:4	LPE 20:4	C25H44O7PN	500.278	[M+H]+	3.34		0.323625	0.71473	0.516897	0.862396	0.710616	0.337848	0.81367	0.39087	0.623546	1.24509	0.835247	0.612744	0.525873	0.56951	0.62591	0.482947	0.693796	0.511672	0.91683	0.689674	0.932771	1.05164	0.525385	0.769647	2.96902	2.24789	1.00794	0.863405	0.780963	0.537925	0.660673	4.55634	0.596925	0.574267	0.633189	0.692732	0.557998	0.614048	0.505211	0.559252	0.54222	0.722011	0.927771
LPE 22:4	LPE 22:4	C27H48O7PN	528.309	[M+H]+	4.27		0.0398413	0.145905	0.100574	0.165189	0.0763647	0.0315015	0.168405	0.0870059	0.0829179	0.262703	NA	0.0969084	0.0908166	0.0831097	0.130017	0.01757	0.111476	0.0904414	0.15968	0.0883609	0.149584	0.284221	0.0938302	0.1811	0.606489	0.479806	0.20246	0.131367	0.134795	0.087327	0.101222	0.872243	0.0762507	0.106313	0.10953	0.119082	0.0822288	0.134518	0.0568908	0.082723	0.124347	0.146958	0.136627
LPE 22:6	LPE 22:6	C27H44O7PN	524.278	[M+H]+	3.24		0.182633	0.148108	0.0586402	0.17008	0.344865	0.175882	0.162307	0.0828959	0.112913	0.142375	0.178999	0.150134	0.0977295	0.163045	0.201175	0.492218	0.196224	0.0846009	0.29131	0.305826	0.148921	0.171627	0.154676	0.0828672	0.519333	0.376116	0.324294	0.302695	0.143052	0.137827	0.22451	0.42957	0.294121	0.208643	0.146486	0.13658	0.0746325	0.189826	0.22461	0.146585	0.0975199	0.209097	0.290958
LPE P-16:0	LPE P-16:0	C21H44O6PN	436.283	[M+H]+	4.58		0.448779	1.24743	0.89861	1.76593	0.575443	1.99121	2.14473	0.592858	0.576973	1.18261	0.627492	1.19352	0.626165	0.620583	1.37632	0.371676	1.50012	0.932054	1.416	1.45936	4.33603	2.92864	0.847817	1.58047	4.5181	3.12485	1.59118	2.54655	2.38577	0.847838	1.09545	5.8874	0.705824	2.65628	1.62415	2.11209	1.61701	1.58153	1.49203	2.28598	1.45249	2.95232	2.44565
LPE P-18:0	LPE P-18:0	C23H48O6PN	464.314	[M+H]+	6.1		0.704607	1.38603	1.51479	1.94585	0.887349	2.10637	2.17388	1.14086	0.756746	1.31335	0.815784	1.1038	1.13823	1.10777	2.13507	0.594072	1.83093	1.48266	1.81502	1.72506	5.29923	4.42078	1.55779	1.85501	4.95884	3.5927	2.27697	3.75535	3.06727	1.05763	1.66736	6.32379	0.974615	3.82789	2.11281	2.24356	2.53403	2.38038	1.96554	3.43088	1.96072	4.87439	3.78927
Lysophosphatidic acid
LPA 16:0	LPA 16:0	C19H39O7P	409.236	[M-H]-		3.9	NA	NA	NA	NA	NA	NA	NA	NA	NA	NA	NA	NA	NA	NA	NA	NA	NA	NA	NA	NA	NA	NA	NA	NA	NA	NA	NA	NA	NA	NA	NA	NA	NA	NA	NA	NA	NA	NA	NA	NA	NA	NA	NA
LPA 18:0	LPA 18:0	C21H43O7P	437.267	[M-H]-		5.2	NA	NA	NA	NA	NA	NA	NA	NA	NA	NA	NA	NA	NA	NA	NA	NA	NA	NA	NA	NA	NA	NA	NA	NA	NA	NA	NA	NA	NA	NA	NA	NA	NA	NA	NA	NA	NA	NA	NA	NA	NA	NA	NA
LPA 18:1	LPA 18:1	C21H41O7P	435.252	[M-H]-		4	NA	NA	NA	NA	NA	NA	NA	NA	NA	NA	NA	NA	NA	NA	NA	NA	NA	NA	NA	NA	NA	NA	NA	NA	NA	NA	NA	NA	NA	NA	NA	NA	NA	NA	NA	NA	NA	NA	NA	NA	NA	NA	NA
LPA 20:4	LPA 20:4	C23H39O7P	457.236	[M-H]-		3	NA	NA	NA	NA	NA	NA	NA	NA	NA	NA	NA	NA	NA	NA	NA	NA	NA	NA	NA	NA	NA	NA	NA	NA	NA	NA	NA	NA	NA	NA	NA	NA	NA	NA	NA	NA	NA	NA	NA	NA	NA	NA	NA
Lysophosphatidylinositol
LPI 18:0	LPI 18:0	C27H53O12P	599.32	[M-H]-		4.4	0.0354265	0.0758301	0.0566036	0.0997528	0.0481493	0.0534581	0.0824769	0.0585629	0.0595066	0.1039	0.0855763	0.0756958	0.0525403	0.232164	0.126179	0.0236248	0.0772282	0.092031	0.0898638	0.0874038	0.258432	0.197629	0.0876457	0.0926758	0.342924	0.174195	0.142653	0.196962	0.151583	0.0550968	0.160158	0.157629	0.0730047	0.251555	0.136767	0.072259	0.0715892	0.280441	0.0977662	0.13687	0.085217	0.304348	0.0866749
LPI 18:1	LPI 18:1	C27H51O12P	597.305	[M-H]-		3.3	0.0017208	0.00563636	0.00350911	0.0094983	0.00543918	0.0028778	0.00714137	0.00651138	0.00245335	0.00875893	0.00155395	0.00645816	0.00367887	0.0234813	0.0072545	0.00155096	0.0066429	0.00752136	0.0081752	0.0098746	0.0222511	0.0199888	0.00505338	0.00876616	0.0389755	0.0176859	0.010822	0.0153992	0.0133802	0.00470516	0.0187775	0.0116791	0.00612198	0.0181401	0.0158419	0.00732573	0.00411694	0.0275407	0.0095467	0.0125915	0.00996221	0.0242742	0.0084669
LPI 20:4	LPI 20:4	C29H49O12P	619.289	[M-H]-		2.2	0.00211046	0.00571682	0.00459432	0.00899895	0.00438096	0.004949	0.010125	0.00819527	0.00155282	0.00811446	0.00539105	0.00423066	0.0034993	0.00474488	0.00853713	0.00401306	0.00595614	0.0081702	0.00881819	0.00639142	0.0186079	0.0186258	0.00502499	0.00442128	0.0246966	0.0114321	0.00735159	0.0120549	0.00292868	0.00674565	0.0404569	0.00587138	0.00547439	0.0127291	0.00873182	0.00634206	0.00449122	0.0174917	0.0072779	0.00828596	0.0103863	0.0105634	0.00607924
Lysophosphatidylserine
LPS 18:0	LPS 18:0	C24H48NO9P	524.299	[M-H]-		4.5	0.0242149	0.052702	0.0346098	0.0514551	0.0336671	0.0492279	0.0845511	0.0251733	0.0225933	0.0548887	0.0423103	0.058873	0.0277999	0.0748512	0.0549671	0.0140195	0.0463719	0.0450397	0.0464822	0.0420167	0.111185	0.091266	0.052787	0.0361801	0.0783328	0.0809798	0.0485295	0.0638089	0.0362447	0.0311643	0.0307329	0.0877221	0.0283513	0.0370264	0.0747819	0.0272963	0.0291872	0.133165	0.0209579	0.0266047	0.0312657	0.0492475	0.0279373
LPS 18:1	LPS 18:1	C24H46NO9P	522.284	[M-H]-		3.2	0.00825329	0.0174477	0.013537	0.0228695	0.0188144	0.014624	0.0268286	0.0150747	0.0242275	0.0279557	0.0647388	0.0162758	0.0178665	0.0293238	0.0149743	0.00695681	0.0131393	0.016413	0.0183641	0.0129829	0.0257714	0.0300376	0.0130004	0.0144861	0.0320555	0.0250287	0.0146903	0.0230252	0.0117891	0.0121508	0.0600566	0.0239613	0.00866646	0.00641534	0.0151873	0.00849396	0.0106897	0.0244441	0.00593306	0.00717871	0.0138983	0.00739956	0.00659271
LPS 20:4	LPS 20:4	C26H44NO9P	544.268	[M-H]-		2.3	0.000315407	0.00242302	0.00179692	0.00221762	0.00121445	0.000310396	0.00449458	0.00152097	0.00316102	0.00327592	0.00204785	0.00267601	0.000645125	0.00284057	0.00261922	0.000966389	0.00165855	0.00227031	0.00332999	0.00111244	0.00446113	0.00521847	0.00245852	0.00214206	0.00357994	0.00540386	0.00232847	0.0026427	0.00066867	0.00083367	0.0130266	0.00321023	0.00152693	0.00170242	0.00145725	0.00124224	0.00253926	0.00460876	0.000251165	0.00114161	0.00165852	0.00123926	0.00115503
Sphingolipids
Sphingomyelin
SM 28:1;O2	SM 28:1;O2	C33H67O6PN2	619.481	[M+H]+	6.88		0.00197714	0.0108956	0.0148856	0.00899536	0.00400915	0.00506222	0.0118327	0.0175671	0.000711422	0.024719	NA	0.0135251	NA	0.00668131	0.0134957	0.00749051	0.0123101	0.0163264	0.0147424	0.0209957	0.0435524	0.0475537	0.0110175	0.012468	0.0914692	0.0611473	0.0319578	0.0130644	0.0334829	0.0201315	0.0461176	0.132959	0.0218129	0.0249131	0.0148439	0.0252243	0.0228177	0.0218166	0.0325113	0.0252521	0.0249562	0.039817	0.0693582
SM 30:0;O2	SM 30:0;O2	C35H73O6PN2	649.528	[M+H]+	8.53		0.0100181	0.0245285	0.0217044	0.021582	0.0157155	0.00915809	0.013323	0.0205474	0.0144712	0.0476721	0.0066397	0.0278693	0.00995431	0.0146871	0.0321917	0.0164031	0.0299668	0.0251846	0.0213258	0.035582	0.0506912	0.0649004	0.0139626	0.0178503	0.181539	0.0953288	0.0501587	0.0258856	0.0482471	0.0159569	0.04828	0.234542	0.0219659	0.0341256	0.0251048	0.0410206	0.0314424	0.0300262	0.0426666	0.0301121	0.0325981	0.0334992	0.0714395
SM 31:1;O2	SM 31:1;O2	C36H73O6PN2	661.528	[M+H]+	8.62		0.137176	0.209227	0.164687	0.187943	0.166728	0.146602	0.164366	0.113335	0.133913	0.591237	0.196782	0.335179	0.111405	0.200697	0.201922	0.20633	0.235935	0.178171	0.219048	0.404685	0.570919	0.420373	0.18472	0.277697	1.6702	0.898581	0.488635	0.370276	0.683288	0.214672	0.410135	2.05838	0.272178	0.261323	0.209644	0.373003	0.237004	0.359858	0.550902	0.351246	0.183993	0.433061	0.793947
SM 32:0;O2	SM 32:0;O2	C37H77O6PN2	677.56	[M+H]+	9.57		0.340499	0.739822	0.490402	0.819484	0.420688	0.347874	0.513412	0.45995	0.384089	1.366	0.333667	0.693534	0.299071	0.402776	0.773935	0.464148	0.850749	0.534438	0.585806	1.18945	2.0162	2.10414	0.467274	0.971127	6.25182	3.19489	1.25472	1.16787	1.69666	0.3996	1.53888	8.1327	0.590472	0.978634	0.862454	1.6447	0.687865	0.880518	1.30471	1.07729	0.799742	1.00361	1.81336
SM 32:0;O3	SM 32:0;O3	C37H77O7PN2	693.555	[M+H]+	8.68		0.00258574	0.00417825	0.00445665	0.00482737	0.00169925	0.00119092	0.00426795	0.0013059	0.000430352	0.00917002	0.000686549	0.00310508	0.000285114	0.00223489	0.00579052	0.0028494	0.00547436	0.00475949	0.00469913	0.0104425	0.0136717	0.00809388	0.00373698	0.00609933	0.0267468	0.0127719	0.00876903	0.00670688	0.00968503	0.0034777	0.0104919	0.0272051	0.00408866	0.00581735	0.00532499	0.00754734	0.00631508	0.0068607	0.0113803	0.00842552	0.00315722	0.0116228	0.0136362
SM 32:1;O2	SM 32:1;O2	C37H75O6PN2	675.544	[M+H]+	9.18		10.6929	20.2626	12.7444	17.1456	10.5843	8.09415	12.3036	11.838	10.4817	35.0889	10.9182	14.32	7.64247	10.7946	23.5043	14.4419	24.2921	13.4399	19.7123	26.292	47.365	49.4383	17.6292	33.3829	124.1	67.3376	38.818	34.2377	53.4206	14.1148	48.4149	165.472	18.9195	40.1772	23.2369	42.2919	18.4127	33.1714	36.641	33.4772	23.4949	49.8081	58.8612
SM 32:1;O3	SM 32:1;O3	C37H75O7PN2	691.539	[M+H]+	8.82		0.0607738	0.102715	0.0763286	0.0837295	0.0547935	0.0417126	0.0705087	0.0526063	0.0636529	0.187698	0.0580256	0.0949637	0.0435577	0.0538486	0.156597	0.0609681	0.102203	0.0631678	0.119762	0.115428	0.249569	0.296383	0.130066	0.210985	0.788744	0.495973	0.206251	0.178539	0.273855	0.0752122	0.485192	0.953585	0.089704	0.205847	0.120918	0.224564	0.105463	0.191686	0.18737	0.163264	0.1233	0.226802	0.370798
SM 32:2;O2	SM 32:2;O2	C37H73O6PN2	673.528	[M+H]+	8.29		0.260798	0.541765	0.330584	0.491718	0.428762	0.30529	0.316542	0.303973	0.238851	0.970549	0.381479	0.471754	0.209802	0.355686	0.545769	0.369761	0.631711	0.379009	0.488925	0.731291	1.17494	1.11032	0.446028	0.760923	2.88416	1.86918	1.20011	0.850658	1.23857	0.543922	1.48323	3.51896	0.525861	0.868064	0.61645	1.05401	0.500895	0.746566	1.22571	0.835224	0.539401	1.03055	2.21158
SM 33:0;O2	SM 33:0;O2	C38H79O6PN2	691.575	[M+H]+	10.05		0.110971	0.190064	0.129066	0.204119	0.116799	0.118684	0.191122	0.104846	0.0908065	0.41178	0.10472	0.230043	0.0742596	0.117926	0.17965	0.141474	0.230702	0.130428	0.216704	0.414768	0.653099	0.523178	0.164284	0.307748	1.503	0.900263	0.379441	0.398589	0.527991	0.12067	0.345815	2.0199	0.178276	0.196874	0.208915	0.40549	0.188315	0.273169	0.41282	0.325053	0.193499	0.233678	0.502007
SM 33:1;O2	SM 33:1;O2	C38H77O6PN2	689.56	[M+H]+	9.69		7.34496	11.8008	8.45195	11.3212	7.5136	6.46547	10.6458	7.07649	6.62763	26.5527	8.85291	11.7571	4.75241	7.27377	12.5545	9.83137	14.3594	8.50191	13.6178	20.7703	37.0631	31.1479	10.6289	19.3637	87.8313	46.533	26.9453	24.524	37.1979	8.48037	24.6099	102.552	12.0115	19.2978	12.9887	23.9442	11.8784	20.1826	26.4771	22.5853	13.2467	27.114	40.6124
SM 33:1;O3	SM 33:1;O3	C38H77O7PN2	705.555	[M+H]+	9.34		0.0478584	0.0715018	0.0613926	0.0627736	0.0393541	0.0412453	0.0719109	0.0397444	0.0453132	0.162355	0.050585	0.0915039	0.0340869	0.0417907	0.104909	0.0430041	0.0767908	0.0520733	0.0885365	0.116576	0.220167	0.224137	0.099756	0.157819	0.520396	0.461273	0.166498	0.151356	0.21419	0.0605282	0.298086	0.652665	0.0685288	0.102367	0.0825681	0.144524	0.0879731	0.126156	0.159909	0.128498	0.0793884	0.123149	0.273403
SM 33:2;O2	SM 33:2;O2	C38H75O6PN2	687.544	[M+H]+	8.91		0.106696	0.178125	0.0956765	0.13014	0.123118	0.108016	0.11475	0.101634	0.0916288	0.273007	0.164094	0.157053	0.0713132	0.104147	0.148534	0.149415	0.207965	0.103536	0.203989	0.245899	0.406239	0.347354	0.137839	0.226914	1.09076	0.495354	0.414239	0.317076	0.45857	0.136488	0.363149	1.17902	0.174737	0.256317	0.167845	0.333689	0.143074	0.2682	0.37557	0.28907	0.174231	0.358387	0.676608
SM 34:0;O2	SM 34:0;O2	C39H81O6PN2	705.591	[M+H]+	10.52		14.4745	32.0195	18.8279	34.6459	15.7872	14.0677	24.2429	21.229	16.3121	41.8135	15.1357	20.1108	12.04	17.2798	30.7841	16.1928	29.1975	20.2031	23.4609	38.0515	56.9192	63.5196	25.1398	43.8257	109.168	88.8684	33.5034	42.0274	50.3288	15.9332	38.9959	181.253	19.2893	36.567	36.1625	53.5947	26.661	29.4051	40.299	42.3202	31.9526	34.724	44.7972
SM 34:0;O3	SM 34:0;O3	C39H81O7PN2	721.586	[M+H]+	9.7		0.162575	0.272033	0.280939	0.371607	0.228938	0.166604	0.229191	0.157998	0.128611	0.495424	0.152028	0.114059	0.0789536	0.163247	0.415997	0.257257	0.329505	0.262568	0.336972	0.557845	0.900904	0.619944	0.286357	0.477016	1.61845	0.783132	0.595376	0.51282	0.473883	0.185351	0.572202	1.33882	0.230886	0.515797	0.410771	0.519872	0.374224	0.392276	0.675643	0.545905	0.265528	0.719854	0.778498
SM 34:0;O4	SM 34:0;O4	C39H81O8PN2	737.581	[M+H]+	9.44		0.00995991	0.0219211	0.0182861	0.0329664	0.0112536	0.0116692	0.0208413	0.0129223	0.00685107	0.0343743	0.0110698	0.0125211	0.00607725	0.0105581	0.0358606	0.0121803	0.0271437	0.0172592	0.0252699	0.0390771	0.08001	0.098811	0.0286894	0.0592114	0.199676	0.132298	0.0519543	0.0500636	0.070116	0.0161731	0.0722443	0.213577	0.0186509	0.0675747	0.0466115	0.0557765	0.0265991	0.029104	0.0550694	0.0505959	0.0260695	0.0752436	0.0869358
SM 34:1;O2	SM 34:1;O2	C39H79O6PN2	703.575	[M+H]+	10.17		128.453	245.33	177.992	238.973	197.406	139.407	203.447	175.33	190.094	304.071	225.551	161.868	136.311	192.497	242.553	161.694	222.517	180.094	197.457	249.349	348.415	320.712	207.04	272.84	478.409	393.639	263.213	273.635	312.809	165.457	282.108	821.072	176.979	262.592	229.104	291.004	235.868	222.301	272.078	285.052	238.54	288.59	323.966
SM 34:1;O3	SM 34:1;O3	C39H79O7PN2	719.57	[M+H]+	9.83		1.01096	2.375	1.77088	2.27976	1.01401	0.74497	1.96317	1.24954	1.13033	3.42437	1.1099	1.61504	1.03078	1.16091	3.30189	0.798717	2.21315	1.33699	2.25673	2.26923	5.8144	8.30366	3.17443	5.95159	16.2418	14.2254	3.58035	3.93769	5.65384	1.612	10.3462	17.4585	1.55663	3.33218	2.90602	5.19597	2.2086	2.78468	2.9803	3.18794	2.51485	3.11808	5.63215
SM 34:1;O4	SM 34:1;O4	C39H79O8PN2	735.565	[M+H]+	8.47		0.0044839	0.0113368	0.0139016	0.00940118	0.00155988	0.00946885	0.0100576	0.00615155	NA	0.0136314	NA	0.00607991	NA	NA	0.0200436	0.00487381	0.0140651	0.010443	0.00667325	0.0226432	0.0320089	0.0316984	0.0142052	0.0216592	0.0610945	0.0601627	0.0276145	0.0221004	0.0215779	0.00771491	0.0629444	0.0747325	0.00866463	0.0255533	0.0141502	0.0219604	0.0173356	0.0135761	0.0303241	0.0204332	0.0145464	0.0307693	0.037556
SM 34:2;O2	SM 34:2;O2	C39H77O6PN2	701.56	[M+H]+	9.39		10.6465	26.7252	13.8602	23.3761	12.3995	10.1742	15.7054	14.6501	10.2262	31.5268	12.1384	12.3527	6.729	9.91872	28.3453	14.4714	30.4182	14.6185	21.6529	30.4389	62.2158	58.9604	22.2829	43.4942	117.681	74.0729	50.8053	44.474	53.3633	15.6045	69.1696	139.39	17.9155	53.8473	32.9737	55.3549	21.7705	33.5269	48.0765	45.6505	29.4708	55.3667	80.2545
SM 34:2;O3	SM 34:2;O3	C39H77O7PN2	717.555	[M+H]+	9.03		0.114518	0.243911	0.149972	0.193408	0.118618	0.0997671	0.157212	0.103801	0.131244	0.304217	0.123914	0.176848	0.0650977	0.106276	0.351965	0.101192	0.229128	0.135608	0.217666	0.22674	0.59651	0.637786	0.362178	0.582891	1.12972	0.998085	0.477344	0.398279	0.529632	0.164891	1.45268	1.44166	0.154438	0.521144	0.338609	0.591644	0.244477	0.36661	0.458429	0.423484	0.267454	0.497666	0.871613
SM 34:3;O2	SM 34:3;O2	C39H75O6PN2	699.544	[M+H]+	8.69		0.0263062	0.0661669	0.0262883	0.0511192	0.0292869	0.0324065	0.0357714	0.0268584	0.013802	0.089589	0.0245505	0.0473693	0.0179322	0.0302679	0.0507217	0.0416941	0.0729441	0.0294865	0.0579312	0.0848207	0.13922	0.102841	0.0435217	0.0761748	0.301872	0.154331	0.121678	0.104809	0.137235	0.0470801	0.146018	0.380337	0.060706	0.100308	0.0656637	0.121464	0.0453835	0.0823206	0.13476	0.104436	0.051734	0.131287	0.218039
SM 35:0;O2	SM 35:0;O2	C40H83O6PN2	719.607	[M+H]+	10.98		0.268041	0.539653	0.262504	0.525778	0.312762	0.21922	0.471606	0.310144	0.231862	0.846616	0.260105	0.481434	0.190922	0.332316	0.43201	0.257437	0.546145	0.265533	0.510841	0.682262	1.14563	1.34728	0.377621	0.712886	2.41492	1.79152	0.730178	0.902732	1.02006	0.282645	0.482841	4.33215	0.416633	0.420913	0.533768	0.920519	0.376308	0.540669	0.637774	0.600279	0.487055	0.385673	0.917656
SM 35:1;O2	SM 35:1;O2	C40H81O6PN2	717.591	[M+H]+	10.66		5.87774	9.65202	6.99362	8.78324	8.84867	6.18285	8.66154	5.47407	7.00105	19.3821	9.93755	9.52862	6.54033	8.9562	9.04548	7.07104	9.4487	6.68379	9.76622	11.984	19.6692	15.8477	7.54823	10.837	36.2919	26.8984	13.4652	13.2197	19.9283	6.36415	13.8798	62.6028	8.29145	9.66864	8.36465	14.6224	8.79979	9.91066	14.8502	12.9835	7.14259	11.2798	18.0508
SM 35:1;O3	SM 35:1;O3	C40H81O7PN2	733.586	[M+H]+	10.3		0.00994934	0.017912	0.0154977	0.0176994	0.0039753	0.0103306	0.0189775	0.0128497	0.00369132	0.0318837	0.00528738	0.0126753	0.00325386	0.00516151	0.0298878	0.00988082	0.019988	0.0147846	0.0137467	0.0338642	0.0664242	0.0564579	0.0176082	0.034875	0.0924434	0.0917397	0.0361658	0.0356711	0.0384199	0.0128846	0.0572033	0.134419	0.0151391	0.0317153	0.0176788	0.030457	0.0234231	0.0214169	0.0453843	0.0343614	0.0233319	0.0311767	0.0444536
SM 35:2;O2	SM 35:2;O2	C40H79O6PN2	715.575	[M+H]+	9.91		0.356475	0.64317	0.352357	0.551068	0.381881	0.35736	0.486223	0.328521	0.353022	1.09303	0.525422	0.537284	0.295287	0.443083	0.584659	0.467967	0.67181	0.351048	0.594841	0.775159	1.50637	1.32115	0.515036	0.869881	3.63613	1.84817	1.36076	1.26021	1.5059	0.395585	1.1207	3.75923	0.594572	0.938186	0.595741	1.1386	0.516203	0.759734	1.26667	0.970884	0.555521	0.869741	2.20984
SM 36:0;O2	SM 36:0;O2	C41H85O6PN2	733.622	[M+H]+	11.4		2.46296	8.31868	3.97584	8.79405	5.88814	2.94087	6.3661	5.93639	4.91089	11.0998	5.22344	4.18262	3.18905	4.34416	7.02617	3.05815	8.46096	3.55602	6.85357	6.20935	11.0368	16.7137	2.78745	4.85899	23.7534	14.0105	7.83932	8.44196	9.8253	2.94306	7.96903	47.0636	3.47703	5.69323	6.8311	10.8858	4.19283	3.96395	5.00893	6.06935	7.04137	3.85166	7.88
SM 36:1;O2	SM 36:1;O2	C41H83O6PN2	731.607	[M+H]+	11.09		39.3583	87.9222	67.072	96.4576	67.8645	49.6768	81.6772	57.3401	65.9073	132.182	84.8865	51.153	59.5457	74.9234	88.8454	46.2165	82.4811	64.3593	69.1122	78.1084	120.241	114.689	49.8677	61.4228	193.3	141.736	83.0869	95.3518	116.19	45.6626	103.762	360.239	53.9437	65.0504	66.6128	91.8238	71.6222	50.6212	80.0425	73.6749	56.2641	72.3871	94.1879
SM 36:1;O3	SM 36:1;O3	C41H83O7PN2	747.602	[M+H]+	10.8		0.0601247	0.162451	0.108134	0.173082	0.0568137	0.0662042	0.151084	0.0764024	0.0934925	0.244187	0.0860102	0.0953595	0.0729204	0.0770361	0.239778	0.0481689	0.148072	0.0875344	0.123257	0.152146	0.369411	0.419421	0.159055	0.226415	0.961089	0.690465	0.190161	0.247832	0.400229	0.0826096	0.576302	1.31419	0.086245	0.159486	0.153711	0.229435	0.12494	0.0954307	0.195357	0.155757	0.109802	0.145525	0.256348
SM 36:2;O2	SM 36:2;O2	C41H81O6PN2	729.591	[M+H]+	10.4		16.0303	37.662	23.7578	35.0368	27.3939	19.6754	26.436	18.6564	25.9322	51.5408	33.6731	21.8898	21.6031	25.845	34.0947	19.0681	34.3905	23.7514	26.3151	31.34	59.1837	46.3804	19.4697	27.761	101.797	63.807	44.2673	42.0112	57.5771	17.7529	53.5402	166.339	21.2741	37.5464	29.4969	44.6516	29.2012	24.5456	43.0398	38.0542	22.689	35.7135	57.1045
SM 36:2;O3	SM 36:2;O3	C41H81O7PN2	745.586	[M+H]+	10.06		0.0485251	0.105756	0.0671989	0.10141	0.0755139	0.0608887	0.0980323	0.0589429	0.0789775	0.126232	0.0770486	0.0556127	0.088696	0.0761138	0.143039	0.0497905	0.0941855	0.0609681	0.0787334	0.109067	0.210817	0.172942	0.0671453	0.0980571	0.360892	0.21529	0.130911	0.166607	0.170288	0.0626171	0.280155	0.555983	0.0807467	0.0730171	0.0913453	0.0949974	0.0706611	0.0746011	0.123118	0.0967879	0.0691733	0.0716452	0.183474
SM 36:3;O2	SM 36:3;O2	C41H79O6PN2	727.575	[M+H]+	9.7		0.215215	0.47642	0.234339	0.420726	0.325477	0.262406	0.391959	0.24744	0.204709	0.788909	0.354094	0.396841	0.172856	0.311018	0.375938	0.3626	0.575444	0.270926	0.394671	0.676296	1.26739	0.766724	0.249858	0.439617	2.53043	1.14847	1.20696	0.857409	1.09168	0.319349	1.17755	2.98256	0.46544	0.598905	0.430057	0.736295	0.324156	0.560954	1.03861	0.770886	0.370327	0.827005	1.7718
SM 37:1;O2	SM 37:1;O2	C42H85O6PN2	745.622	[M+H]+	11.54		1.78423	2.74679	2.20019	2.85129	2.51608	1.76802	2.26077	2.15864	1.67597	6.76127	2.84445	2.02403	1.55376	2.34551	3.33996	2.63264	3.40282	2.0082	3.31213	4.36743	5.81789	4.97259	1.89327	2.00815	12.6872	6.88969	5.0953	5.0265	5.15575	1.97314	5.10242	14.954	2.75509	3.30866	2.91868	3.5458	2.23423	3.44126	4.88221	3.90231	2.40331	3.97092	6.2026
SM 37:2;O2	SM 37:2;O2	C42H83O6PN2	743.607	[M+H]+	10.86		0.359485	0.580151	0.397763	0.546405	0.534478	0.400589	0.518687	0.375275	0.359951	1.17516	0.595549	0.5019	0.295342	0.501577	0.554413	0.540438	0.666922	0.394694	0.586702	0.918436	1.40078	0.889028	0.336324	0.426432	2.45014	1.2764	1.23382	1.16669	1.14801	0.398624	0.992188	3.10544	0.582606	0.69869	0.555803	0.816029	0.459671	0.71874	1.30994	0.926718	0.479526	0.849624	1.75968
SM 38:0;O2	SM 38:0;O2	C43H89O6PN2	761.654	[M+H]+	12.27		0.804029	1.97387	1.10284	2.56733	1.33236	0.695548	1.34614	2.30615	1.11272	2.97496	1.04903	1.03829	0.687058	0.958294	2.59305	1.04355	2.55314	0.902767	2.60112	2.07837	3.4451	6.87433	0.9922	1.58759	11.4159	4.92149	2.89554	3.10675	3.06082	1.05344	2.46029	12.6012	1.07165	2.38529	2.53109	2.60653	1.15792	1.69516	1.72911	1.87324	2.93356	1.82452	3.14927
SM 38:1;O2	SM 38:1;O2	C43H87O6PN2	759.638	[M+H]+	11.97		20.3701	35.6502	27.9066	42.0603	31.9357	20.4535	26.0139	34.6103	25.0944	64.6335	32.1911	16.4548	20.5061	27.6615	48.9809	31.8988	41.544	27.0123	36.9557	46.5631	63.541	71.3201	28.4299	34.8909	126.995	83.0497	52.3571	56.5503	55.8438	22.7614	60.9493	168.592	29.0889	50.1766	41.4959	44.4411	32.3499	37.1902	55.3173	44.5953	39.2197	62.0804	63.1269
SM 38:2;O2	SM 38:2;O2	C43H85O6PN2	757.622	[M+H]+	11.31		3.91696	6.98022	5.6089	7.88308	6.41413	4.58931	4.91714	6.17518	4.41232	12.0286	6.4768	3.02767	3.93077	5.09172	9.39855	6.16694	7.87906	5.27563	6.74483	9.98238	14.0689	14.3161	4.40875	6.51838	25.8922	16.6966	13.4567	11.6936	11.2762	4.59737	14.2994	35.2224	5.80251	13.663	9.08577	9.6988	7.25088	8.34067	14.9396	11.8665	8.40883	12.5509	18.9347
SM 39:1;O2	SM 39:1;O2	C44H89O6PN2	773.654	[M+H]+	12.5		4.63811	7.01045	5.05375	8.01173	5.87119	4.67026	4.94855	5.63757	4.96417	16.8382	6.42288	4.90842	3.30361	5.16252	9.67993	8.2425	9.86774	4.7932	8.75905	14.8881	19.2276	17.29	6.07324	8.66592	61.0312	23.1651	17.5623	17.2476	18.2264	5.18096	17.9298	51.1461	7.79698	12.79	9.30141	10.6502	6.57466	12.0114	18.4574	12.1849	8.00244	19.5101	22.8718
SM 39:2;O2	SM 39:2;O2	C44H87O6PN2	771.638	[M+H]+	11.73		0.575737	0.698852	0.534144	0.825092	0.610148	0.559868	0.642186	0.598315	0.47593	1.58153	0.636795	0.684193	0.430978	0.658793	0.886027	0.972848	0.840099	0.422765	0.862204	1.47761	2.10761	1.4071	0.550866	0.702977	4.30094	1.98714	2.0016	1.82372	1.86748	0.691844	1.99199	4.65213	0.890225	1.19286	1.04074	1.08661	0.658349	1.41458	2.19643	1.63567	0.784755	1.60072	2.98804
SM 40:0;O2	SM 40:0;O2	C45H93O6PN2	789.685	[M+H]+	13.32		1.07701	3.44973	1.43922	3.94864	1.53309	0.866171	1.89137	2.80738	1.44201	3.97532	1.26852	1.20268	0.849564	0.960019	3.10785	1.33957	3.86329	1.21809	3.06572	2.71425	5.43745	12.5736	1.93343	3.57525	19.1985	9.49049	3.96752	4.72595	4.56148	1.44962	2.88037	24.7502	1.29785	3.05376	3.81844	4.51611	1.66102	2.36816	2.27827	2.61616	4.31294	3.29793	4.08513
SM 40:1;O2	SM 40:1;O2	C45H91O6PN2	787.669	[M+H]+	12.93		37.1077	74.639	57.0996	86.5438	54.2156	36.1823	52.6772	70.0801	44.4029	110.91	54.7245	37.3459	34.0253	43.086	89.6059	54.3683	84.91	51.9928	70.9783	85.4638	128.11	151.347	67.9508	92.9251	258.255	167.53	104.281	114.336	112.486	48.121	107.161	328.317	51.6707	93.3825	84.8798	90.141	68.8514	75.8499	100.242	85.8167	87.0176	136.531	125.316
SM 40:1;O3	SM 40:1;O3	C45H91O7PN2	803.664	[M+H]+	11.61		0.181809	0.316483	0.310844	0.353804	0.193482	0.167522	0.273172	0.245587	0.143635	0.547183	0.204422	0.189138	0.184786	0.211899	0.436074	0.227025	0.359509	0.250733	0.346785	0.454695	0.682401	0.725202	0.320013	0.453727	1.12701	0.970702	0.512349	0.469414	0.53009	0.223309	0.644476	1.38664	0.248601	0.361406	0.35423	0.396022	0.333801	0.356691	0.522188	0.408624	0.319091	0.481031	0.652375
SM 40:2;O2	SM 40:2;O2	C45H89O6PN2	785.654	[M+H]+	12.14		23.3115	36.1567	25.3862	39.5567	29.3633	23.2927	26.7863	32.8579	22.3972	57.3	28.263	19.5318	19.9121	26.4329	45.8979	34.6736	43.5842	25.1686	38.3085	54.9521	80.0648	73.7029	29.9534	49.7401	160.697	93.8951	71.9364	66.8646	72.6461	28.9076	72.3034	187.721	34.0764	66.0343	45.037	49.3166	32.7554	53.1983	75.8549	61.2059	45.2696	80.7733	95.2064
SM 41:1;O2	SM 41:1;O2	C46H93O6PN2	801.685	[M+H]+	13.5		9.81806	18.2698	14.5807	25.4678	13.9305	11.2819	14.4891	17.561	11.7205	37.2105	15.1874	12.5856	7.54318	12.4705	26.5286	17.1615	26.4928	14.021	21.2056	34.3487	53.7205	53.8556	16.1476	29.109	125.742	61.3384	42.4719	47.1892	43.0617	12.9447	41.7061	107.413	17.9641	33.5053	29.2814	26.4958	20.141	24.0551	40.2212	32.3628	25.0146	47.8775	52.0787
SM 41:2;O2	SM 41:2;O2	C46H91O6PN2	799.669	[M+H]+	12.38		9.099	13.9888	9.93201	17.7389	10.6752	10.4648	13.1848	12.1185	7.88513	29.5092	11.7506	10.7393	6.65879	9.96195	17.4841	15.1698	19.0841	9.95514	16.5581	29.9235	45.8706	33.1231	10.8987	20.7684	90.8415	48.996	37.5414	36.7793	36.1706	12.0483	32.9532	88.12	15.6482	25.3261	20.1292	20.8555	13.6958	23.5818	41.7216	30.9603	17.5499	32.6732	53.3504
SM 42:1;O2	SM 42:1;O2	C47H95O6PN2	815.701	[M+H]+	14.11		46.8612	91.4723	70.1991	99.2732	54.3071	35.3062	60.5161	66.0096	43.6262	119.53	45.7572	43.8317	37.0029	39.1398	94.5215	51.71	93.9359	55.0275	72.7665	85.9177	138.084	185.346	96.77	130.64	284.066	229.23	107.206	116.387	117.183	61.4657	101.658	439.724	49.0474	89.4254	94.0174	111.049	86.4067	83.5628	90.0243	84.5206	97.9476	144.754	121.014
SM 42:1;O3	SM 42:1;O3	C47H95O7PN2	831.696	[M+H]+	12.36		0.696014	1.32657	1.12469	1.64394	0.901568	0.693387	1.36445	1.09611	0.593465	2.10068	0.727273	0.606271	0.558411	0.715985	1.84782	0.820005	1.65043	0.91575	1.42991	2.02686	3.70412	3.13886	1.3668	2.30398	5.6637	4.82575	2.27047	2.46323	2.06827	1.02158	2.61939	6.14832	0.910364	1.75552	1.4958	1.82703	1.28915	1.42888	2.10681	2.03738	1.47573	1.95058	2.66023
SM 42:1;O4	SM 42:1;O4	C47H95O8PN2	847.69	[M+H]+	11.8		0.039996	0.103202	0.0921898	0.129106	0.0619895	0.0423834	0.136785	0.0889908	0.0354741	0.143906	0.0605518	0.0620018	0.0445466	0.0634628	0.133838	0.0459238	0.117136	0.0835782	0.116286	0.114861	0.280352	0.258049	0.103256	0.196133	0.42852	0.399608	0.194877	0.176333	0.210767	0.117233	0.216049	0.490208	0.0844927	0.154514	0.123366	0.134637	0.128164	0.104854	0.105916	0.153482	0.134245	0.160986	0.251135
SM 42:2;O2	SM 42:2;O2	C47H93O6PN2	813.685	[M+H]+	12.84		71.0668	140.062	93.8589	152.947	114.768	82.8348	132.263	127.873	98.1653	190.202	112.761	78.6049	79.8851	107.976	147.602	89.2953	138.976	90.6381	123.01	156.542	249.2	216.959	110.693	174.289	313.952	275.369	173.696	196.534	187.117	112.528	176.155	475.415	103.994	154.353	144.575	148.722	121.133	130.54	175.442	184.37	163.284	181.829	215.16
SM 42:2;O3	SM 42:2;O3	C47H93O7PN2	829.68	[M+H]+	11.57		0.357618	0.778339	0.56155	0.750953	0.383098	0.336338	0.715305	0.516373	0.350552	1.07643	0.395928	0.4291	0.451563	0.48944	0.917328	0.343556	0.737027	0.463288	0.689768	0.785127	1.58414	1.43152	0.689319	1.23936	2.07463	2.36843	0.883405	1.054	1.06577	0.615744	1.29433	2.95971	0.501352	0.754423	0.712281	0.805948	0.61956	0.680159	0.829575	0.884429	0.676914	0.704059	1.12755
SM 42:3;O2	SM 42:3;O2	C47H91O6PN2	811.669	[M+H]+	12.11		28.9233	54.586	34.5319	58.6245	32.7757	33.8689	47.1625	41.8276	27.0063	69.0427	37.4519	30.0731	24.1392	36.3065	51.8028	36.4507	56.7221	36.0491	44.1039	71.2967	117.064	99.4591	41.0704	84.3331	161.02	130.593	84.8379	82.2986	95.5571	42.3508	83.6516	225.953	44.0554	73.7762	62.7382	69.9773	49.5966	63.47	94.0623	85.8568	60.8617	82.5055	118.621
SM 42:3;O3	SM 42:3;O3	C47H91O7PN2	827.664	[M+H]+	10.9		0.0592519	0.0713567	0.0225709	0.130509	0.0875773	0.0751506	0.115537	0.100634	0.032091	0.129711	0.0570869	0.0365458	0.023635	0.0475434	0.116488	0.0952045	0.108292	0.0257928	0.122001	0.189227	0.35374	0.259317	0.0365401	0.159371	0.426864	0.297716	0.19799	0.259012	0.189526	0.0913183	0.287613	0.327642	0.0951461	0.147543	0.152294	0.10719	0.0375209	0.152408	0.217648	0.199242	0.145665	0.0890689	0.320297
SM 43:1;O2	SM 43:1;O2	C48H97O6PN2	829.716	[M+H]+	14.48		1.29601	2.34615	1.57216	2.36054	1.73186	1.29695	1.52336	1.40951	1.27787	4.72626	1.54468	1.85934	1.06951	1.4003	2.31961	1.80241	2.79033	1.2544	2.34896	3.51779	4.59421	5.12186	1.77964	2.6119	14.6641	7.34806	4.65824	3.92382	3.91186	1.41509	2.99331	14.5129	1.59378	2.63754	2.25199	2.80799	1.79328	2.51798	3.90104	2.45708	2.10555	4.37578	5.56318
SM 43:2;O2	SM 43:2;O2	C48H95O6PN2	827.701	[M+H]+	13.14		2.91865	5.50601	2.79518	5.81575	4.14907	3.45969	4.80795	3.89932	2.50108	11.0997	3.30587	4.01218	2.22947	3.25939	5.51028	4.6926	7.13686	2.58712	6.58911	10.7811	15.1856	10.8775	3.41556	5.22402	29.2636	16.5508	13.8446	12.2119	9.52188	3.80883	11.0434	27.4335	4.41126	6.35252	5.84045	6.74059	3.49241	7.04899	12.8882	9.06933	5.61172	8.21986	18.1142
SM 43:3;O2	SM 43:3;O2	C48H93O6PN2	825.685	[M+H]+	12.56		0.526797	0.856538	0.474967	0.949863	0.504571	0.574197	0.820331	0.532128	0.358522	1.60068	0.55822	0.770258	0.323404	0.538708	0.718875	0.765752	1.12156	0.462793	0.805304	1.81623	2.7445	1.68169	0.562561	1.10871	4.63337	2.83402	2.1405	1.72603	1.94049	0.676529	1.954	4.90065	0.799162	1.00774	1.07002	1.30814	0.662718	1.46197	2.30294	1.67493	0.807735	1.3745	3.0935
SM 44:1;O2	SM 44:1;O2	C49H99O6PN2	843.732	[M+H]+	15.51		0.406374	0.866694	0.696069	0.806958	0.972195	0.271953	0.443562	0.464924	0.398532	0.956527	0.411715	0.391633	0.362785	0.400722	0.959599	0.358362	0.853753	0.416303	0.612313	0.66506	1.09584	2.30009	0.818125	1.3605	3.30945	3.20143	0.909999	0.968059	1.04207	0.555859	0.876332	5.59216	0.381499	0.72517	0.686646	1.15146	0.807798	0.708485	0.670013	0.571954	0.764558	1.59401	1.14487
SM 44:2;O2	SM 44:2;O2	C49H97O6PN2	841.716	[M+H]+	13.94		0.960304	2.25785	1.32538	2.47816	1.46242	0.878344	1.82081	1.47813	0.965191	2.9997	0.905261	0.956988	0.823195	1.3074	2.62748	0.992854	2.34458	0.998341	1.92822	2.65843	4.77449	5.84979	1.81598	3.53201	9.2872	8.43906	2.75762	4.09941	2.87119	1.78196	2.69805	12.2361	1.20197	2.0376	1.95663	2.60083	1.5106	1.85517	2.52035	2.21641	2.34188	3.17646	3.24267
SM 44:3;O2	SM 44:3;O2	C49H95O6PN2	839.701	[M+H]+	13.05		0.823993	1.78218	1.14645	2.06838	0.69291	0.722183	1.47855	0.85323	0.587935	2.28952	0.55249	0.894414	0.464049	0.768975	1.70869	0.675786	1.8049	1.05072	1.20919	2.58696	4.71585	5.32946	1.56543	4.34045	7.46564	7.3343	2.45542	3.12419	3.43721	1.45342	2.23556	12.1383	1.22304	1.73762	1.94147	2.78102	1.7772	2.03094	2.77951	2.3432	1.95754	2.36925	3.56144
SM 44:4;O2	SM 44:4;O2	C49H93O6PN2	837.685	[M+H]+	12.29		0.173543	0.323797	0.226723	0.484053	0.0963792	0.153737	0.283468	0.170437	0.108252	0.410308	0.102518	0.219464	0.105266	0.124456	0.350074	0.115328	0.335526	0.221061	0.268577	0.52701	1.01741	1.11307	0.408593	1.34503	1.82341	1.71134	0.513554	0.574259	0.937685	0.34445	0.527425	2.45847	0.267819	0.522329	0.498226	0.663482	0.429446	0.529309	0.664188	0.54991	0.428113	0.517	0.980469
SM 50:2;O3	SM 50:2;O3	C55H109O7PN2	941.805	[M+H]+	16.18		0.0816148	0.38531	0.180502	0.397667	0.0762051	0.0937255	0.210652	0.122546	0.111112	0.662335	0.0705345	0.195784	0.0301678	0.0663874	0.300815	0.091927	0.450446	0.172966	0.210619	0.436144	0.860694	1.0373	0.208979	0.674676	2.7883	1.69195	0.435093	0.449237	0.788351	0.0986657	1.00454	3.45801	0.182091	0.521618	0.514141	1.039	0.264408	0.224985	0.647104	0.495842	0.299885	0.506563	0.684479
SM 52:2;O3	SM 52:2;O3	C57H113O7PN2	969.836	[M+H]+	17.69		0.0658877	0.295908	0.149954	0.335899	0.0578601	0.0763224	0.183701	0.115353	0.0977697	0.502221	0.0518943	0.155318	0.0258574	0.0637919	0.293217	0.0755805	0.381294	0.14861	0.20677	0.397524	0.727614	1.01686	0.181552	0.498199	2.43624	1.31456	0.355712	0.461525	0.673329	0.0801743	0.837043	2.8309	0.15606	0.482598	0.445762	0.767675	0.21666	0.194714	0.556576	0.37869	0.26465	0.427476	0.515476
SM 52:3;O3	SM 52:3;O3	C57H111O7PN2	967.821	[M+H]+	16.35		0.0260809	0.125476	0.0600106	0.140925	0.0213695	0.0322988	0.0716944	0.0431859	0.0286119	0.244797	0.0152533	0.0714931	0.00602045	0.0220783	0.136986	0.0341335	0.143922	0.0598572	0.0733693	0.14206	0.294875	0.308972	0.0656827	0.237204	0.936797	0.613724	0.168324	0.14857	0.303397	0.0427232	0.360286	1.12479	0.0652627	0.250401	0.183344	0.320279	0.0934923	0.0897398	0.262453	0.18703	0.109558	0.199129	0.273027
SM 54:2;O3	SM 54:2;O3	C59H117O7PN2	997.868	[M+H]+	19.33		0.020552	0.104573	0.0465312	0.129614	0.0069082	0.0177942	0.0605793	0.0399744	0.0207382	0.193554	NA	0.0441588	0.00286942	0.00946008	0.114036	0.0315028	0.132805	0.0423202	0.0749836	0.151616	0.241252	0.292974	0.0529163	0.0962657	0.820412	0.37579	0.116567	0.171602	0.182531	0.0210645	0.328213	0.946986	0.0465146	0.149626	0.136897	0.215786	0.062018	0.0559202	0.176479	0.0993128	0.0805288	0.146724	0.133242
Ceramide
Cer 33:1;O2	Cer 33:1;O2	C33H65O3N	524.504	[M+H]+, [M+Na]+, [M-H2O+H]+	10.82		0.0556759	0.129178	0.0831889	0.123505	0.0738559	0.0495013	0.134012	0.0931727	0.0618239	0.318022	0.101073	0.116663	0.0705815	0.0785472	0.146317	0.0612778	0.171134	0.0872757	0.165972	0.193494	0.505426	1.01101	0.119578	0.555427	2.26113	2.33272	0.373615	0.367046	1.13568	0.0871242	0.626155	3.50979	0.168676	1.06914	0.322474	0.841381	0.221907	0.319367	0.659211	0.445471	0.443815	0.545507	0.942756
Cer 34:1;O2	Cer 34:1;O2	C34H67O3N	538.52	[M+H]+, [M+Na]+, [M-H2O+H]+	11.25		0.634781	1.7971	1.03043	1.58717	1.18861	0.662717	1.52685	1.06452	1.76217	2.96133	1.61251	1.13181	1.00165	1.22478	1.69369	0.631203	1.83381	1.17931	1.50777	1.56712	4.62106	10.3587	2.2662	5.85058	14.0284	19.3425	2.79868	2.93237	6.58806	0.986547	6.05709	31.2504	1.48023	9.3983	3.71095	9.86163	2.76551	2.42525	4.83558	4.96857	4.36402	4.32421	5.9713
Cer 35:1;O2	Cer 35:1;O2	C35H69O3N	552.536	[M+H]+, [M+Na]+, [M-H2O+H]+	11.68		0.0483731	0.132536	0.0763418	0.0953684	0.0783664	0.0488752	0.123173	0.0492263	0.079786	0.274379	0.0997275	0.0925963	0.0789719	0.0946446	0.103211	0.0466216	0.120071	0.0748409	0.107594	0.1073	0.248432	0.489242	0.13028	0.253891	0.698733	1.19704	0.166489	0.20789	0.362949	0.0567635	0.232797	2.20002	0.110644	0.309962	0.141498	0.39468	0.137887	0.112949	0.219577	0.217495	0.135402	0.159619	0.2923
Cer 36:1;O2	Cer 18:1;O2/18:0	C36H71O3N	566.551	[M+H]+, [M+Na]+, [M-H2O+H]+	12.13		0.429303	1.39235	1.01582	1.31563	1.01285	0.543585	1.3602	0.717353	1.23663	2.63469	1.22558	0.674086	1.00666	1.06015	1.21221	0.410079	1.25947	0.826305	1.1715	0.778294	1.93136	3.53564	0.751843	1.31749	5.97863	6.4179	1.22961	1.73269	2.45996	0.59742	2.52814	14.8374	0.820727	1.87486	1.20457	2.67996	1.11431	0.654325	1.04814	1.20633	1.31826	1.15138	1.49811
Cer 37:1;O2	Cer 17:1;O2/20:0	C37H73O3N	580.567	[M+H]+, [M+Na]+, [M-H2O+H]+	12.39		0.0133956	0.0513944	0.0284227	0.0397842	0.0237126	0.0166938	0.040447	0.0130971	0.0127467	0.119695	0.0201751	0.0492717	0.0285215	0.0311028	0.0271854	0.012704	0.0524381	0.0213463	0.047761	0.0278293	0.0394543	0.0512016	0.0121345	0.0115543	0.137852	0.116979	0.0455287	0.0421585	0.0617919	0.0146755	0.0726161	0.38203	0.0250488	0.040596	0.0178484	0.0826113	0.0236537	0.0142391	0.0233322	0.0175835	0.0194968	0.0200716	0.0586058
Cer 37:1;O2	Cer 18:1;O2/19:0	C37H73O3N	580.567	[M+H]+, [M+Na]+, [M-H2O+H]+	12.62		0.0418468	0.0784909	0.0561447	0.0768846	0.0848592	0.0449026	0.0676567	0.0550283	0.0785014	0.193638	0.0984993	0.0562836	0.0599414	0.073078	0.0695938	0.0465132	0.0810191	0.0489287	0.0856931	0.0727736	0.135802	0.192078	0.063002	0.0701537	0.415804	0.381838	0.109861	0.118795	0.143727	0.0485227	0.174047	0.658092	0.0647782	0.122311	0.0785646	0.130064	0.061555	0.0783643	0.108379	0.102163	0.0934704	0.0909456	0.148882
Cer 38:1;O2	Cer 16:1;O2/22:0	C38H75O3N	594.582	[M+H]+, [M+Na]+, [M-H2O+H]+	13.27		0.16281	0.293696	0.19653	0.301359	0.244097	0.139507	0.193137	0.253199	0.208524	0.852081	0.228983	0.153325	0.176998	0.178209	0.404469	0.242654	0.356122	0.178903	0.399792	0.286444	0.499341	0.93787	0.275262	0.365174	2.5321	1.65751	0.458021	0.581591	0.885397	0.19702	1.01037	3.5251	0.282255	0.810775	0.381542	0.625013	0.304508	0.507432	0.601408	0.464336	0.5674	0.691349	0.682838
Cer 38:1;O2	Cer 18:1;O2/20:0	C38H75O3N	594.582	[M+H]+, [M+Na]+, [M-H2O+H]+	13.15		0.157703	0.557483	0.370791	0.811502	0.285543	0.15879	0.397982	0.411559	0.222467	1.23197	0.26238	0.21279	0.180885	0.22948	0.713218	0.198988	0.625516	0.318073	0.531339	0.449012	1.14312	2.16596	0.382605	0.676698	3.22487	3.64708	0.800449	0.96064	0.9861	0.261492	1.7326	5.13867	0.318007	1.43694	0.832986	1.16865	0.470184	0.404392	0.672359	0.764095	0.852444	0.873836	1.16327
Cer 39:1;O2	Cer 39:1;O2	C39H77O3N	608.598	[M+H]+, [M+Na]+, [M-H2O+H]+	13.84		0.101457	0.214367	0.11797	0.230035	0.171603	0.0975774	0.12738	0.132247	0.118019	0.665641	0.160236	0.144458	0.100117	0.119209	0.272593	0.167235	0.29669	0.115759	0.254491	0.301574	0.595361	0.761175	0.163558	0.307291	3.18192	1.64448	0.525653	0.525155	0.718445	0.120014	0.997263	2.87647	0.196674	0.650193	0.332697	0.513094	0.20412	0.392602	0.525588	0.410909	0.345887	0.563092	0.789123
Cer 40:1;O2	Cer 16:1;O2/24:0	C40H79O3N	622.614	[M+H]+, [M+Na]+, [M-H2O+H]+	14.54		0.220978	0.361623	0.206838	0.294144	0.281323	0.145286	0.149136	0.251548	0.176041	0.786265	0.297826	0.185636	0.218982	0.189306	0.528257	0.301184	0.406875	0.191438	0.379014	0.410724	0.664733	1.26499	0.366826	0.464531	3.44125	1.80715	0.697051	0.626286	0.746496	0.220945	1.10626	3.87856	0.288856	0.874196	0.403961	0.562164	0.354874	0.628563	0.622297	0.439304	0.625997	0.911339	1.04302
Cer 40:1;O2	Cer 18:1;O2/22:0	C40H79O3N	622.614	[M+H]+, [M+Na]+, [M-H2O+H]+	14.39		1.06354	3.3004	2.13237	4.57361	1.84643	1.02651	2.00526	2.21403	1.50507	6.57938	1.69465	1.38444	1.03208	1.22639	3.60395	1.4214	3.84301	1.82714	3.20693	2.88903	6.76731	12.823	2.92434	4.68014	27.2189	20.1451	5.40682	5.74317	5.96322	1.50883	8.03093	36.0761	1.73668	6.56024	4.14708	6.0644	2.63185	2.9586	3.73909	4.03121	4.44578	6.02295	6.49127
Cer 40:2;O2	Cer 16:1;O2/24:1	C40H77O3N	620.598	[M+H]+, [M+Na]+, [M-H2O+H]+	13.16		0.212129	0.421747	0.216642	0.412415	0.425996	0.176524	0.318425	0.337541	0.247127	0.798462	0.299187	0.222104	0.247259	0.261322	0.44666	0.258018	0.462953	0.211813	0.537583	0.388714	0.821069	1.17143	0.354859	0.652196	2.52446	1.93191	0.652014	0.681169	1.02001	0.328661	1.38889	2.97756	0.359105	1.23844	0.548748	1.01502	0.403493	0.649091	0.784099	0.680951	0.918478	0.892249	1.14299
Cer 40:3;O2	Cer 16:1;O2/24:2	C40H75O3N	618.582	[M+H]+, [M+Na]+, [M-H2O+H]+	12.52		0.00596654	0.0108382	0.00495741	0.0112623	0.00405625	0.00256645	0.00940436	0.00505539	0.00143428	0.0287767	0.0052724	0.0193629	0.00434902	0.00500791	0.0059508	0.00496957	0.0108919	0.00378322	0.0122426	0.00863364	0.0197138	0.0290267	0.00990275	0.0148793	0.0692329	0.0809928	0.0168527	0.0161907	0.0507571	0.00642384	0.0376865	0.157063	0.0101819	0.0491158	0.0166481	0.0325636	0.00813529	0.0257937	0.0211321	0.0166504	0.0207477	0.0215253	0.0300821
Cer 40:3;O2	Cer 18:1;O2/22:2	C40H75O3N	618.582	[M+H]+, [M+Na]+, [M-H2O+H]+	12.35		0.0231187	0.0495639	0.0345839	0.0539117	0.0280721	0.0185192	0.0447976	0.0395706	0.0268479	0.0793335	0.0274059	0.0258602	0.018413	0.0311237	0.0377378	0.0138806	0.0511015	0.0306378	0.0444773	0.0431705	0.0905096	0.179121	0.0479797	0.103809	0.241497	0.267596	0.0566129	0.0677219	0.135213	0.0384783	0.0906505	0.398419	0.043624	0.144984	0.0726509	0.133863	0.0722851	0.0808189	0.111846	0.0792062	0.114292	0.0955096	0.12055
Cer 41:1;O2	Cer 18:1;O2/23:0	C41H81O3N	636.63	[M+H]+, [M+Na]+, [M-H2O+H]+	15.1		0.676342	1.45505	0.928801	1.68214	1.1597	0.770635	0.899663	0.945489	0.875712	3.07984	1.11324	0.93369	0.663094	0.820054	1.89928	1.08157	1.94774	0.958079	1.40958	1.86638	3.65701	3.57769	1.11044	1.68477	10.576	6.14919	2.85883	2.70962	2.54655	0.764212	4.6694	9.65899	1.09797	3.20504	2.02792	2.36675	1.41745	1.9164	2.43307	2.35244	1.73336	3.01847	3.57109
Cer 41:1;O2	Cer 19:1;O2/22:0	C41H81O3N	636.63	[M+H]+, [M+Na]+, [M-H2O+H]+	14.76		0.0598639	0.158493	0.0598791	0.13645	0.103429	0.0684889	0.063723	0.0670596	0.0498396	0.355044	0.0660683	0.125423	0.046832	0.0411802	0.13429	0.104178	0.21175	0.0607193	0.15615	0.210729	0.299979	0.264386	0.0693828	0.106182	1.27027	0.549834	0.356208	0.25154	0.262952	0.0505452	0.393189	1.24026	0.0831019	0.330263	0.155375	0.27891	0.0874069	0.225196	0.308507	0.195299	0.125787	0.286993	0.512077
Cer 41:2;O2	Cer 17:1;O2/24:1	C41H79O3N	634.614	[M+H]+, [M+Na]+, [M-H2O+H]+	13.7		0.164555	0.309216	0.18394	0.362907	0.277471	0.145572	0.290709	0.204935	0.166238	0.931037	0.23235	0.221648	0.160689	0.187248	0.311587	0.187761	0.393462	0.165418	0.42978	0.418546	0.976992	1.23162	0.31003	0.522522	3.79783	2.66092	0.788369	0.727975	0.951717	0.251332	1.00489	3.84404	0.260927	0.659838	0.416867	0.710351	0.281764	0.526717	0.680955	0.594935	0.559687	0.641931	1.05741
Cer 42:1;O2	Cer 18:1;O2/24:0	C42H83O3N	650.645	[M+H]+, [M+Na]+, [M-H2O+H]+	15.85		3.12398	8.30332	5.79384	9.9714	4.71124	3.00751	4.49706	5.02371	4.03908	14.8611	4.16806	3.63501	3.21399	3.22951	9.78908	3.90204	9.78158	4.78381	7.44954	7.93195	16.8098	29.3568	8.77939	13.2649	61.7138	55.6417	14.3284	13.4878	11.4982	4.16156	17.3698	90.747	4.09162	15.6333	9.23162	14.0569	7.15744	8.71625	9.98404	9.9863	9.81699	19.9175	17.0781
Cer 42:2;O2	Cer 18:1;O2/24:1	C42H81O3N	648.63	[M+H]+, [M+Na]+, [M-H2O+H]+	14.74		3.23315	9.3091	5.36226	11.4963	6.02559	3.18684	7.71257	6.08325	4.27682	17.4181	4.48249	3.73052	3.50004	4.27796	9.26774	3.55251	9.90109	4.76871	8.7203	8.28667	21.0066	27.6567	8.77985	13.8779	51.0007	47.358	14.3066	14.7547	14.5528	6.14647	20.3292	69.4894	5.01564	15.2873	9.94037	15.8932	7.23831	7.61127	9.66432	11.4997	13.356	13.5351	16.4537
Cer 43:1;O2	Cer 19:1;O2/24:0	C43H85O3N	664.661	[M+H]+, [M+Na]+, [M-H2O+H]+	16.26		0.158242	0.337006	0.158386	0.297554	0.242185	0.200112	0.141413	0.16649	0.147006	0.790904	0.166181	0.271655	0.147401	0.131361	0.40119	0.264721	0.472262	0.156789	0.358774	0.582356	0.676889	0.588698	0.200692	0.290891	2.54398	1.21977	0.899154	0.559467	0.489557	0.134576	0.671876	2.43452	0.187893	0.815268	0.377852	0.580391	0.218264	0.551643	0.864777	0.480133	0.290389	1.0114	1.27879
Cer 43:2;O2	Cer 18:1;O2/25:1	C43H83O3N	662.645	[M+H]+, [M+Na]+, [M-H2O+H]+	14.94		0.0629747	0.138558	0.0684309	0.168155	0.0894353	0.0681201	0.10884	0.0794676	0.0539661	0.288239	0.0691708	0.106084	0.055771	0.0611043	0.129003	0.0939623	0.180543	0.0657627	0.129133	0.183957	0.417745	0.318698	0.102488	0.159279	0.957929	0.685152	0.30489	0.250215	0.223867	0.080009	0.497066	0.991167	0.0911446	0.213614	0.183294	0.227993	0.102462	0.184914	0.241131	0.239128	0.151659	0.217676	0.388457
Cer 43:2;O2	Cer 19:1;O2/24:1	C43H83O3N	662.645	[M+H]+, [M+Na]+, [M-H2O+H]+	14.65		0.112246	0.279935	0.11497	0.248673	0.197908	0.150901	0.176371	0.143912	0.110737	0.638206	0.135995	0.174322	0.110918	0.13108	0.264992	0.165416	0.366878	0.105294	0.302841	0.431932	0.616716	0.504043	0.126585	0.19169	1.82674	1.08556	0.667606	0.470865	0.39209	0.12394	0.789942	1.62957	0.150931	0.503907	0.264112	0.458604	0.150999	0.338527	0.610973	0.400046	0.246329	0.36651	0.948329
Cer 44:1;O2	Cer 18:1;O2/26:0	C44H87O3N	678.676	[M+H]+, [M+Na]+, [M-H2O+H]+	17.48		0.0700761	0.178345	0.127762	0.172736	0.190318	0.0612256	0.0805046	0.112443	0.0738367	0.269104	0.0703723	0.0810903	0.0765977	0.0592136	0.265245	0.083439	0.185179	0.0822163	0.16425	0.161608	0.309846	0.494842	0.176451	0.205209	0.958077	0.997798	0.323761	0.202934	0.156324	0.0943559	0.293634	1.61109	0.0825693	0.348996	0.131111	0.200138	0.142548	0.177895	0.181919	0.181824	0.176196	0.386697	0.324965
Cer 44:2;O2	Cer 18:1;O2/26:1	C44H85O3N	676.661	[M+H]+, [M+Na]+, [M-H2O+H]+	15.65		0.112466	0.324232	0.181076	0.329635	0.207485	0.100473	0.203705	0.168062	0.0971407	0.531835	0.0887293	0.132634	0.112019	0.125971	0.338863	0.110644	0.358791	0.12604	0.290452	0.319734	0.641958	0.951316	0.312852	0.445153	1.7305	1.84218	0.502733	0.510475	0.364692	0.183796	0.528894	2.69075	0.143707	0.485124	0.270492	0.521102	0.214427	0.281516	0.349689	0.346967	0.349944	0.59873	0.617546
Cer 44:3;O2	Cer 44:3;O2	C44H83O3N	674.645	[M+H]+, [M+Na]+, [M-H2O+H]+	14.54		0.0589106	0.144221	0.111673	0.165753	0.0708927	0.0461769	0.104335	0.0586641	0.049484	0.24798	0.0318493	0.0582618	0.0431836	0.0557972	0.120757	0.0350488	0.149882	0.0780116	0.12069	0.162728	0.33035	0.640778	0.192024	0.282496	0.864938	1.05162	0.213498	0.252854	0.247684	0.112858	0.208497	1.74227	0.0973531	0.128418	0.115807	0.253952	0.145623	0.126212	0.131527	0.159873	0.174829	0.213513	0.243951
Sphingadiene-Ceramide
Cer 32:2;O2	Cer 18:2;O2/14:0	C32H61O3N	508.473	[M+H]+, [M+Na]+, [M-H2O+H]+	9.53		0.00360801	0.00428573	0.00323254	0.00746437	0	0.00206316	0.00819364	0.00615065	0	0.0157145	0	0.00625259	0.003139	0.00354438	0.00582425	0.0024754	0.0089145	0.00364484	0.00863739	0.0101247	0.0197691	0.0278687	0.00451142	0.0170611	0.0335669	0.0355604	0.0158443	0.0137776	0.0301393	0.010851	0.0462517	0.0358641	0.00905146	0.0547486	0.0218581	0.0438218	0.0135794	0.0254508	0.0429397	0.0211591	0.0332919	0.0296352	0.05339
Cer 34:2;O2	Cer 18:2;O2/16:0	C34H65O3N	536.504	[M+H]+, [M+Na]+, [M-H2O+H]+	10.52		0.128227	0.261193	0.180097	0.278808	0.278813	0.141597	0.284119	0.275977	0.255882	0.322306	0.335842	0.198716	0.231366	0.218573	0.275507	0.124639	0.284669	0.211005	0.256597	0.267245	0.520615	0.905604	0.227164	0.80702	0.992389	1.31838	0.43167	0.489252	0.977784	0.197772	1.03204	1.41455	0.204534	2.29731	0.6233	1.39243	0.543987	0.535908	1.10906	0.779644	0.865621	0.997015	1.33971
Cer 36:2;O2	Cer 18:2;O2/18:0	C36H69O3N	564.536	[M+H]+, [M+Na]+, [M-H2O+H]+	11.44		0.0449972	0.12564	0.105666	0.15073	0.145166	0.100106	0.162508	0.0793166	0.171672	0.238283	0.246827	0.0591986	0.158185	0.112873	0.119899	0.0468259	0.126294	0.10325	0.133802	0.0996742	0.252232	0.359339	0.0617737	0.153787	0.586775	0.661345	0.113458	0.190318	0.444001	0.0630359	0.421294	1.50067	0.100919	0.506604	0.187659	0.458313	0.154023	0.0922929	0.296841	0.178316	0.196442	0.180429	0.280738
Cer 38:2;O2	Cer 18:2;O2/20:0	C38H73O3N	592.567	[M+H]+, [M+Na]+, [M-H2O+H]+	12.35		0.0491657	0.108473	0.0908496	0.144759	0.0856466	0.0419813	0.0881373	0.129678	0.06253	0.225226	0.0973999	0.0432799	0.0793702	0.0758918	0.135926	0.050483	0.123401	0.0765721	0.116337	0.0974572	0.184285	0.349386	0.0868281	0.146675	0.484754	0.575929	0.151821	0.193107	0.260039	0.0695067	0.329853	0.873866	0.0827221	0.491879	0.20662	0.288533	0.145409	0.146085	0.286875	0.18522	0.264288	0.24079	0.322342
Cer 40:2;O2	Cer 18:2;O2/22:0	C40H77O3N	620.598	[M+H]+, [M+Na]+, [M-H2O+H]+	13.44		0.285863	0.556533	0.428757	0.70155	0.389896	0.233977	0.406934	0.520359	0.270557	1.07392	0.388528	0.280296	0.310373	0.323241	0.614579	0.29852	0.658072	0.382655	0.627377	0.538259	1.01404	1.49601	0.618524	0.80251	2.92182	2.67344	0.899492	0.921079	1.15174	0.379708	1.44031	4.55876	0.404773	1.55038	0.734061	1.0752	0.587905	0.787165	1.08338	0.801026	0.920323	1.19981	1.36364
Cer 41:2;O2	Cer 18:2;O2/23:0	C41H79O3N	634.614	[M+H]+, [M+Na]+, [M-H2O+H]+	14.04		0.0872818	0.153068	0.0917869	0.184385	0.157136	0.109933	0.117544	0.112322	0.101733	0.354591	0.178492	0.125339	0.124951	0.148321	0.174866	0.148737	0.210924	0.112467	0.175908	0.23638	0.363072	0.276653	0.106721	0.204089	0.945058	0.621493	0.317165	0.370975	0.392073	0.101868	0.554246	1.09007	0.176442	0.599195	0.282906	0.338766	0.190056	0.310788	0.520672	0.349998	0.243964	0.391845	0.615317
Cer 42:2;O2	Cer 18:2;O2/24:0	C42H81O3N	648.63	[M+H]+, [M+Na]+, [M-H2O+H]+	14.29		0.6657	1.10386	0.898392	1.20784	0.796308	0.533238	0.70074	0.781634	0.57075	1.92199	0.750093	0.553133	0.778565	0.683793	1.37688	0.683764	1.45189	0.764561	1.095	1.17602	2.24291	3.00487	1.86404	1.94867	7.08566	5.22224	2.27092	1.95738	1.94793	0.78351	2.75513	8.50437	0.74538	2.64169	1.47047	2.26271	1.22105	1.75845	1.95065	1.52226	1.617	3.00274	3.17553
Cer 42:3;O2	Cer 18:2;O2/24:1	C42H79O3N	646.614	[M+H]+, [M+Na]+, [M-H2O+H]+	13.35		1.32379	2.67063	1.99613	3.03472	1.63924	1.08427	2.39878	2.13757	1.14001	4.28993	1.48512	1.21468	1.19814	1.44474	2.52873	1.05839	2.91613	1.71363	2.775	2.70847	5.47298	7.6593	3.30054	4.38588	10.8599	11.2841	3.74617	4.19139	4.72415	2.33562	5.06256	17.165	1.94768	4.47935	2.8586	4.70851	2.64564	3.13645	3.63499	3.55033	4.30961	3.73744	4.92863
Cer 42:4;O2	Cer 18:2;O2/24:2	C42H77O3N	644.598	[M+H]+, [M+Na]+, [M-H2O+H]+	12.52		0.0739338	0.148242	0.109982	0.166154	0.0486745	0.054498	0.152098	0.103793	0.0379298	0.196668	0.0707719	0.103324	0.0692351	0.0647733	0.107278	0.0434346	0.157821	0.0853428	0.12705	0.142709	0.299919	0.443626	0.210647	0.26389	0.473853	0.618332	0.163018	0.199362	0.306296	0.130407	0.232801	0.836853	0.103696	0.250435	0.174935	0.303229	0.190715	0.22409	0.233096	0.201531	0.263753	0.204512	0.299494
Deoxy-Ceramide
Cer 36:1;O	Cer 18:1;O/18:0	C36H71O2N	550.556	[M+H]+, [M+Na]+	12.19		0.215362	0.869167	0.231177	1.06809	0.180145	0.241516	0.613462	0.28505	0.468437	0.454949	0.199942	0.340277	0.369168	0.223199	0.830699	0.173586	1.16302	0.227571	0.388738	0.614882	1.07762	0.765123	0.33198	0.72533	6.13265	1.47046	0.321431	0.779941	1.48554	0.172798	1.01227	5.29884	0.336006	0.431522	0.79055	1.604	0.268415	0.405364	0.345375	0.385647	0.385526	0.337402	0.485434
Cer 38:1;O	Cer 18:1;O/20:0	C38H75O2N	578.588	[M+H]+, [M+Na]+	13.24		0.249809	0.715634	0.184686	1.12889	0.238234	0.213251	0.716075	0.493943	0.275709	0.588462	0.141565	0.252185	0.291974	0.188551	1.22958	0.245067	1.23942	0.212195	0.492466	0.77494	1.27657	1.28345	0.447364	1.02301	6.83374	2.24057	0.417877	1.12444	1.46198	0.23257	1.69303	5.58572	0.420812	1.03585	1.31208	1.62578	0.255702	0.738526	0.509898	0.744073	0.802732	0.852921	0.708738
Cer 40:1;O	Cer 18:1;O/22:0	C40H79O2N	606.619	[M+H]+, [M+Na]+	14.49		0.640349	1.77706	0.521387	2.70625	0.480897	0.542789	1.59787	1.07446	0.607134	1.47696	0.338581	0.62507	0.563811	0.374713	2.98622	0.686729	2.94705	0.519832	1.2146	2.10324	4.42281	4.22427	1.50142	4.30085	24.547	7.31459	1.57204	3.31136	3.95816	0.644715	5.5988	18.1918	1.00853	3.62636	3.30562	4.96103	0.758711	2.5568	1.75862	2.30869	2.49064	3.55962	2.9985
Cer 41:1;O	Cer 18:1;O/23:0	C41H81O2N	620.635	[M+H]+, [M+Na]+	15.2		0.167523	0.427148	0.104553	0.768844	0.146808	0.23183	0.54504	0.260028	0.155149	0.475851	0.0824722	0.216147	0.144752	0.0975839	0.865564	0.240486	0.877957	0.120826	0.363116	0.787201	1.7262	0.933396	0.240938	0.918443	6.69119	1.74528	0.484101	1.09737	0.986705	0.129518	1.89342	4.33392	0.386691	1.08177	1.04354	1.16524	0.197635	0.93673	0.692837	0.864304	0.601379	1.16248	0.974539
Cer 42:1;O	Cer 18:1;O/24:0	C42H83O2N	634.65	[M+H]+, [M+Na]+	15.96		0.999048	2.46236	0.738776	2.92788	0.642711	0.717642	1.76966	1.16602	0.821426	1.77393	0.399635	1.01153	0.785396	0.478088	4.14538	0.926675	4.02017	0.772618	1.64331	2.49634	6.12785	5.99785	3.31604	8.91749	36.7228	13.0321	2.43478	5.03618	5.9422	1.04815	7.66499	29.6093	1.2541	6.6257	4.72384	9.72159	1.38737	4.71188	2.79545	3.8507	3.57824	6.98707	6.14241
Cer 42:2;O	Cer 18:1;O/24:1	C42H81O2N	632.635	[M+H]+, [M+Na]+	14.4		0.802651	2.80111	0.609811	3.31464	0.693128	0.694015	2.64944	1.24613	0.824786	1.62194	0.413683	1.14473	0.709085	0.521873	4.17302	0.768211	5.14264	0.768778	1.80091	2.66715	7.81053	5.68033	1.95077	11.3044	35.9535	11.8345	2.54383	5.12831	6.07155	1.10644	7.90687	22.4854	1.48574	6.47549	4.57155	8.80269	1.19237	3.79465	2.4495	3.99672	3.58582	5.88374	5.74739
Cer 44:2;O	Cer 18:1;O/26:1	C44H85O2N	660.666	[M+H]+, [M+Na]+	15.78		0.0256391	0.108919	0.00679119	0.12697	0.00623242	0.005326	0.0624121	0.0223411	0.00567387	0.0451248	0	0.0344874	0.00974392	0	0.170359	0.00724266	0.198221	0.0117777	0.0522339	0.0923098	0.426398	0.336527	0.0993125	0.729971	2.25133	0.806225	0.111592	0.260438	0.314754	0.0414302	0.299351	1.61469	0.0354139	0.277798	0.161602	0.466286	0.0334298	0.197204	0.0943513	0.180261	0.138392	0.238989	0.286694
Dihydro-Deoxy-Ceramide
Cer 34:0;O	Cer 18:0;O/16:0	C34H69O2N	524.541	[M+H]+, [M+Na]+	11.99		0.00476184	0.153097	0.00701231	0.102842	0.0367904	0.00362112	0.0531337	0.0145432	0.055	0.0812805	0.00588879	0.0497006	0.0192532	0	0.0736179	0.0106212	0.204036	0.0196759	0.0703907	0.0621963	0.211142	0.155903	0.0533306	0.450594	1.61299	0.550456	0.0851453	0.141289	0.284099	0.0201211	0.114784	1.30554	0.0545384	0.351356	0.243732	0.464029	0.0823335	0.164576	0.0785239	0.183416	0.136565	0.817553	0.209218
Cer 38:0;O	Cer 18:0;O/20:0	C38H77O2N	580.603	[M+H]+, [M+Na]+	14.21		0.026178	0.140038	0.0359513	0.23364	0.0549456	0.0215782	0.0652871	0.0751007	0.0424161	0.153444	0.00955708	0.0292835	0.0304919	0.0068476	0.218089	0.0415844	0.216187	0.0355811	0.0799215	0.115058	0.298913	0.314336	0.0507823	0.188343	2.45538	0.64331	0.13082	0.28606	0.274869	0.0317103	0.397203	1.54411	0.0624091	0.338217	0.291172	0.314602	0.0624378	0.134029	0.109627	0.162986	0.190248	0.374805	0.218355
Cer 40:0;O	Cer 18:0;O/22:0	C40H81O2N	608.635	[M+H]+, [M+Na]+	15.63		0.0937881	0.431163	0.128485	0.670002	0.204923	0.0793333	0.22408	0.256933	0.157255	0.462631	0.0571889	0.130177	0.132285	0.0638827	0.676214	0.167656	0.667769	0.148799	0.304934	0.409173	1.07094	0.959775	0.267657	0.893814	8.15509	2.35847	0.474865	0.983996	1.01548	0.125668	1.14499	4.90017	0.215514	1.16603	1.01236	1.09254	0.239047	0.661304	0.459312	0.672244	0.665992	2.03425	0.866381
Cer 41:0;O	Cer 17:0;O/24:0	C41H83O2N	622.65	[M+H]+, [M+Na]+	16.41		0.0325514	0.140202	0.0388655	0.246094	0.0725185	0.0326051	0.0626739	0.0710226	0.0381365	0.212472	0.0140123	0.0655892	0.0271775	0.0177314	0.266322	0.0786177	0.256827	0.0461847	0.113252	0.195884	0.515105	0.306566	0.0726797	0.303846	2.98868	0.776662	0.194911	0.420782	0.423067	0.0427414	0.562887	1.64242	0.0982784	0.454799	0.390332	0.331665	0.0817504	0.256611	0.212478	0.282607	0.180005	0.669835	0.353941
Cer 41:0;O	Cer 18:0;O/23:0	C41H83O2N	622.65	[M+H]+, [M+Na]+	16.05		0.0375534	0.0482891	0.0138854	0.0714227	0.0153658	0.0239461	0.0391788	0.0304859	0.0045815	0.142933	0	0.0432977	0.0243077	0.0138805	0.0796308	0.0641529	0.0885308	0.0116416	0.0749821	0.174894	0.239331	0.128198	0.0121976	0.0455101	1.27101	0.303331	0.162515	0.237376	0.136089	0.00983328	0.163097	0.77486	0.0481085	0.136727	0.0884497	0.132908	0.0215861	0.209525	0.183664	0.133641	0.0829455	0.162981	0.281199
Cer 42:0;O	Cer 18:0;O/24:0	C42H85O2N	636.666	[M+H]+, [M+Na]+	17.24		0.162538	0.69711	0.205466	0.931549	0.675109	0.141722	0.334085	0.329964	0.22359	0.671791	0.101387	0.243398	0.203144	0.10023	1.13428	0.254534	1.03538	0.249951	0.502679	0.662603	1.71375	1.69898	0.481903	1.98508	12.6172	4.32294	0.753827	1.50484	1.82083	0.229951	1.86295	9.38024	0.312027	2.41308	1.65651	2.25758	0.437677	1.1652	0.82731	1.10477	1.08597	4.89205	1.5527
Cer 42:0;O	Cer 20:0;O/22:0	C42H85O2N	636.666	[M+H]+, [M+Na]+	16.89		0.0475617	0.0513978	0.0306894	0.0867208	0.0260845	0.0350276	0.031918	0.026987	0	0.152972	0	0.0511697	0.00865331	0.0124599	0.0974514	0.0887632	0.111809	0.0250465	0.076497	0.255554	0.319102	0.160121	0.0264178	0.0746728	1.43428	0.354565	0.186363	0.294959	0.159815	0.0158135	0.209129	0.912174	0.0705537	0.141697	0.118662	0.120584	0.0472141	0.294348	0.276495	0.173391	0.0703039	0.284642	0.341441
Cer 42:1;O	Cer 18:0;O/24:1	C42H83O2N	634.65	[M+H]+, [M+Na]+	15.52		0.113695	0.630162	0.124013	0.867468	0.368326	0.120984	0.337112	0.282089	0.229143	0.549337	0.0704427	0.219451	0.149959	0.0782518	0.835902	0.174117	0.999258	0.206813	0.455054	0.574894	1.80188	1.69737	0.290193	2.5795	16.3422	4.93983	0.740255	1.50942	2.31258	0.222849	1.72935	9.15645	0.329425	2.10285	1.64873	2.07924	0.403935	0.979325	0.622067	1.28076	1.06075	4.05971	1.67584
Cer 43:0;O	Cer 19:0;O/24:0	C43H87O2N	650.682	[M+H]+, [M+Na]+	17.7		0.0873351	0.0923049	0.0356263	0.120515	0.0504809	0.0581465	0.0598071	0.0573983	0.0259239	0.212766	0.0067366	0.0893952	0.0460722	0.0224949	0.167366	0.11817	0.163219	0.0279538	0.116614	0.271176	0.372154	0.235387	0.0473646	0.103623	2.19476	0.609987	0.228565	0.370819	0.243053	0.0275926	0.267546	1.39505	0.0842137	0.212052	0.136278	0.239458	0.052473	0.363247	0.268775	0.207299	0.141803	0.30556	0.410843
Dihydro-Ceramide
Cer 34:0;O2	Cer 18:0;O2/16:0	C34H69O3N	540.536	[M+H]+, [M+Na]+, [M-H2O+H]+	11.54		0.0582596	0.192495	0.086302	0.158454	0.0906169	0.0566474	0.11033	0.0798236	0.115221	0.279783	0.0936341	0.0864788	0.0731877	0.089492	0.157107	0.0634449	0.171296	0.0886167	0.130997	0.150626	0.288277	0.617509	0.135016	0.315195	0.880699	1.04766	0.198512	0.231414	0.32223	0.0722885	0.25178	2.27216	0.105438	0.345316	0.220348	0.508585	0.150887	0.114718	0.17506	0.21565	0.19918	0.236249	0.26475
Cer 36:0;O2	Cer 18:0;O2/18:0	C36H73O3N	568.567	[M+H]+, [M+Na]+, [M-H2O+H]+	12.44		0.0280013	0.13044	0.0528795	0.116677	0.0741918	0.0309946	0.0791799	0.0694551	0.0517982	0.169082	0.0451155	0.0480899	0.0384457	0.0371549	0.0970075	0.040146	0.13138	0.0443006	0.102506	0.0692119	0.139062	0.299444	0.0436896	0.0809897	0.369007	0.344713	0.109422	0.129606	0.126801	0.0418947	0.127205	0.945312	0.0427419	0.114893	0.10375	0.200187	0.053396	0.0499774	0.0590699	0.0848448	0.118668	0.0935851	0.131343
Cer 38:0;O2	Cer 18:0;O2/20:0	C38H77O3N	596.598	[M+H]+, [M+Na]+, [M-H2O+H]+	13.52		0.0193491	0.0605819	0.0264873	0.0682892	0.0460051	0.0179244	0.0310017	0.0441529	0.0212382	0.0880426	0.0210217	0.0267989	0.0161777	0.0167752	0.0686126	0.0295937	0.0652213	0.0237861	0.0611444	0.0528085	0.0985876	0.148532	0.0236212	0.0322936	0.304653	0.175322	0.0746021	0.0688296	0.0703938	0.0233429	0.0885012	0.343238	0.0246138	0.0873016	0.0668818	0.0802278	0.0343796	0.0437156	0.0496988	0.0648194	0.0652062	0.060151	0.092428
Cer 40:0;O2	Cer 18:0;O2/22:0	C40H81O3N	624.63	[M+H]+, [M+Na]+, [M-H2O+H]+	14.83		0.0740777	0.183082	0.0869562	0.198129	0.20405	0.0778765	0.0772017	0.154228	0.137666	0.259851	0.118143	0.0830548	0.0784396	0.0649667	0.208226	0.115356	0.253384	0.094839	0.183201	0.18837	0.363743	0.516533	0.0906194	0.149903	1.20231	0.610848	0.280393	0.274392	0.215997	0.0766182	0.248991	1.35267	0.0891662	0.289047	0.236156	0.280218	0.109944	0.154803	0.13774	0.223077	0.213001	0.264851	0.256394
Cer 41:0;O2	Cer 18:0;O2/23:0	C41H83O3N	638.645	[M+H]+, [M+Na]+, [M-H2O+H]+	15.57		0.0353901	0.0810484	0.0344882	0.0890952	0.0825424	0.0437661	0.0463054	0.0626318	0.063349	0.108753	0.0600468	0.0654286	0.0372982	0.0380624	0.102966	0.0686645	0.112484	0.0442867	0.0763446	0.112244	0.200227	0.188311	0.032044	0.0682715	0.593589	0.243079	0.135135	0.158566	0.116706	0.0418387	0.125958	0.445208	0.0558185	0.1694	0.136743	0.13044	0.0567744	0.0873495	0.117675	0.140799	0.0901617	0.124992	0.174355
Cer 42:0;O2	Cer 18:0;O2/24:0	C42H85O3N	652.661	[M+H]+, [M+Na]+, [M-H2O+H]+	16.34		0.103619	0.258737	0.111901	0.253706	0.293247	0.0982644	0.108755	0.185884	0.166302	0.295174	0.16455	0.119899	0.104729	0.0929428	0.287778	0.1589	0.299182	0.121078	0.225884	0.224777	0.421259	0.646871	0.138424	0.232737	1.30295	0.813297	0.337565	0.361227	0.259751	0.107521	0.285922	1.79973	0.116159	0.411017	0.318154	0.370568	0.159945	0.210497	0.232597	0.298021	0.267984	0.483398	0.372463
Phyto-Ceramide
Cer 40:0;O3	Cer 18:0;O3/22:0	C40H81O4N	640.624	[M+H]+, [M+Na]+	13.7		0.0237386	0.0447268	0.0367638	0.0535082	0.0389854	0.0282348	0.0285445	0.0215835	0.0190409	0.0745648	0.0229741	0.0223849	0.0108948	0.0140213	0.0745986	0.0391665	0.0616986	0.0408747	0.0431896	0.09088	0.104495	0.0955602	0.0647479	0.0695134	0.263484	0.116031	0.0916848	0.0770921	0.0742633	0.030779	0.100425	0.22378	0.0283405	0.0832989	0.0580864	0.0578558	0.0481051	0.0572491	0.0858424	0.0695157	0.0443855	0.13922	0.0903324
Cer 41:0;O3	Cer 18:0;O3/23:0	C41H83O4N	654.64	[M+H]+, [M+Na]+	14.3		0.0153728	0.033306	0.0253762	0.033239	0.0221412	0.0231559	0.0195326	0.0165408	0.0136	0.0463308	0.0197562	0.0172931	0.00718735	0.0074203	0.0500525	0.0313298	0.0424033	0.0291918	0.0254559	0.069211	0.0631397	0.0378982	0.0378605	0.0388024	0.136345	0.0455887	0.0517529	0.0423614	0.0471554	0.0207807	0.0665957	0.106472	0.0212529	0.0549634	0.0344058	0.037354	0.0348593	0.03291	0.0577452	0.0426705	0.0219344	0.0755875	0.048804
Cer 41:0;O3	Cer 17:0;O3/24:0	C41H83O4N	654.64	[M+H]+, [M+Na]+	14.6		0.00656823	0.0157739	0.00676603	0.0228301	0.00245277	0.00509118	0.00885862	0.00952957	0.00197413	0.0147732	0.00417743	0.00775892	0.00574157	0.00204236	0.0204196	0.00990102	0.0191757	0.0087533	0.0095313	0.0158082	0.0378973	0.0530345	0.031881	0.0583086	0.11507	0.0743265	0.0177364	0.0212847	0.0437746	0.00599577	0.0390482	0.170754	0.00853362	0.0349652	0.030829	0.0293379	0.0126807	0.0179385	0.0198112	0.0269704	0.0214913	0.0593491	0.0305061
Cer 41:1;O3	Cer 17:0;O3/24:1	C41H81O4N	652.624	[M+H]+, [M+Na]+	13.3		0.00767442	0.0230669	0.00756455	0.0356133	0.00550537	0.00911475	0.0185438	0.0127338	0.00583511	0.0199197	0.00782902	0.0132969	0.00811455	0.00285526	0.0274673	0.0105913	0.0270753	0.0141108	0.0149426	0.02018	0.0619677	0.0532485	0.032355	0.100619	0.127495	0.0977009	0.0315903	0.0293434	0.0682586	0.0118156	0.0515443	0.193679	0.0182442	0.0471567	0.0433459	0.0365797	0.0161711	0.0252479	0.0298242	0.0529684	0.0295551	0.0709924	0.040921
Cer 42:0;O3	Cer 18:0;O3/24:0	C42H85O4N	668.656	[M+H]+, [M+Na]+	15		0.0424584	0.0771403	0.0587993	0.0728759	0.0852855	0.0478909	0.0470869	0.0437678	0.0532814	0.096367	0.0654786	0.0392296	0.0324516	0.030686	0.113689	0.0670077	0.0893424	0.0651423	0.0567997	0.116856	0.126626	0.0968924	0.106039	0.0915675	0.256959	0.142149	0.107323	0.0837678	0.0743616	0.0497663	0.131059	0.24347	0.0446198	0.0999059	0.0651499	0.0703197	0.0762264	0.0771057	0.0983297	0.0906295	0.055786	0.18574	0.100884
Cer 42:1;O3	Cer 18:0;O3/24:1	C42H83O4N	666.64	[M+H]+, [M+Na]+	13.6		0.0420421	0.0890403	0.0627494	0.105094	0.0688237	0.0515783	0.0637584	0.054216	0.0322972	0.144138	0.0400563	0.0362907	0.0268431	0.030671	0.126272	0.067362	0.109096	0.0634159	0.0839454	0.14056	0.207663	0.171494	0.110248	0.1467	0.428756	0.325691	0.165931	0.162261	0.120737	0.0628269	0.187785	0.461269	0.0533144	0.142614	0.0967897	0.103867	0.0773325	0.0938237	0.13669	0.145898	0.0918823	0.186472	0.171245
Cer 42:0;O4	Cer 18:0;O4/24:0	C42H85O5N	684.651	[M+H]+, [M+Na]+	14.1		0.00270382	0.00562064	0.00535616	0.0089258	0.00636294	0.00150125	0.00695683	0.00450777	0	0.0101037	0.00234415	0.00641426	0.00231725	0.003171	0.0119848	0.0033958	0.0158426	0.00556213	0.00623302	0.0130638	0.0196619	0.0207294	0.0102264	0.0212747	0.0407	0.028472	0.0225533	0.0210941	0.0235526	0.00815554	0.0320196	0.0634381	0.0057506	0.0211317	0.0154254	0.0149948	0.0124762	0.0120368	0.013185	0.017904	0.0129806	0.0307113	0.0217403
Cer 42:0;O4	Cer 18:0;O3/24:0;O	C42H85O5N	684.651	[M+H]+, [M+Na]+	14.5		0.0110868	0.0153106	0.0111842	0.0156259	0.0269395	0.00950597	0.0118152	0.0110621	0.0383615	0.0172405	0.0301364	0.0105603	0.0135695	0.0135301	0.0199847	0.0155406	0.0133721	0.0110551	0.0111867	0.0179313	0.022947	0.0243692	0.0183313	0.0213582	0.0470949	0.032996	0.0161329	0.020125	0.0201342	0.0111198	0.0308898	0.0565536	0.00983907	0.0190525	0.014793	0.0122437	0.0145684	0.0137029	0.0182293	0.0131201	0.0145828	0.0206921	0.0177238
Hex- n-Ceramide
Hex1Cer 32:1;O2	Hex1Cer 32:1;O2	C38H73O8N	672.541	[M+H]+, [M-H2O+H]+	9.57		0.0119571	0.0248757	0.0198568	0.0230967	0.013753	0.00636025	0.0327105	0.018387	0.00973155	0.0737454	0	0.0317544	0.00354743	0.00725155	0.0397915	0.0315987	0.0521266	0.0265028	0.0283871	0.067326	0.148485	0.128095	0.0124447	0.094337	0.554282	0.160376	0.110047	0.112725	0.207994	0.0194399	0.0993964	0.353952	0.0329289	0.312363	0.0530344	0.0719996	0.0398847	0.0861183	0.113363	0.103251	0.0764684	0.357192	0.173173
Hex1Cer 33:1;O2	Hex1Cer 33:1;O2	C39H75O8N	686.557	[M+H]+, [M-H2O+H]+	10.06		0.014901	0.0173217	0.0252136	0.0350919	0.00875563	0.010379	0.0646708	0.0176292	0.0125015	0.105469	0.00516349	0.0431534	0	0	0.039701	0.0310602	0.0302986	0.0319193	0.0337587	0.104315	0.207371	0.157673	0.0142809	0.101052	0.658289	0.193373	0.132169	0.141842	0.235005	0.0226743	0.0861109	0.395245	0.0513069	0.230399	0.0549717	0.0864388	0.0470343	0.0941555	0.160677	0.136997	0.0828515	0.30842	0.23601
Hex1Cer 34:1;O2	Hex1Cer 18:1;O2/16:0	C40H77O8N	700.573	[M+H]+, [M-H2O+H]+	10.52		2.47675	5.64388	4.39781	5.80076	3.35877	3.13876	6.86026	4.31874	3.96096	10.2925	3.95648	4.74469	2.19137	2.90564	5.45	4.32818	5.59575	5.10889	3.79231	8.27123	12.9685	10.3136	3.57931	9.53695	20.9219	13.1878	7.55451	9.1877	11.2272	3.68771	7.57893	22.7965	4.57383	15.2136	7.56763	7.86055	7.23522	6.76175	10.8427	13.2622	8.23052	16.4094	10.9241
Hex1Cer 36:1;O2	Hex1Cer 36:1;O2	C42H81O8N	728.604	[M+H]+, [M-H2O+H]+	11.39		0.228849	0.92601	0.621899	0.98013	0.262295	0.314828	1.29997	0.530901	0.3092	1.97972	0.343447	0.557666	0.434518	0.343838	0.69709	0.303436	0.866662	0.620572	0.591253	0.963232	1.79385	1.84026	0.364216	0.664275	4.51293	2.73601	1.02026	1.32519	1.42223	0.373946	1.44995	6.08714	0.459292	1.04267	0.758455	1.18132	0.693964	0.556635	0.941112	1.06067	0.633219	0.634956	1.09548
Hex1Cer 38:1;O2	Hex1Cer 38:1;O2	C44H85O8N	756.635	[M+H]+, [M-H2O+H]+	12.25		0.35684	0.888028	0.650651	1.05673	0.304239	0.380977	0.851451	0.913428	0.330945	1.95932	0.350466	0.456235	0.252436	0.345593	1.07215	0.605538	1.02892	0.638985	0.709209	1.55141	2.56759	2.97654	0.523787	0.890953	6.4434	2.97853	1.44131	1.76375	1.91067	0.517631	2.38019	5.45262	0.605545	1.73764	1.20744	1.1275	0.849788	1.0957	1.80171	1.66308	1.41692	1.72865	1.78685
Hex1Cer 40:1;O2	Hex1Cer 18:1;O2/22:0	C46H89O8N	784.667	[M+H]+, [M-H2O+H]+	13.28		2.09527	4.95329	3.88649	6.08677	1.99562	2.64191	4.99223	5.00361	2.1253	10.5676	2.10427	2.93156	1.23163	1.62072	5.88294	3.74607	6.10618	3.68614	4.32105	10.584	17.2473	17.2358	3.64036	7.32371	33.7291	17.6547	8.88266	9.67187	10.6649	2.84304	12.1668	33.055	3.31597	11.4422	7.18788	7.36981	5.12437	6.53978	11.6438	11.7467	8.46446	11.8654	10.7238
Hex1Cer 41:1;O2	Hex1Cer 41:1;O2	C47H91O8N	798.682	[M+H]+, [M-H2O+H]+	13.87		0.595166	1.23585	1.00158	1.68217	0.656194	0.98449	1.45305	1.18197	0.706099	3.26568	0.796087	1.32123	0.329302	0.563162	1.80391	1.22568	1.78627	1.11336	1.19185	4.50395	7.63445	5.99142	0.974139	2.38208	18.4313	6.03508	3.58654	4.05809	4.77139	0.748377	5.86279	9.50369	1.22211	4.48427	2.48233	2.59277	1.60077	2.21136	5.75994	4.54225	2.47978	4.46642	5.3746
Hex1Cer 42:1;O2	Hex1Cer 42:1;O2	C48H93O8N	812.698	[M+H]+, [M-H2O+H]+	14.51		2.11299	6.81654	4.44121	9.23686	1.99075	2.6219	5.92799	4.93854	2.73991	14.566	2.35828	3.87184	1.31775	1.68547	7.66674	3.58107	8.72576	3.96314	5.55579	13.7691	25.4526	30.6893	5.54768	15.0323	72.1018	39.8731	12.5345	14.7543	17.8008	3.03324	21.1044	74.5373	3.5546	19.8679	10.9194	11.4817	5.96666	8.43297	15.9566	15.1455	12.1388	20.1514	16.5992
Hex1Cer 43:1;O2	Hex1Cer 18:1;O2/25:0	C49H95O8N	826.714	[M+H]+, [M-H2O+H]+	15.2		0.0272757	0.162157	0.0645736	0.113918	0.0223204	0.0617298	0.128113	0.0586474	0.0274038	0.222823	0.0189595	0.105643	0.013187	0	0.141945	0.052747	0.191599	0.0738106	0.0729445	0.229548	0.549781	0.358555	0.0610432	0.236397	1.24332	0.51429	0.218818	0.251789	0.322534	0.0426991	0.394617	0.906454	0.0752073	0.49168	0.207382	0.409531	0.10803	0.141011	0.404946	0.263335	0.135339	0.377168	0.345218
Hex1Cer 43:1;O2	Hex1Cer 19:1;O2/24:0	C49H95O8N	826.714	[M+H]+, [M-H2O+H]+	14.87		0.0156811	0.0951857	0.0264245	0.0695963	0.0112927	0.0309773	0.0656181	0.0238073	0	0.167836	0	0.0668974	0.00634839	0	0.060542	0.0368233	0.103358	0.0256233	0.0489368	0.159644	0.248754	0.122361	0.0395369	0.0478176	0.570751	0.217591	0.119957	0.0967807	0.104821	0.0161026	0.162221	0.487639	0.0250405	0.155991	0.0596328	0.072174	0.0308358	0.0650542	0.181544	0.112184	0.0405644	0.186961	0.147842
Hex2Cer 34:1;O2	Hex2Cer 18:1;O2/16:0	C46H87O13N	862.626	[M+H]+, [M+Na]+, [M-H2O+H]+	10.24		3.71765	6.04322	4.67519	6.9696	6.22432	5.86289	6.80412	7.9938	3.08866	9.47708	5.33224	3.59132	1.89505	3.20967	6.89501	6.96544	7.18053	4.65169	5.66049	13.9319	15.8296	16.1599	4.38725	7.46295	15.2673	15.6886	9.47988	10.1115	8.40099	4.40764	12.8471	17.6286	4.42795	11.9082	9.33322	8.07792	15.22	7.29622	15.6635	14.8925	12.501	27.1753	14.4208
Hex2Cer 36:1;O2	Hex2Cer 18:1;O2/18:0	C48H91O13N	890.657	[M+H]+, [M+Na]+, [M-H2O+H]+	11.12		0.045804	0.292447	0.183751	0.346279	0.1059	0.0902838	0.347906	0.113616	0.107989	0.635223	0.0948627	0.139897	0.0547545	0.103436	0.287211	0.0847343	0.279926	0.164036	0.230532	0.293912	0.612188	0.63776	0.0966639	0.200254	1.04405	1.01916	0.296762	0.293381	0.437642	0.0423612	0.400415	2.27714	0.131272	0.390295	0.350924	0.349404	0.423014	0.108864	0.36297	0.413905	0.201313	0.643113	0.341891
Hex2Cer 38:1;O2	Hex2Cer 18:1;O2/20:0	C50H95O13N	918.688	[M+H]+, [M+Na]+, [M-H2O+H]+	11.94		0.0445198	0.282334	0.164533	0.322954	0.0399742	0.0564703	0.210693	0.118153	0	0.524798	0	0.0996	0	0.0627955	0.245505	0.0768301	0.222359	0.128588	0.235354	0.275115	0.454245	0.559135	0.0478052	0.184081	1.11903	1.08474	0.223346	0.29237	0.320934	0.117691	0.408099	1.70736	0.11107	0.410198	0.262643	0.304512	0.407408	0.13988	0.24222	0.373646	0.212792	0.591725	0.316931
Hex2Cer 40:1;O2	Hex2Cer 18:1;O2/22:0	C52H99O13N	946.72	[M+H]+, [M+Na]+, [M-H2O+H]+	12.89		0.391851	1.59554	1.12902	1.53874	0.744263	0.611064	1.05536	0.78512	0.681267	2.43389	0.817722	0.902458	0.576535	0.559094	1.01579	0.592838	1.35019	0.796746	1.42494	1.35519	1.91459	2.31117	0.58533	1.26676	4.04085	4.30568	1.38446	1.30539	1.41162	0.679038	1.32322	8.05428	0.616136	2.0459	1.37586	1.54079	3.00015	0.856192	1.37242	1.75072	1.3025	4.30315	1.74158
Hex2Cer 42:1;O2	Hex2Cer 18:1;O2/24:0	C54H103O13N	974.751	[M+H]+, [M+Na]+, [M-H2O+H]+	14.03		0.897266	4.67274	3.53852	4.38939	1.39733	0.912524	2.42525	1.91319	1.38994	8.11658	1.06474	1.91801	0.856048	0.942621	2.6992	0.925488	4.58185	1.97045	4.75537	3.65205	7.01545	9.79727	1.84627	4.78107	21.1365	24.5474	5.2038	4.49807	4.78434	2.08631	3.70903	44.0369	1.26325	5.13722	3.74143	5.44281	5.76693	2.01796	2.92216	4.15459	4.12212	11.622	5.45577
Hex2Cer 42:2;O2	Hex2Cer 18:1;O2/24:1	C54H101O13N	972.735	[M+H]+, [M+Na]+, [M-H2O+H]+	12.79		1.15366	3.75368	2.2308	3.41252	2.19615	2.47664	3.0605	2.76661	1.52602	5.86216	1.75638	1.81511	1.02908	1.33861	2.78998	1.78087	3.42529	1.97612	3.67332	5.76087	6.21761	6.26073	1.34009	3.46991	7.14798	8.85003	4.16094	3.75302	4.28501	1.99786	4.98936	13.9366	1.69352	6.64906	4.46133	3.41287	10.2141	2.69482	5.84043	6.7146	5.71493	14.9719	7.28438
Hex2Cer 42:3;O2	Hex2Cer 18:1;O2/24:2	C54H99O13N	970.72	[M+H]+, [M+Na]+, [M-H2O+H]+	12.09		0.138514	0.615655	0.313042	0.407136	0.2265	0.513287	0.423619	0.447883	0.166447	0.850574	0.257264	0.292726	0.0446361	0.234631	0.343168	0.424651	0.599589	0.303711	0.403135	1.11305	1.29704	1.24829	0.14279	0.639094	1.17334	1.66822	0.822356	0.581719	0.691071	0.291629	0.822675	2.28545	0.260431	0.887121	0.582814	0.592874	1.29828	0.449214	1.35043	1.23409	0.889431	2.05325	1.30877
Hex3Cer 32:1;O2	Hex3Cer 32:1;O2	C50H93O18N	996.647	[M+H]+, [M+Na]+, [M-H2O+H]+	9.05		0.0464212	0.059631	0.0493389	0.0671037	0.0132597	0.0341537	0.0439109	0.0477632	0.0051773	0.128766	0.0230943	0.0636804	0.0069532	0.0306859	0.0911584	0.0562562	0.0786334	0.0559155	0.0724115	0.121049	0.173847	0.272185	0.0918172	0.158399	0.670764	0.397236	0.185343	0.157472	0.218305	0.0632121	0.170046	0.570595	0.0751149	0.159286	0.100275	0.151597	0.086574	0.149711	0.198226	0.142516	0.0892903	0.195499	0.295651
Hex- n-Sphingadiene-Ceramide
Hex2Cer 34:2;O2	Hex2Cer 18:2;O2/16:0	C46H85O13N	860.61	[M+H]+, [M+Na]+, [M-H2O+H]+	9.48		0.189797	0.242464	0.156536	0.25218	0.19932	0.196364	0.265276	0.352937	0.0960741	0.399599	0.10601	0.112827	0.0460891	0.0958087	0.330305	0.328878	0.386015	0.166396	0.219153	0.657657	1.182	1.27004	0.274575	0.514663	1.91326	1.23663	1.00182	0.661214	0.485399	0.239811	1.66844	1.05904	0.18113	0.586212	0.368189	0.505855	0.284191	0.46696	1.1027	0.817475	0.55318	1.01092	1.58443
Hex2Cer 40:2;O2	Hex2Cer 18:2;O2/22:0	C52H97O13N	944.704	[M+H]+, [M+Na]+, [M-H2O+H]+	11.94		0.0604603	0.198054	0.0766288	0.124438	0.0645047	0.142934	0.12805	0.148205	0.0288175	0.24732	0.00966951	0.0572617	0.0095062	0.0575621	0.117166	0.141843	0.175103	0.0597836	0.0874376	0.353774	0.379821	0.365157	0.0324892	0.182574	0.486117	0.459048	0.273782	0.179218	0.293896	0.0726442	0.40823	0.466496	0.0800897	0.328583	0.180492	0.233163	0.401582	0.124913	0.45689	0.364786	0.292023	0.708193	0.490061
Ganglioside
GM3 34:0;O2	GM3 34:0;O2	C57H106N2O21	1153.73	[M-H]-		7.9	0.0248382	0.0656787	0.0418173	0.0519862	0.0526594	0.0163026	0.036346	0.0170988	0.0300274	0.0974987	0.0163299	0.0213918	0.0161771	0.000727588	0.0493123	0.018863	0.0686006	0.0290808	0.0381952	0.100694	0.13377	0.130853	0.0507716	0.0540352	0.24606	0.163345	0.03433	0.121277	0.0437981	0.0163609	0.0753384	0.0669955	0.0348684	0.262543	0.0560159	0.0866191	0.00751947	0.0638233	0.0480033	0.122145	0.0575745	0.125929	0.0175196
GM3 34:1;O2	GM3 18:1;O2/16:0	C57H104N2O21	1151.71	[M-H]-	9.53	7.7	0.489921	1.46484	0.744217	1.00656	0.611205	0.556835	1.31766	0.781566	0.458559	2.09159	0.452625	0.651527	0.389041	0.507996	1.39444	0.567969	1.12233	1.11325	0.928291	1.50039	4.32996	3.25939	0.784423	1.45671	5.83413	3.97254	1.27512	2.80819	1.1985	0.511381	1.87796	1.46243	0.857144	3.56444	1.38971	1.92251	0.238941	1.47537	1.01985	1.70788	1.3564	1.65579	0.754475
GM3 34:2;O2	GM3 34:2;O2	C57H102N2O21	1149.7	[M-H]-		7.2	0.0195734	0.0819376	0.0273285	0.0514068	0.0403173	0.027508	0.0432195	0.0360412	0.0153306	0.0948436	0.0103422	0.0248723	0.00589456	0.0221355	0.06527	0.0303949	0.0616464	0.0575715	0.0550287	0.0895834	0.20975	0.161034	0.0446929	0.0594946	0.286173	0.176319	0.0978724	0.171588	0.0524894	0.0294863	0.0947502	0.0449525	0.059679	0.204132	0.0495759	0.0859051	0.0129106	0.0910136	0.0772339	0.091013	0.0570476	0.107515	0.0727644
GM3 36:0;O2	GM3 36:0;O2	C59H110N2O21	1181.75	[M-H]-		8.5	0.0201271	0.0247936	0.0288683	0.00731772	0.0128354	0.00117214	0.0256998	0.0170802	0.0112616	0.0502091	0.0250398	0.000437231	0.0100999	0	0.0247855	0.0242714	0.0532082	0.0209758	0.0425637	0.023728	0.0700153	0.0895302	0.0162503	0.00663236	0.0798505	0.0602598	0.0253938	0.0614859	0.033028	0.0173556	0.0269331	0.00580958	0.00816765	0.0623478	0.0275146	0.0507155	0.00605542	0.0158087	0.0119863	0.0282077	0.036618	0.0283935	0.00900287
GM3 36:1;O2	GM3 18:1;O2/18:0	C59H108N2O21	1179.74	[M-H]-	10.43	8.3	0.287678	0.705717	0.664816	0.621842	0.548679	0.477372	0.503584	0.494911	0.319755	1.23772	0.248406	0.189799	0.222677	0.26669	0.937408	0.347568	0.670836	0.832248	0.613468	1.15922	1.71074	1.69752	0.42575	0.462182	2.63261	1.5714	0.694854	1.49573	0.411776	0.244265	1.11099	0.757626	0.466392	1.4934	0.664022	0.858322	0.199907	0.709176	0.86475	0.810941	0.813422	0.814592	0.302071
GM3 36:2;O2	GM3 36:2;O2	C59H106N2O21	1177.73	[M-H]-		7.8	0.0588856	0.132151	0.0886773	0.107239	0.0548092	0.0607395	0.0767002	0.0766927	0.0367693	0.17794	0.0301	0.025217	0.0290707	0.0162063	0.0884598	0.0859997	0.105842	0.139819	0.0600914	0.210216	0.256646	0.253142	0.0860721	0.0487539	0.369124	0.219759	0.147506	0.273709	0.0860617	0.0489236	0.16547	0.10035	0.0912672	0.23271	0.114586	0.12437	0.0270155	0.100149	0.161285	0.150047	0.0900059	0.119562	0.0853177
GM3 38:1;O2	GM3 38:1;O2	C61H112N2O21	1207.77	[M-H]-		8.8	0.0551192	0.245066	0.171514	0.141032	0.308886	0.128926	0.13672	0.116782	0.168918	0.34121	0.200057	0.0734125	0.0818234	0.135839	0.222947	0.144342	0.203189	0.13783	0.16262	0.256938	0.393051	0.455602	0.152884	0.0952245	0.825238	0.448222	0.211644	0.461879	0.162404	0.0851676	0.316875	0.152722	0.165187	0.565202	0.180437	0.196614	0.0390135	0.232939	0.24133	0.271806	0.180777	0.334621	0.0846865
GM3 38:2;O2	GM3 38:2;O2	C61H110N2O21	1205.75	[M-H]-		8.3	0.0235591	0.0325417	0.0461396	0.0548639	0.104568	0.07999	0.0318664	0.0474386	0.0339404	0.0830954	0.0268584	0.0120765	0.00332775	0.0536083	0.0870657	0.0319572	0.0633988	0.0789679	0.0182074	0.0806867	0.160321	0.109132	0.0472256	0.0596999	0.202718	0.145029	0.0871368	0.116218	0.0524609	0.0485433	0.105044	0.0249118	0.0416067	0.12367	0.0495212	0.0661698	NA	0.0615142	0.0662603	0.0903394	0.0709017	0.0562252	0.0375875
GM3 39:1;O2	GM3 39:1;O2	C62H114N2O21	1221.78	[M-H]-		9	0.0613024	0.0472289	0.00649787	0.0289292	0.0905513	0.0402934	0.0256632	0.0234111	0.0760728	0.12676	0.0715737	0.045255	0.00719399	0.0733317	0.0890946	0.0709707	0.0626174	0.0439461	0.0544318	0.0667494	0.0962554	0.115191	0.0582612	0.0420739	0.324711	0.19244	0.0649185	0.130111	0.0684308	0.00817923	0.138308	0.123094	0.06097	0.173906	0.0749458	0.0378712	0.00636655	0.0662107	0.124542	0.121267	0.0794761	0.118386	0.0215624
GM3 40:0;O2	GM3 40:0;O2	C63H118N2O21	1237.82	[M-H]-		9.3	0.00576653	0.121479	0.0461925	0.0630209	0.0438741	0.0412768	0.0134879	0.0710194	0.0917018	0.0906623	0.04286	0.0168903	0.0522833	0	0.0456205	0.0344768	0.0474766	0.0672121	0.0295549	0.0253815	0.0663186	0.150351	0.0102681	0.0318946	0.101219	0.130104	0.0538024	0.0466055	0.0500566	0.0257298	0.0677253	0.116415	0.0213666	0.260574	0.019873	0.0662201	0.0181992	0.0583053	0.0791117	0.140574	0.0538505	0.147178	0.0172528
GM3 40:1;O2	GM3 40:1;O2	C63H116N2O21	1235.8	[M-H]-		9.1	0.263199	0.807004	0.425234	0.384341	0.55562	0.317579	0.521079	0.370374	0.709014	0.887757	0.585658	0.50165	0.37453	0.609104	0.602304	0.354358	0.530105	0.483937	0.502103	0.664191	1.08018	1.17726	0.396991	0.528632	1.62507	1.53799	0.702149	0.93513	0.361733	0.235543	0.761326	0.733088	0.498041	2.20003	0.785863	0.850206	0.136481	0.860404	0.857884	0.865916	1.08623	1.01163	0.269084
GM3 40:2;O2	GM3 40:2;O2	C63H114N2O21	1233.78	[M-H]-		8.8	0.0835748	0.183325	0.174063	0.135158	0.248111	0.158041	0.151375	0.122347	0.101617	0.292975	0.220822	0.0754033	0.0826281	0.184869	0.161374	0.141146	0.145409	0.131178	0.140321	0.239314	0.369754	0.361972	0.0964877	0.148348	0.614957	0.356134	0.197331	0.400037	0.173937	0.111793	0.265906	0.272827	0.151273	0.665151	0.0986996	0.217178	0.035285	0.404342	0.263913	0.422433	0.253304	0.224956	0.134314
GM3 41:1;O2	GM3 41:1;O2	C64H118N2O21	1249.82	[M-H]-		9.3	0.184961	0.348724	0.211065	0.275558	0.355842	0.285138	0.355642	0.167707	0.227067	0.478341	0.380457	0.322745	0.163133	0.295631	0.377489	0.229486	0.27584	0.272164	0.341268	0.485954	0.799253	0.550875	0.181785	0.210738	1.17184	0.774328	0.33497	0.718095	0.27013	0.17561	0.541719	0.34244	0.345557	1.19068	0.39298	0.476744	0.0894737	0.469761	0.574599	0.500449	0.442761	0.474339	0.183245
GM3 42:1;O2	GM3 42:1;O2	C65H120N2O21	1263.83	[M-H]-		9.5	0.774468	2.30847	1.36823	1.56197	1.13952	0.931553	1.90374	0.924725	1.63092	3.21529	1.31047	1.66186	1.1764	1.16304	1.86979	0.820922	1.97922	1.72339	1.82076	2.28065	4.53714	4.45588	1.34411	2.26733	5.86378	7.2307	1.6905	3.3922	1.21938	0.914389	2.14837	4.9346	1.32321	6.33185	2.10023	3.48957	0.629097	3.23686	2.01239	2.49266	3.4129	3.17433	0.875282
GM3 42:2;O2	GM3 42:2;O2	C65H118N2O21	1261.82	[M-H]-		9.1	0.65223	1.65792	1.14878	1.38948	1.50144	0.866154	1.98949	0.943558	1.45089	2.6399	1.37914	1.40538	0.938931	1.05192	1.65543	0.870562	1.38232	1.51312	1.70823	2.17683	4.93956	4.06586	0.906931	2.02561	4.91599	6.30849	1.66794	3.25325	1.55998	0.8128	2.27382	2.88908	1.31475	5.72612	1.98796	2.68999	0.522473	2.01995	2.0306	2.87867	3.45087	2.84533	0.826629
GM3 44:1;O2	GM3 44:1;O2	C67H124N2O21	1291.86	[M-H]-		9.8	0.0190275	0.0870072	0.0528015	0.0441073	0.0490795	0.0230634	0.0419735	0.0310189	0.0319836	0.110659	0.0414405	0.0453728	0.0578458	0.0526024	0.0567403	0.0156829	0.0542346	0.0563508	0.053943	0.0495522	0.0967355	0.123722	0.0296151	0.0625422	0.134118	0.2397	0.0508027	0.0650285	0.0338054	0.0351047	0.0436229	0.13867	0.0372383	0.107374	0.0471688	0.0942155	0.0163826	0.0694588	0.0412635	0.0618656	0.0995973	0.0544715	0.0287671
GM3 44:2;O2	GM3 44:2;O2	C67H122N2O21	1289.85	[M-H]-		9.5	0.0201822	0.134027	0.0590336	0.0487562	0.049653	0.0426818	0.0847183	0.033755	0.0684176	0.107432	0.079921	0.0692446	0.0531618	0.0933784	0.0768054	0.0110596	0.0741024	0.0522014	0.0807047	0.10532	0.171167	0.159987	0.0501652	0.0991979	0.19381	0.26756	0.077738	0.13025	0.0618451	0.0396397	0.0703388	0.179431	0.0576635	0.16846	0.0515574	0.104044	0.017126	0.095774	0.0594516	0.118384	0.149702	0.0508715	0.0155858
[truncated: 99 more columns]
