# Supplementary material for: Sex-specific lipidomic signatures in aortic valve disease reflect differential fibro-calcific progression
Source: Nat Commun. 2025 Jun 3;16:5163. doi: 10.1038/s41467-025-60411-2 (PMC12134101; doi:10.1038/s41467-025-60411-2)
Supplement: Supplementary file 6 — Supplementary Data 4 [file 41467_2025_60411_MOESM6_ESM.xlsx]

## Sheet: Supplementary Table 4a
Supplementary Table 4a.One-way ANOVA & post-hoc results comparing mildly diseases, fibrotic and calcified lipidomes of TAV
CE(16:0)	14.476	1.2e-05	4.9194	0.00014278	T-cal - T-md; T-fib - T-md
CE(17:1)	7.2257	0.0018063	2.7432	0.0052724	T-cal - T-md; T-fib - T-md
CE(18:0)	14.054	1.57e-05	4.8045	0.00015755	T-cal - T-md; T-fib - T-md
CE(18:1)	5.4652	0.0072717	2.1384	0.016073	T-cal - T-md; T-fib - T-md
CE(18:2)	4.3822	0.017864	1.748	0.034053	T-cal - T-md; T-fib - T-md
CE(18:3)	4.4219	0.017274	1.7626	0.033225	T-cal - T-md; T-fib - T-md
CE(20:3)	6.6011	0.0029334	2.5326	0.0076377	T-cal - T-md; T-fib - T-md
CE(20:4)	6.3743	0.0035068	2.4551	0.0088082	T-cal - T-md; T-fib - T-md
CE(20:5)	5.0933	0.0098637	2.006	0.020646	T-cal - T-md; T-fib - T-md
CE(22:4)	10.943	0.00012149	3.9155	0.00074109	T-cal - T-md; T-fib - T-md
CE(22:5)	8.8207	0.00054643	3.2625	0.0022233	T-cal - T-md; T-fib - T-md
CE(22:6)	4.7673	0.012927	1.8885	0.026666	T-fib - T-md
CE(24:4)	8.6356	0.00062586	3.2035	0.0024076	T-fib - T-cal; T-fib - T-md
CE(24:5)	6.8624	0.0023919	2.6213	0.0064809	T-fib - T-cal; T-fib - T-md
Cer(16:1;2/22:0)	4.7212	0.013434	1.8718	0.027316	T-cal - T-md
Cer(16:1;2/24:0)	7.3169	0.0016841	2.7736	0.005064	T-cal - T-md; T-fib - T-md
Cer(16:1;2/24:1)	5.3594	0.0079274	2.1009	0.01701	T-cal - T-fib; T-cal - T-md
Cer(17:0;1/24:0)	8.807	0.00055192	3.2581	0.0022233	T-cal - T-md; T-fib - T-md
Cer(17:1;2/24:1)	6.1823	0.0040834	2.389	0.009851	T-cal - T-md; T-fib - T-md
Cer(18:0;1/16:0)	9.2396	0.00040301	3.3947	0.0018546	T-cal - T-fib; T-cal - T-md; T-fib - T-md
Cer(18:0;1/20:0)	5.1891	0.0091152	2.0402	0.019173	T-cal - T-md; T-fib - T-md
Cer(18:0;1/22:0)	7.7884	0.0011766	2.9294	0.0039874	T-cal - T-md; T-fib - T-md
Cer(18:0;1/23:0)	8.098	0.00093237	3.0304	0.0033942	T-cal - T-md; T-fib - T-md
Cer(18:0;1/24:0)	9.5805	0.00031549	3.501	0.0015485	T-cal - T-md; T-fib - T-md
Cer(18:0;1/24:1)	7.2193	0.0018151	2.7411	0.0052724	T-cal - T-md; T-fib - T-md
Cer(18:0;2/23:0)	7.4601	0.0015095	2.8212	0.0046706	T-cal - T-md; T-fib - T-md
Cer(18:0;3/24:1)	11.413	8.82e-05	4.0547	0.00057919	T-cal - T-md; T-fib - T-md
Cer(18:1;1/20:0)	4.6212	0.014607	1.8354	0.02942	T-cal - T-md; T-fib - T-md
Cer(18:1;1/22:0)	6.9529	0.0022297	2.6517	0.0061824	T-cal - T-md; T-fib - T-md
Cer(18:1;1/23:0)	8.3529	0.00077119	3.1128	0.0028635	T-cal - T-md; T-fib - T-md
Cer(18:1;1/24:0)	9.1933	0.00041673	3.3801	0.0018546	T-cal - T-md; T-fib - T-md
Cer(18:1;1/24:1)	7.5517	0.0014077	2.8515	0.0044335	T-cal - T-md; T-fib - T-md
Cer(18:1;1/26:1)	6.8549	0.002406	2.6187	0.0064809	T-cal - T-md; T-fib - T-md
Cer(18:1;2/20:0)	4.031	0.024085	1.6182	0.04433	T-cal - T-md; T-fib - T-md
Cer(18:1;2/22:0)	4.8803	0.011766	1.9294	0.024389	T-cal - T-md; T-fib - T-md
Cer(18:1;2/22:2)	6.851	0.0024132	2.6174	0.0064809	T-cal - T-fib; T-cal - T-md
Cer(18:1;2/23:0)	8.0648	0.00095585	3.0196	0.0034298	T-cal - T-md; T-fib - T-md
Cer(18:1;2/24:0)	5.4389	0.0074297	2.129	0.016269	T-cal - T-md; T-fib - T-md
Cer(18:1;2/24:1)	4.3405	0.018505	1.7327	0.035118	T-cal - T-md; T-fib - T-md
Cer(18:1;2/25:1)	6.8864	0.0023478	2.6293	0.0064264	T-cal - T-md; T-fib - T-md
Cer(18:1;2/26:1)	5.4207	0.0075405	2.1226	0.016344	T-cal - T-md; T-fib - T-md
Cer(18:2;2/16:0)	7.8583	0.0011162	2.9523	0.0038359	T-cal - T-fib; T-cal - T-md
Cer(18:2;2/20:0)	4.5191	0.015915	1.7982	0.031173	T-cal - T-fib; T-cal - T-md
Cer(18:2;2/22:0)	6.0318	0.0046038	2.3369	0.010982	T-cal - T-md
Cer(18:2;2/23:0)	11.764	6.96e-05	4.1577	0.00050336	T-cal - T-fib; T-cal - T-md
Cer(18:2;2/24:0)	9.4773	0.00033966	3.469	0.0016296	T-cal - T-md; T-fib - T-md
Cer(18:2;2/24:1)	5.7819	0.0056264	2.2498	0.012916	T-cal - T-md; T-fib - T-md
Cer(18:2;2/24:2)	7.6172	0.0013394	2.8731	0.0043327	T-cal - T-md; T-fib - T-md
Cer(19:0;1/24:0)	7.0888	0.0020071	2.6974	0.0056922	T-cal - T-md; T-fib - T-md
Cer(19:1;2/22:0)	7.8503	0.0011229	2.9496	0.0038359	T-cal - T-md; T-fib - T-md
Cer(19:1;2/24:0)	9.8118	0.00026756	3.5726	0.0014281	T-cal - T-fib; T-cal - T-md; T-fib - T-md
Cer(19:1;2/24:1)	5.46	0.0073025	2.1365	0.016073	T-cal - T-md; T-fib - T-md
Cer(20:0;1/22:0)	9.9387	0.00024456	3.6116	0.0013218	T-cal - T-md; T-fib - T-md
Cer(33:1;2)	5.7246	0.0058923	2.2297	0.013312	T-cal - T-fib; T-cal - T-md
Cer(34:1;2)	4.1223	0.022277	1.6522	0.041538	T-cal - T-md
Cer(39:1;2)	7.5622	0.0013965	2.855	0.0044335	T-cal - T-md; T-fib - T-md
Cer(44:3;2)	5.0407	0.010301	1.9871	0.021457	T-cal - T-md; T-fib - T-md
Cholesterol	4.7402	0.013223	1.8787	0.027145	T-cal - T-md
CL(72:6)	18.791	9.39e-07	6.0274	2.61e-05	T-fib - T-cal; T-md - T-cal; T-md - T-fib
CL(72:7)	15.811	5.31e-06	5.2749	7.56e-05	T-fib - T-cal; T-md - T-cal; T-md - T-fib
CL(72:8)	12.715	3.71e-05	4.4312	0.00031021	T-fib - T-cal; T-md - T-cal; T-md - T-fib
CL(74:10)	14.146	1.48e-05	4.8296	0.00015418	T-fib - T-cal; T-md - T-cal; T-md - T-fib
DG(16:0_16:0)	8.7112	0.00059205	3.2276	0.0022982	T-md - T-cal; T-md - T-fib
DG(16:0_18:0)	8.008	0.00099738	3.0011	0.0035349	T-md - T-cal; T-md - T-fib
DG(18:1_20:1)	10.286	0.00019158	3.7176	0.0010904	T-cal - T-fib; T-cal - T-md
DG(32:1)	5.5472	0.0068028	2.1673	0.015167	T-cal - T-fib
DG(33:1)	7.4145	0.0015629	2.8061	0.0048012	T-cal - T-fib; T-cal - T-md
DG(34:1)	4.664	0.014092	1.851	0.028518	T-cal - T-fib
DG(34:2)	6.2091	0.0039973	2.3982	0.0097533	T-cal - T-fib; T-cal - T-md
DG(34:3)	7.3942	0.0015874	2.7993	0.0048415	T-cal - T-fib; T-cal - T-md
DG(36:2)	8.9242	0.00050665	3.2953	0.002142	T-cal - T-fib; T-cal - T-md
DG(36:3)	7.484	0.0014823	2.8291	0.0046199	T-cal - T-fib; T-cal - T-md
DG(36:4)	7.9277	0.0010594	2.9749	0.0037078	T-md - T-cal; T-md - T-fib
DG(36:5)	4.5279	0.015798	1.8014	0.031086	T-cal - T-fib; T-cal - T-md
DG(38:6)	5.4229	0.0075269	2.1234	0.016344	T-cal - T-fib; T-cal - T-md
DG(40:6)	9.0706	0.00045547	3.3415	0.0019448	T-cal - T-fib; T-cal - T-md
Hex1Cer(18:1;2/16:0)	12.439	4.44e-05	4.3525	0.0003578	T-cal - T-fib; T-cal - T-md
Hex1Cer(18:1;2/22:0)	12.359	4.68e-05	4.3295	0.00037025	T-cal - T-md; T-fib - T-md
Hex1Cer(18:1;2/25:0)	17.388	2.09e-06	5.6799	4.17e-05	T-cal - T-fib; T-cal - T-md; T-fib - T-md
Hex1Cer(19:1;2/24:0)	7.1353	0.0019364	2.713	0.0055494	T-cal - T-md; T-fib - T-md
Hex1Cer(32:1;2)	17.885	1.57e-06	5.8044	3.72e-05	T-cal - T-fib; T-cal - T-md; T-fib - T-md
Hex1Cer(33:1;2)	16.839	2.88e-06	5.5407	4.65e-05	T-cal - T-fib; T-cal - T-md; T-fib - T-md
Hex1Cer(38:1;2)	8.7179	0.00058916	3.2298	0.0022982	T-cal - T-md; T-fib - T-md
Hex1Cer(41:1;2)	13.604	2.09e-05	4.6805	0.00019801	T-cal - T-md; T-fib - T-md
Hex1Cer(42:1;2)	11.033	0.00011421	3.9423	0.00070679	T-cal - T-md; T-fib - T-md
Hex2Cer(18:1;2/16:0)	8.6151	0.00063535	3.197	0.0024223	T-cal - T-fib; T-cal - T-md
Hex2Cer(18:1;2/20:0)	5.9499	0.0049158	2.3084	0.011661	T-cal - T-md; T-fib - T-md
Hex2Cer(18:1;2/22:0)	3.8732	0.027581	1.5594	0.049774	T-cal - T-fib; T-cal - T-md
Hex2Cer(18:1;2/24:1)	8.5941	0.00064525	3.1903	0.0024382	T-cal - T-fib; T-cal - T-md
Hex2Cer(18:1;2/24:2)	10.374	0.00018011	3.7445	0.0010535	T-cal - T-fib; T-cal - T-md
Hex2Cer(18:2;2/16:0)	9.638	0.00030278	3.5189	0.0015034	T-cal - T-md; T-fib - T-md
Hex2Cer(18:2;2/22:0)	14.217	1.42e-05	4.8491	0.00015109	T-cal - T-fib; T-cal - T-md
Hex3Cer(32:1;2)	19.513	6.28e-07	6.2019	2.06e-05	T-cal - T-fib; T-cal - T-md; T-fib - T-md
LPC(14:0)	12.048	5.75e-05	4.2402	0.0004309	T-cal - T-md; T-fib - T-md
LPC(16:0)	21.022	2.77e-07	6.5571	1.5e-05	T-cal - T-fib; T-cal - T-md; T-fib - T-md
LPC(16:1)	10.27	0.00019368	3.7129	0.0010904	T-cal - T-md; T-fib - T-md
LPC(17:0)	14.99	8.76e-06	5.0577	0.00010997	T-cal - T-fib; T-cal - T-md; T-fib - T-md
LPC(18:0)	25.698	2.59e-08	7.587	2.21e-06	T-cal - T-fib; T-cal - T-md; T-fib - T-md
LPC(18:1)	17.325	2.17e-06	5.664	4.17e-05	T-cal - T-fib; T-cal - T-md; T-fib - T-md
LPC(18:2)	15.477	6.5e-06	5.1873	8.55e-05	T-cal - T-fib; T-cal - T-md; T-fib - T-md
LPC(20:0)	22.021	1.64e-07	6.7858	1.17e-05	T-cal - T-fib; T-cal - T-md; T-fib - T-md
LPC(20:1)	19.596	6e-07	6.2215	2.06e-05	T-cal - T-fib; T-cal - T-md; T-fib - T-md
LPC(20:2)	16.802	2.94e-06	5.5314	4.65e-05	T-cal - T-fib; T-cal - T-md; T-fib - T-md
LPC(20:3)	9.3428	0.00037413	3.427	0.0017555	T-cal - T-md; T-fib - T-md
LPC(20:4)	9.6386	0.00030267	3.519	0.0015034	T-cal - T-md; T-fib - T-md
LPC(22:4)	13.939	1.69e-05	4.773	0.00016366	T-cal - T-fib; T-cal - T-md; T-fib - T-md
LPC(22:5)	12.523	4.2e-05	4.3766	0.00034501	T-cal - T-fib; T-cal - T-md; T-fib - T-md
LPC(22:6)	6.6478	0.0028281	2.5485	0.0074087	T-cal - T-md; T-fib - T-md
LPC(O-16:0)	18.52	1.09e-06	5.9612	2.75e-05	T-cal - T-fib; T-cal - T-md; T-fib - T-md
LPC(O-18:0)	33.658	7.32e-10	9.1356	1.04e-07	T-cal - T-fib; T-cal - T-md; T-fib - T-md
LPC(O-20:0)	34.223	5.79e-10	9.2373	1.04e-07	T-cal - T-fib; T-cal - T-md; T-fib - T-md
LPC(P-16:0)	19.884	5.12e-07	6.2904	1.99e-05	T-cal - T-fib; T-cal - T-md; T-fib - T-md
LPC(P-18:0)	15.71	5.64e-06	5.2486	7.77e-05	T-cal - T-fib; T-cal - T-md; T-fib - T-md
LPE(16:0)	6.2012	0.0040224	2.3955	0.0097589	T-cal - T-md; T-fib - T-md
LPE(18:0)	6.5529	0.0030467	2.5162	0.0078844	T-cal - T-md; T-fib - T-md
LPE(18:2)	4.5465	0.015553	1.8082	0.030888	T-cal - T-md; T-fib - T-md
LPE(20:4)	6.2354	0.0039145	2.4073	0.0096064	T-fib - T-cal; T-md - T-cal
LPE(P-16:0)	4.4313	0.017138	1.766	0.033113	T-cal - T-md
LPE(P-18:0)	7.2916	0.0017172	2.7652	0.005064	T-cal - T-fib; T-cal - T-md
PC(15:0_18:0)	3.8804	0.027408	1.5621	0.049774	T-md - T-cal; T-md - T-fib
PC(15:0_18:1)	5.3473	0.0080066	2.0966	0.017094	T-md - T-cal
PC(15:0_18:2)	13.504	2.22e-05	4.6528	0.00020648	T-md - T-cal; T-md - T-fib
PC(16:0_16:0)	14.56	1.14e-05	4.9423	0.00013933	T-md - T-cal; T-md - T-fib
PC(16:0_16:1)	10.58	0.00015608	3.8067	0.00092561	T-md - T-cal; T-md - T-fib
PC(16:0_17:0)	7.2993	0.001707	2.7678	0.005064	T-md - T-cal; T-md - T-fib
PC(16:0_17:1)	7.2897	0.0017196	2.7646	0.005064	T-md - T-cal; T-md - T-fib
PC(16:0_18:1)	17.713	1.73e-06	5.7615	3.89e-05	T-md - T-cal; T-md - T-fib
PC(16:0_18:2)	12.125	5.47e-05	4.2624	0.00041674	T-md - T-cal; T-md - T-fib
PC(16:0_19:1)	7.7025	0.0012556	2.9012	0.0041885	T-md - T-cal; T-md - T-fib
PC(16:0_20:3)	6.3278	0.0036381	2.4391	0.0090317	T-md - T-cal; T-md - T-fib
PC(16:0_20:4)	15.887	5.07e-06	5.2949	7.47e-05	T-md - T-cal; T-md - T-fib
PC(16:0_22:4)	10.906	0.00012461	3.9044	0.00074944	T-md - T-cal; T-md - T-fib
PC(16:0_22:6)	5.8406	0.0053666	2.2703	0.012591	T-md - T-cal; T-md - T-fib
PC(17:0_18:1)	11.635	7.58e-05	4.1201	0.00053977	T-md - T-cal; T-md - T-fib
PC(17:0_18:2)	4.4441	0.016954	1.7707	0.033056	T-md - T-cal; T-md - T-fib
PC(17:0_20:4)	5.2291	0.0088208	2.0545	0.018646	T-md - T-cal
PC(18:0_18:1)	8.3744	0.00075897	3.1198	0.0028428	T-md - T-cal; T-md - T-fib
PC(18:0_18:2)	6.3955	0.0034487	2.4623	0.0087135	T-md - T-cal; T-md - T-fib
PC(18:0_20:4)	8.7587	0.00057177	3.2428	0.0022606	T-md - T-cal; T-md - T-fib
PC(18:0_22:5)	5.859	0.0052878	2.2767	0.012474	T-md - T-cal; T-md - T-fib
PC(18:1_18:1)	6.8905	0.0023402	2.6307	0.0064264	T-md - T-cal; T-md - T-fib
PC(18:1_20:1)	6.7889	0.0025329	2.5964	0.0067397	T-md - T-cal; T-md - T-fib
PC(18:1_20:4)	9.202	0.00041411	3.3829	0.0018546	T-md - T-cal; T-md - T-fib
PC(18:1_22:6)	4.308	0.019022	1.7207	0.03594	T-md - T-cal
PC(P-16:0_20:4)	6.6904	0.0027353	2.563	0.0072097	T-md - T-cal; T-md - T-fib
PC(P-18:0_20:4)	5.6679	0.0061684	2.2098	0.013863	T-md - T-cal
PE(16:0_16:0)	5.8147	0.0054796	2.2613	0.012716	T-md - T-cal
PE(16:0_18:1)	16.269	4.04e-06	5.3941	6.15e-05	T-md - T-cal; T-md - T-fib
PE(16:0_20:3)	11.576	7.89e-05	4.1028	0.00054724	T-md - T-cal; T-md - T-fib
PE(16:0_22:4)	3.8712	0.027626	1.5587	0.049774	T-md - T-cal
PE(18:0_18:1)	5.8284	0.0054195	2.266	0.012646	T-md - T-cal
PE(18:1_18:1)	8.0023	0.0010017	2.9993	0.0035349	T-md - T-cal; T-md - T-fib
PE(18:1_20:0)	10.014	0.00023182	3.6349	0.001269	T-fib - T-cal; T-md - T-cal; T-md - T-fib
PE(18:1_20:1)	13.183	2.73e-05	4.5631	0.00023935	T-fib - T-cal; T-md - T-cal; T-md - T-fib
PE(18:1_22:1)	7.0483	0.0020709	2.6838	0.0058175	T-fib - T-cal; T-md - T-cal
PE(O-18:0_22:6)	4.3851	0.01782	1.7491	0.034053	T-md - T-cal
PE(O-20:0_20:4)	7.6768	0.0012802	2.8927	0.0042153	T-fib - T-cal; T-md - T-cal
PE(P-16:0_16:0)	4.6134	0.014703	1.8326	0.029475	T-fib - T-cal; T-md - T-cal
PE(P-16:0_18:1)	14.036	1.59e-05	4.7996	0.00015755	T-fib - T-cal; T-md - T-cal; T-md - T-fib
PE(P-16:0_18:2)	8.854	0.00053328	3.273	0.0022108	T-md - T-cal; T-md - T-fib
PE(P-16:0_20:3)	11.792	6.83e-05	4.1657	0.00050269	T-md - T-cal; T-md - T-fib
PE(P-16:0_20:4)	13.04	3e-05	4.5231	0.00025609	T-md - T-cal; T-md - T-fib
PE(P-16:0_22:3)	7.0851	0.0020129	2.6962	0.0056922	T-md - T-cal; T-md - T-fib
PE(P-16:0_22:4)	8.7686	0.00056764	3.2459	0.0022606	T-md - T-cal; T-md - T-fib
PE(P-16:0_22:5)	14.374	1.28e-05	4.8919	0.00014801	T-md - T-cal; T-md - T-fib
PE(P-16:0_22:6)	5.2641	0.008571	2.067	0.018208	T-md - T-cal; T-md - T-fib
PE(P-18:0_18:1)	18.718	9.78e-07	6.0095	2.61e-05	T-fib - T-cal; T-md - T-cal; T-md - T-fib
PE(P-18:0_18:2)	10.267	0.00019408	3.712	0.0010904	T-md - T-cal; T-md - T-fib
PE(P-18:0_20:3)	10.141	0.00021201	3.6736	0.0011757	T-md - T-cal; T-md - T-fib
PE(P-18:0_20:4)	14.227	1.41e-05	4.8517	0.00015109	T-md - T-cal; T-md - T-fib
PE(P-18:0_20:5)	15.449	6.61e-06	5.1799	8.55e-05	T-md - T-cal; T-md - T-fib
PE(P-18:0_22:4)	9.1346	0.00043483	3.3617	0.0019024	T-fib - T-cal; T-md - T-cal; T-md - T-fib
PE(P-18:0_22:5)	14.294	1.35e-05	4.8701	0.00015109	T-md - T-cal; T-md - T-fib
PE(P-18:0_22:6)	9.1926	0.00041695	3.3799	0.0018546	T-md - T-cal; T-md - T-fib
PE(P-20:0_22:6)	11.353	9.18e-05	4.0371	0.00059404	T-md - T-cal; T-md - T-fib
PG(16:0_18:1)	7.0283	0.0021033	2.6771	0.0058699	T-md - T-cal; T-md - T-fib
PG(18:1_20:4)	4.5992	0.014879	1.8274	0.029689	T-md - T-cal
PG(18:1_22:4)	6.4791	0.0032288	2.491	0.0082556	T-md - T-cal; T-md - T-fib
PG(18:1_22:5)	6.534	0.003092	2.5098	0.0079536	T-md - T-cal; T-md - T-fib
PI(16:0_18:1)	4.1664	0.021454	1.6685	0.04018	T-md - T-cal
PI(16:0_20:4)	5.3724	0.0078439	2.1055	0.016916	T-md - T-cal
PI(18:0_20:3)	4.113	0.022455	1.6487	0.041688	T-md - T-cal; T-md - T-fib
PI(18:0_20:4)	4.5306	0.015762	1.8024	0.031086	T-md - T-cal; T-md - T-fib
PI(18:1_18:1)	6.7847	0.0025412	2.595	0.0067397	T-md - T-cal; T-md - T-fib
PS(16:0_18:0)	5.5441	0.0068198	2.1662	0.015167	T-fib - T-cal
PS(16:0_18:1)	11.427	8.73e-05	4.059	0.00057919	T-fib - T-cal; T-md - T-cal; T-md - T-fib
PS(18:0_18:1)	20.993	2.82e-07	6.5504	1.5e-05	T-fib - T-cal; T-md - T-cal
PS(18:0_18:2)	9.7241	0.00028477	3.5455	0.0014617	T-fib - T-cal; T-md - T-cal; T-md - T-fib
PS(18:0_20:3)	17.063	2.53e-06	5.5977	4.49e-05	T-fib - T-cal; T-md - T-cal; T-md - T-fib
PS(18:0_20:4)	17.263	2.25e-06	5.6483	4.17e-05	T-fib - T-cal; T-md - T-cal; T-md - T-fib
PS(18:0_22:4)	13.179	2.74e-05	4.5622	0.00023935	T-fib - T-cal; T-md - T-cal
PS(18:0_22:5)	20.217	4.28e-07	6.369	1.99e-05	T-fib - T-cal; T-md - T-cal; T-md - T-fib
PS(18:0_22:6)	16.944	2.71e-06	5.5676	4.62e-05	T-fib - T-cal; T-md - T-cal; T-md - T-fib
PS(18:1_20:1)	31.864	1.56e-09	8.8061	1.67e-07	T-fib - T-cal; T-md - T-cal; T-md - T-fib
PS(18:1_22:1)	40.338	5.27e-11	10.278	2.25e-08	T-fib - T-cal; T-md - T-cal; T-md - T-fib
SM(31:1;2)	5.7673	0.0056926	2.2447	0.012999	T-cal - T-md; T-fib - T-md
SM(32:0;2)	7.1627	0.001896	2.7222	0.0054703	T-cal - T-md; T-fib - T-md
SM(32:1;2)	17.346	2.14e-06	5.6694	4.17e-05	T-cal - T-md; T-fib - T-md
SM(32:1;3)	9.7832	0.00027306	3.5637	0.0014395	T-cal - T-md; T-fib - T-md
SM(32:2;2)	12.286	4.91e-05	4.3086	0.00038149	T-cal - T-fib; T-cal - T-md; T-fib - T-md
SM(33:0;2)	7.5999	0.0013571	2.8674	0.0043571	T-cal - T-md; T-fib - T-md
SM(33:1;2)	11.562	7.97e-05	4.0987	0.00054724	T-cal - T-md; T-fib - T-md
SM(33:1;3)	8.09	0.00093798	3.0278	0.0033942	T-cal - T-md; T-fib - T-md
SM(33:2;2)	11.543	8.07e-05	4.0929	0.00054724	T-cal - T-fib; T-cal - T-md; T-fib - T-md
SM(34:0;2)	4.2923	0.019277	1.715	0.036261	T-cal - T-md; T-fib - T-md
SM(34:0;3)	13.176	2.75e-05	4.5612	0.00023935	T-cal - T-md; T-fib - T-md
SM(34:1;3)	6.3162	0.0036718	2.4351	0.0090628	T-cal - T-md; T-fib - T-md
SM(34:2;2)	20.051	4.68e-07	6.3299	1.99e-05	T-cal - T-fib; T-cal - T-md; T-fib - T-md
SM(34:2;3)	8.9044	0.000514	3.289	0.0021517	T-cal - T-md; T-fib - T-md
SM(34:3;2)	19.124	7.79e-07	6.1083	2.38e-05	T-cal - T-fib; T-cal - T-md; T-fib - T-md
SM(35:0;2)	3.9786	0.025191	1.5988	0.046165	T-cal - T-md; T-fib - T-md
SM(35:2;2)	8.1766	0.00087926	3.0559	0.0032366	T-cal - T-md; T-fib - T-md
SM(36:1;2)	9.2336	0.00040477	3.3928	0.0018546	T-md - T-cal; T-md - T-fib
SM(36:3;2)	7.3202	0.0016799	2.7747	0.005064	T-cal - T-md; T-fib - T-md
SM(38:2;2)	4.7286	0.013351	1.8745	0.027277	T-cal - T-md
SM(39:1;2)	9.1149	0.00044107	3.3555	0.0019024	T-cal - T-md; T-fib - T-md
SM(39:2;2)	7.5477	0.0014121	2.8501	0.0044335	T-cal - T-md; T-fib - T-md
SM(40:1;3)	4.4346	0.01709	1.7673	0.033113	T-cal - T-md; T-fib - T-md
SM(40:2;2)	9.5155	0.00033049	3.4808	0.0016036	T-cal - T-md; T-fib - T-md
SM(41:1;2)	11.261	9.77e-05	4.0099	0.00062288	T-cal - T-md; T-fib - T-md
SM(41:2;2)	11.18	0.00010329	3.9859	0.00064861	T-cal - T-md; T-fib - T-md
SM(42:1;3)	7.6571	0.0012995	2.8862	0.0042356	T-cal - T-md; T-fib - T-md
SM(42:1;4)	7.6736	0.0012833	2.8917	0.0042153	T-cal - T-md; T-fib - T-md
SM(42:3;2)	6.0857	0.0044097	2.3556	0.010578	T-cal - T-md; T-fib - T-md
SM(42:3;3)	6.4148	0.0033966	2.469	0.008633	T-cal - T-md; T-fib - T-md
SM(43:1;2)	4.0535	0.023625	1.6266	0.043671	T-cal - T-md; T-fib - T-md
SM(43:2;2)	5.7946	0.005569	2.2542	0.012854	T-cal - T-md; T-fib - T-md
SM(43:3;2)	9.1286	0.00043673	3.3598	0.0019024	T-cal - T-md; T-fib - T-md
SM(44:2;2)	5.7323	0.0058558	2.2324	0.0133	T-fib - T-md
SM(44:3;2)	9.3662	0.00036787	3.4343	0.0017454	T-cal - T-md; T-fib - T-md
SM(44:4;2)	9.7145	0.00028673	3.5425	0.0014617	T-cal - T-md; T-fib - T-md
SM(50:2;3)	7.7155	0.0012432	2.9055	0.0041799	T-cal - T-md; T-fib - T-md
SM(52:2;3)	8.8192	0.000547	3.262	0.0022233	T-cal - T-md; T-fib - T-md
SM(52:3;3)	9.7105	0.00028755	3.5413	0.0014617	T-cal - T-md; T-fib - T-md
SM(54:2;3)	7.8611	0.0011138	2.9532	0.0038359	T-cal - T-md; T-fib - T-md
TG(34:0)	6.3512	0.0035714	2.4472	0.0089181	T-md - T-cal; T-md - T-fib
TG(45:0)	3.9419	0.025997	1.5851	0.047438	T-md - T-cal; T-md - T-fib

## Sheet: Supplementary Table 4b
Supplementary Table 4b.One-way ANOVA & post-hoc results comparing male and female mildly diseases, fibrotic and calcified lipidomes of TAV
Lipid	f-value	p-value	-LOG10(p)	FDR	Fisher's LSD
LPC 18:0	19.71	2.3552e-10	9.628	6.4288e-08	T-f-cal - T-f-md; T-f-cal - T-m-fib; T-f-cal - T-m-md; T-f-fib - T-f-md; T-f-fib - T-m-fib; T-f-fib - T-m-md; T-m-cal - T-f-md; T-m-fib - T-f-md; T-m-cal - T-m-fib; T-m-cal - T-m-md; T-m-fib - T-m-md
Cer 18:2;O2/14:0	19.528	2.7068e-10	9.5675	6.4288e-08	T-f-cal - T-f-fib; T-f-cal - T-f-md; T-f-cal - T-m-fib; T-f-cal - T-m-md; T-f-fib - T-f-md; T-f-fib - T-m-fib; T-f-fib - T-m-md; T-m-cal - T-f-md; T-m-fib - T-f-md; T-m-cal - T-m-fib; T-m-cal - T-m-md; T-m-fib - T-m-md
SM 34:1;O4	18.56	5.7524e-10	9.2401	9.108e-08	T-f-cal - T-f-md; T-f-cal - T-m-fib; T-f-cal - T-m-md; T-f-fib - T-f-md; T-f-fib - T-m-md; T-m-cal - T-f-md; T-m-fib - T-f-md; T-m-md - T-f-md; T-m-cal - T-m-md
SM 32:2;O2	17.786	1.0703e-09	8.9705	1.2347e-07	T-f-cal - T-f-md; T-f-cal - T-m-cal; T-f-cal - T-m-fib; T-f-cal - T-m-md; T-f-fib - T-f-md; T-f-fib - T-m-cal; T-f-fib - T-m-fib; T-f-fib - T-m-md; T-m-cal - T-f-md; T-m-fib - T-f-md; T-m-cal - T-m-md; T-m-fib - T-m-md
SM 34:3;O2	17.387	1.4847e-09	8.8284	1.2347e-07	T-f-cal - T-f-md; T-f-cal - T-m-cal; T-f-cal - T-m-fib; T-f-cal - T-m-md; T-f-fib - T-f-md; T-f-fib - T-m-fib; T-f-fib - T-m-md; T-m-cal - T-f-md; T-m-fib - T-f-md; T-m-cal - T-m-md; T-m-fib - T-m-md
LPC 20:0	17.295	1.6021e-09	8.7953	1.2347e-07	T-f-cal - T-f-md; T-f-cal - T-m-fib; T-f-cal - T-m-md; T-f-fib - T-f-md; T-f-fib - T-m-fib; T-f-fib - T-m-md; T-m-cal - T-f-md; T-m-fib - T-f-md; T-m-cal - T-m-fib; T-m-cal - T-m-md; T-m-fib - T-m-md
LPC O-20:0	16.995	2.0562e-09	8.6869	1.2347e-07	T-f-cal - T-f-fib; T-f-cal - T-f-md; T-f-cal - T-m-fib; T-f-cal - T-m-md; T-f-fib - T-f-md; T-m-cal - T-f-fib; T-f-fib - T-m-md; T-m-cal - T-f-md; T-m-fib - T-f-md; T-m-cal - T-m-fib; T-m-cal - T-m-md; T-m-fib - T-m-md
LPC 14:0	16.981	2.0795e-09	8.682	1.2347e-07	T-f-cal - T-f-md; T-f-cal - T-m-cal; T-f-cal - T-m-fib; T-f-cal - T-m-md; T-f-fib - T-f-md; T-f-fib - T-m-cal; T-f-fib - T-m-fib; T-f-fib - T-m-md; T-m-cal - T-f-md; T-m-fib - T-f-md; T-m-cal - T-m-md; T-m-fib - T-m-md
Hex3Cer 32:1;O2	16.735	2.5583e-09	8.592	1.3502e-07	T-f-cal - T-f-md; T-f-cal - T-m-cal; T-f-cal - T-m-fib; T-f-cal - T-m-md; T-f-fib - T-f-md; T-f-fib - T-m-fib; T-f-fib - T-m-md; T-m-cal - T-f-md; T-m-fib - T-f-md; T-m-cal - T-m-md; T-m-fib - T-m-md
LPC 17:1	16.471	3.2009e-09	8.4947	1.3696e-07	T-f-cal - T-f-md; T-f-cal - T-m-cal; T-f-cal - T-m-fib; T-f-cal - T-m-md; T-f-fib - T-f-md; T-f-fib - T-m-cal; T-f-fib - T-m-fib; T-f-fib - T-m-md; T-m-cal - T-f-md; T-m-fib - T-f-md; T-m-cal - T-m-md; T-m-fib - T-m-md
SM 32:1;O3	16.452	3.2545e-09	8.4875	1.3696e-07	T-f-cal - T-f-md; T-f-cal - T-m-cal; T-f-cal - T-m-fib; T-f-cal - T-m-md; T-f-fib - T-f-md; T-f-fib - T-m-cal; T-f-fib - T-m-fib; T-f-fib - T-m-md; T-m-cal - T-f-md; T-m-fib - T-f-md; T-m-cal - T-m-md; T-m-fib - T-m-md
LPC 16:0	16.38	3.4601e-09	8.4609	1.3696e-07	T-f-cal - T-f-md; T-f-cal - T-m-fib; T-f-cal - T-m-md; T-f-fib - T-f-md; T-f-fib - T-m-fib; T-f-fib - T-m-md; T-m-cal - T-f-md; T-m-fib - T-f-md; T-m-cal - T-m-md; T-m-fib - T-m-md
SM 33:2;O2	16.209	4.0081e-09	8.3971	1.4645e-07	T-f-cal - T-f-md; T-f-cal - T-m-cal; T-f-cal - T-m-fib; T-f-cal - T-m-md; T-f-fib - T-f-md; T-f-fib - T-m-cal; T-f-fib - T-m-fib; T-f-fib - T-m-md; T-m-cal - T-f-md; T-m-cal - T-m-md; T-m-fib - T-m-md
LPC 20:1	16.009	4.7629e-09	8.3221	1.616e-07	T-f-cal - T-f-md; T-f-cal - T-m-fib; T-f-cal - T-m-md; T-f-fib - T-f-md; T-f-fib - T-m-fib; T-f-fib - T-m-md; T-m-cal - T-f-md; T-m-fib - T-f-md; T-m-cal - T-m-fib; T-m-cal - T-m-md; T-m-fib - T-m-md
SM 34:2;O3	15.817	5.6323e-09	8.2493	1.6363e-07	T-f-cal - T-f-md; T-f-cal - T-m-cal; T-f-cal - T-m-fib; T-f-cal - T-m-md; T-f-fib - T-f-md; T-f-fib - T-m-fib; T-f-fib - T-m-md; T-m-cal - T-f-md; T-m-fib - T-f-md; T-m-cal - T-m-md; T-m-fib - T-m-md
SM 34:2;O2	15.705	6.2096e-09	8.2069	1.6363e-07	T-f-cal - T-f-md; T-f-cal - T-m-cal; T-f-cal - T-m-fib; T-f-cal - T-m-md; T-f-fib - T-f-md; T-f-fib - T-m-fib; T-f-fib - T-m-md; T-m-cal - T-f-md; T-m-fib - T-f-md; T-m-cal - T-m-md; T-m-fib - T-m-md
LPC 22:5	15.702	6.2287e-09	8.2056	1.6363e-07	T-f-cal - T-f-md; T-f-cal - T-m-cal; T-f-cal - T-m-fib; T-f-cal - T-m-md; T-f-fib - T-f-md; T-f-fib - T-m-fib; T-f-fib - T-m-md; T-m-cal - T-f-md; T-m-fib - T-f-md; T-m-cal - T-m-md; T-m-fib - T-m-md
SM 33:1;O3	15.625	6.6654e-09	8.1762	1.6363e-07	T-f-cal - T-f-md; T-f-cal - T-m-cal; T-f-cal - T-m-fib; T-f-cal - T-m-md; T-f-fib - T-f-md; T-f-fib - T-m-cal; T-f-fib - T-m-fib; T-f-fib - T-m-md; T-m-cal - T-f-md; T-m-fib - T-f-md; T-m-cal - T-m-md; T-m-fib - T-m-md
Cer 33:1;O2	15.621	6.6879e-09	8.1747	1.6363e-07	T-f-cal - T-f-md; T-f-cal - T-m-cal; T-f-cal - T-m-fib; T-f-cal - T-m-md; T-f-fib - T-f-md; T-f-fib - T-m-fib; T-f-fib - T-m-md; T-m-cal - T-f-md; T-m-cal - T-m-fib; T-m-cal - T-m-md; T-m-fib - T-m-md
LPC 18:1	15.541	7.1778e-09	8.144	1.6363e-07	T-f-cal - T-f-md; T-f-cal - T-m-cal; T-f-cal - T-m-fib; T-f-cal - T-m-md; T-f-fib - T-f-md; T-f-fib - T-m-fib; T-f-fib - T-m-md; T-m-cal - T-f-md; T-m-fib - T-f-md; T-m-cal - T-m-md; T-m-fib - T-m-md
Cer 18:2;O2/16:0	15.532	7.2344e-09	8.1406	1.6363e-07	T-f-cal - T-f-fib; T-f-cal - T-f-md; T-f-cal - T-m-fib; T-f-cal - T-m-md; T-f-fib - T-f-md; T-f-fib - T-m-fib; T-f-fib - T-m-md; T-m-cal - T-f-md; T-m-cal - T-m-fib; T-m-cal - T-m-md
LPC 20:2	15.186	9.8477e-09	8.0067	2.1262e-07	T-f-cal - T-f-md; T-f-cal - T-m-fib; T-f-cal - T-m-md; T-f-fib - T-f-md; T-f-fib - T-m-fib; T-f-fib - T-m-md; T-m-cal - T-f-md; T-m-fib - T-f-md; T-m-cal - T-m-fib; T-m-cal - T-m-md; T-m-fib - T-m-md
LPC 22:4	15.091	1.0725e-08	7.9696	2.2149e-07	T-f-cal - T-f-md; T-f-cal - T-m-fib; T-f-cal - T-m-md; T-f-fib - T-f-md; T-f-fib - T-m-fib; T-f-fib - T-m-md; T-m-cal - T-f-md; T-m-fib - T-f-md; T-m-cal - T-m-md; T-m-fib - T-m-md
LPC O-18:0	15	1.1636e-08	7.9342	2.2443e-07	T-f-cal - T-f-md; T-f-cal - T-m-fib; T-f-cal - T-m-md; T-f-fib - T-f-md; T-f-fib - T-m-md; T-m-cal - T-f-md; T-m-fib - T-f-md; T-m-cal - T-m-fib; T-m-cal - T-m-md; T-m-fib - T-m-md
SM 32:1;O2	14.983	1.1812e-08	7.9277	2.2443e-07	T-f-cal - T-f-md; T-f-cal - T-m-cal; T-f-cal - T-m-fib; T-f-cal - T-m-md; T-f-fib - T-f-md; T-f-fib - T-m-fib; T-f-fib - T-m-md; T-m-cal - T-f-md; T-m-fib - T-f-md; T-m-cal - T-m-md; T-m-fib - T-m-md
LPC 16:1	14.902	1.2717e-08	7.8956	2.2604e-07	T-f-cal - T-f-md; T-f-cal - T-m-cal; T-f-cal - T-m-fib; T-f-cal - T-m-md; T-f-fib - T-f-md; T-f-fib - T-m-cal; T-f-fib - T-m-fib; T-f-fib - T-m-md; T-m-cal - T-f-md; T-m-fib - T-f-md; T-m-cal - T-m-md; T-m-fib - T-m-md
Cer 18:2;O2/23:0	14.89	1.2849e-08	7.8911	2.2604e-07	T-f-cal - T-f-md; T-f-cal - T-m-cal; T-f-cal - T-m-fib; T-f-cal - T-m-md; T-f-fib - T-f-md; T-f-fib - T-m-fib; T-f-fib - T-m-md; T-m-cal - T-f-md; T-m-cal - T-m-fib; T-m-cal - T-m-md
LPC 17:0	14.805	1.389e-08	7.8573	2.3564e-07	T-f-cal - T-f-md; T-f-cal - T-m-cal; T-f-cal - T-m-fib; T-f-cal - T-m-md; T-f-fib - T-f-md; T-f-fib - T-m-fib; T-f-fib - T-m-md; T-m-cal - T-f-md; T-m-fib - T-f-md; T-m-cal - T-m-md; T-m-fib - T-m-md
Hex1Cer 32:1;O2	14.582	1.7024e-08	7.7689	2.7885e-07	T-f-cal - T-f-md; T-f-cal - T-m-fib; T-f-cal - T-m-md; T-f-fib - T-f-md; T-f-fib - T-m-fib; T-f-fib - T-m-md; T-m-cal - T-f-md; T-m-fib - T-f-md; T-m-cal - T-m-md; T-m-fib - T-m-md
Hex2Cer 18:2;O2/16:0	14.184	2.4604e-08	7.609	3.8956e-07	T-f-cal - T-f-md; T-f-cal - T-m-fib; T-f-cal - T-m-md; T-f-fib - T-f-md; T-f-fib - T-m-md; T-m-cal - T-f-md; T-m-fib - T-f-md; T-m-md - T-f-md; T-m-cal - T-m-md; T-m-fib - T-m-md
LPC 24:1	14.008	2.9e-08	7.5376	4.4436e-07	T-f-cal - T-f-md; T-f-cal - T-m-fib; T-f-cal - T-m-md; T-f-fib - T-f-md; T-f-fib - T-m-md; T-m-cal - T-f-md; T-m-fib - T-f-md; T-m-md - T-f-md; T-m-cal - T-m-md; T-m-fib - T-m-md
LPC 18:2	13.836	3.41e-08	7.4672	4.882e-07	T-f-cal - T-f-md; T-f-cal - T-m-fib; T-f-cal - T-m-md; T-f-fib - T-f-md; T-f-fib - T-m-md; T-m-cal - T-f-md; T-m-fib - T-f-md; T-m-cal - T-m-md; T-m-fib - T-m-md
CE 22:4	13.834	3.4152e-08	7.4666	4.882e-07	T-f-cal - T-f-md; T-f-cal - T-m-md; T-f-fib - T-f-md; T-f-fib - T-m-fib; T-f-fib - T-m-md; T-m-cal - T-f-md; T-m-fib - T-f-md; T-m-cal - T-m-md; T-m-fib - T-m-md
Cer 18:0;O4/24:0	13.81	3.4945e-08	7.4566	4.882e-07	T-f-cal - T-f-md; T-f-cal - T-m-fib; T-f-cal - T-m-md; T-f-fib - T-f-md; T-f-fib - T-m-fib; T-f-fib - T-m-md; T-m-cal - T-f-md; T-m-fib - T-f-md; T-m-cal - T-m-md; T-m-fib - T-m-md
SM 35:2;O2	13.542	4.5116e-08	7.3457	6.1229e-07	T-f-cal - T-f-md; T-f-cal - T-m-cal; T-f-cal - T-m-fib; T-f-cal - T-m-md; T-f-fib - T-f-md; T-f-fib - T-m-cal; T-f-fib - T-m-fib; T-f-fib - T-m-md; T-m-cal - T-f-md; T-m-cal - T-m-md; T-m-fib - T-m-md
SM 34:0;O4	13.487	4.7548e-08	7.3229	6.2737e-07	T-f-cal - T-f-md; T-f-cal - T-m-cal; T-f-cal - T-m-fib; T-f-cal - T-m-md; T-f-fib - T-f-md; T-f-fib - T-m-fib; T-f-fib - T-m-md; T-m-cal - T-f-md; T-m-fib - T-f-md; T-m-cal - T-m-md; T-m-fib - T-m-md
SM 39:2;O2	13.43	5.0212e-08	7.2992	6.4462e-07	T-f-cal - T-f-md; T-f-cal - T-m-cal; T-f-cal - T-m-fib; T-f-cal - T-m-md; T-f-fib - T-f-md; T-f-fib - T-m-cal; T-f-fib - T-m-fib; T-f-fib - T-m-md; T-m-cal - T-f-md; T-m-cal - T-m-md
Hex1Cer 33:1;O2	13.279	5.8123e-08	7.2357	7.2654e-07	T-f-cal - T-f-md; T-f-cal - T-m-fib; T-f-cal - T-m-md; T-f-fib - T-f-md; T-f-fib - T-m-fib; T-f-fib - T-m-md; T-m-cal - T-f-md; T-m-fib - T-f-md; T-m-cal - T-m-md; T-m-fib - T-m-md
LPC P-16:0	13.238	6.0431e-08	7.2187	7.3602e-07	T-f-cal - T-f-md; T-f-cal - T-m-fib; T-f-cal - T-m-md; T-f-fib - T-f-md; T-f-fib - T-m-fib; T-f-fib - T-m-md; T-m-cal - T-f-md; T-m-fib - T-f-md; T-m-cal - T-m-fib; T-m-cal - T-m-md; T-m-fib - T-m-md
SM 31:1;O2	13.137	6.6704e-08	7.1758	7.9211e-07	T-f-cal - T-f-md; T-f-cal - T-m-cal; T-f-cal - T-m-fib; T-f-cal - T-m-md; T-f-fib - T-f-md; T-f-fib - T-m-cal; T-f-fib - T-m-fib; T-f-fib - T-m-md; T-m-cal - T-m-md; T-m-fib - T-m-md
CE 22:5	12.828	9.0226e-08	7.0447	1.0453e-06	T-f-cal - T-f-md; T-f-cal - T-m-cal; T-f-cal - T-m-fib; T-f-cal - T-m-md; T-f-fib - T-f-md; T-f-fib - T-m-cal; T-f-fib - T-m-fib; T-f-fib - T-m-md; T-m-cal - T-f-md; T-m-fib - T-f-md; T-m-cal - T-m-md; T-m-fib - T-m-md
SM 35:1;O3	12.779	9.4714e-08	7.0236	1.0712e-06	T-f-cal - T-f-md; T-f-cal - T-m-cal; T-f-cal - T-m-fib; T-f-cal - T-m-md; T-f-fib - T-f-md; T-f-fib - T-m-fib; T-f-fib - T-m-md; T-m-cal - T-f-md; T-m-fib - T-f-md; T-m-cal - T-m-md; T-m-fib - T-m-md
SM 28:1;O2	12.742	9.8222e-08	7.0078	1.085e-06	T-f-cal - T-f-md; T-f-cal - T-m-fib; T-f-cal - T-m-md; T-f-fib - T-f-md; T-f-fib - T-m-md; T-m-cal - T-f-md; T-m-fib - T-f-md; T-m-md - T-f-md; T-m-cal - T-m-md
LPC 20:4	12.634	1.0936e-07	6.9611	1.1806e-06	T-f-cal - T-f-md; T-f-cal - T-m-cal; T-f-cal - T-m-fib; T-f-cal - T-m-md; T-f-fib - T-f-md; T-f-fib - T-m-fib; T-f-fib - T-m-md; T-m-cal - T-f-md; T-m-fib - T-f-md; T-m-cal - T-m-md; T-m-fib - T-m-md
SM 41:2;O2	12.607	1.1237e-07	6.9494	1.1861e-06	T-f-cal - T-f-md; T-f-cal - T-m-cal; T-f-cal - T-m-fib; T-f-cal - T-m-md; T-f-fib - T-f-md; T-f-fib - T-m-cal; T-f-fib - T-m-fib; T-f-fib - T-m-md; T-m-cal - T-f-md; T-m-fib - T-f-md; T-m-cal - T-m-md; T-m-fib - T-m-md
Cer 39:1;O2	12.518	1.2276e-07	6.9109	1.2545e-06	T-f-cal - T-f-md; T-f-cal - T-m-cal; T-f-cal - T-m-fib; T-f-cal - T-m-md; T-f-fib - T-f-md; T-f-fib - T-m-fib; T-f-fib - T-m-md; T-m-cal - T-f-md; T-m-cal - T-m-md; T-m-fib - T-m-md
SM 36:3;O2	12.507	1.2412e-07	6.9061	1.2545e-06	T-f-cal - T-f-md; T-f-cal - T-m-cal; T-f-cal - T-m-fib; T-f-cal - T-m-md; T-f-fib - T-f-md; T-f-fib - T-m-cal; T-f-fib - T-m-fib; T-f-fib - T-m-md; T-m-cal - T-f-md; T-m-cal - T-m-md
LPC 20:3	12.452	1.311e-07	6.8824	1.2974e-06	T-f-cal - T-f-md; T-f-cal - T-m-fib; T-f-cal - T-m-md; T-f-fib - T-f-md; T-f-fib - T-m-fib; T-f-fib - T-m-md; T-m-cal - T-f-md; T-m-fib - T-f-md; T-m-cal - T-m-md; T-m-fib - T-m-md
SM 40:2;O2	12.268	1.5786e-07	6.8017	1.5303e-06	T-f-cal - T-f-md; T-f-cal - T-m-cal; T-f-cal - T-m-fib; T-f-cal - T-m-md; T-f-fib - T-f-md; T-f-fib - T-m-fib; T-f-fib - T-m-md; T-m-cal - T-f-md; T-m-fib - T-f-md; T-m-cal - T-m-md; T-m-fib - T-m-md
SM 33:1;O2	12.213	1.6692e-07	6.7775	1.5752e-06	T-f-cal - T-f-md; T-f-cal - T-m-cal; T-f-cal - T-m-fib; T-f-cal - T-m-md; T-f-fib - T-f-md; T-f-fib - T-m-cal; T-f-fib - T-m-fib; T-f-fib - T-m-md; T-m-cal - T-f-md; T-m-fib - T-f-md; T-m-cal - T-m-md; T-m-fib - T-m-md
LPC O-16:0	12.2	1.6912e-07	6.7718	1.5752e-06	T-f-cal - T-f-md; T-f-cal - T-m-fib; T-f-cal - T-m-md; T-f-fib - T-f-md; T-f-fib - T-m-fib; T-f-fib - T-m-md; T-m-cal - T-f-md; T-m-fib - T-f-md; T-m-cal - T-m-fib; T-m-cal - T-m-md; T-m-fib - T-m-md
Cer 18:1;O/26:1	12.154	1.7706e-07	6.7519	1.6164e-06	T-f-cal - T-f-md; T-f-cal - T-m-fib; T-f-cal - T-m-md; T-f-fib - T-f-md; T-f-fib - T-m-md; T-m-cal - T-f-md; T-m-fib - T-f-md; T-m-cal - T-m-md; T-m-fib - T-m-md
SM 44:4;O2	12.136	1.8035e-07	6.7439	1.6164e-06	T-f-cal - T-f-md; T-f-cal - T-m-cal; T-f-cal - T-m-fib; T-f-cal - T-m-md; T-f-fib - T-f-md; T-f-fib - T-m-fib; T-f-fib - T-m-md; T-m-cal - T-f-md; T-m-fib - T-f-md; T-m-cal - T-m-md; T-m-fib - T-m-md
LPC P-18:0	11.996	2.0809e-07	6.6817	1.8304e-06	T-f-cal - T-f-md; T-f-cal - T-m-fib; T-f-cal - T-m-md; T-f-fib - T-f-md; T-f-fib - T-m-fib; T-f-fib - T-m-md; T-m-cal - T-f-md; T-m-fib - T-f-md; T-m-cal - T-m-fib; T-m-cal - T-m-md; T-m-fib - T-m-md
SM 34:1;O3	11.81	2.5181e-07	6.5989	2.1747e-06	T-f-cal - T-f-md; T-f-cal - T-m-cal; T-f-cal - T-m-fib; T-f-cal - T-m-md; T-f-fib - T-f-md; T-f-fib - T-m-cal; T-f-fib - T-m-fib; T-f-fib - T-m-md; T-m-cal - T-f-md; T-m-fib - T-f-md; T-m-cal - T-m-md; T-m-fib - T-m-md
Cer 16:1;O2/24:1	11.761	2.6495e-07	6.5768	2.2474e-06	T-f-cal - T-f-md; T-f-cal - T-m-cal; T-f-cal - T-m-fib; T-f-cal - T-m-md; T-f-fib - T-f-md; T-f-fib - T-m-fib; T-f-fib - T-m-md; T-m-cal - T-f-md; T-m-cal - T-m-md
Cer 17:1;O2/24:1	11.601	3.1263e-07	6.505	2.6052e-06	T-f-cal - T-f-md; T-f-cal - T-m-cal; T-f-cal - T-m-fib; T-f-cal - T-m-md; T-f-fib - T-f-md; T-f-fib - T-m-cal; T-f-fib - T-m-fib; T-f-fib - T-m-md; T-m-cal - T-f-md; T-m-cal - T-m-md
Cer 17:0;O/24:0	11.575	3.2112e-07	6.4933	2.6299e-06	T-f-cal - T-f-md; T-f-cal - T-m-fib; T-f-cal - T-m-md; T-f-fib - T-f-md; T-f-fib - T-m-fib; T-f-fib - T-m-md; T-m-cal - T-f-md; T-m-fib - T-f-md; T-m-cal - T-m-md; T-m-fib - T-m-md
CE 18:0	11.522	3.3941e-07	6.4693	2.7325e-06	T-f-cal - T-f-md; T-f-cal - T-m-md; T-f-fib - T-f-md; T-f-fib - T-m-md; T-m-cal - T-f-md; T-m-fib - T-f-md; T-m-cal - T-m-md; T-m-fib - T-m-md
SM 32:0;O3	11.457	3.6337e-07	6.4396	2.8767e-06	T-f-cal - T-f-md; T-f-cal - T-m-fib; T-f-cal - T-m-md; T-f-fib - T-f-md; T-f-fib - T-m-md; T-m-cal - T-f-md; T-m-fib - T-f-md; T-m-cal - T-m-md; T-m-fib - T-m-md
SM 39:1;O2	11.426	3.7544e-07	6.4255	2.9146e-06	T-f-cal - T-f-md; T-f-cal - T-m-cal; T-f-cal - T-m-fib; T-f-cal - T-m-md; T-f-fib - T-f-md; T-f-fib - T-m-cal; T-f-fib - T-m-fib; T-f-fib - T-m-md; T-m-cal - T-f-md; T-m-fib - T-f-md; T-m-cal - T-m-md; T-m-fib - T-m-md
Cer 18:1;O/24:0	11.413	3.8043e-07	6.4197	2.9146e-06	T-f-cal - T-f-md; T-f-cal - T-m-cal; T-f-cal - T-m-fib; T-f-cal - T-m-md; T-f-fib - T-f-md; T-f-fib - T-m-md; T-m-cal - T-f-md; T-m-fib - T-f-md; T-m-cal - T-m-md; T-m-fib - T-m-md
Cer 20:0;O/22:0	11.378	3.9465e-07	6.4038	2.9755e-06	T-f-cal - T-f-md; T-f-cal - T-m-fib; T-f-cal - T-m-md; T-f-fib - T-f-md; T-f-fib - T-m-md; T-m-cal - T-f-md; T-m-fib - T-f-md; T-m-md - T-f-md; T-m-cal - T-m-md
Cer 18:0;O/24:1	11.259	4.4736e-07	6.3493	3.3202e-06	T-f-cal - T-f-md; T-f-cal - T-m-fib; T-f-cal - T-m-md; T-f-fib - T-f-md; T-f-fib - T-m-fib; T-f-fib - T-m-md; T-m-cal - T-f-md; T-m-fib - T-f-md; T-m-cal - T-m-md; T-m-fib - T-m-md
Cer 16:1;O2/24:0	11.128	5.1389e-07	6.2891	3.7554e-06	T-f-cal - T-f-md; T-f-cal - T-m-cal; T-f-cal - T-m-fib; T-f-cal - T-m-md; T-f-fib - T-f-md; T-f-fib - T-m-fib; T-f-fib - T-m-md; T-m-cal - T-f-md; T-m-cal - T-m-md; T-m-fib - T-m-md
Cer 18:1;O2/22:2	11.102	5.2835e-07	6.2771	3.8026e-06	T-f-cal - T-f-md; T-f-cal - T-m-cal; T-f-cal - T-m-fib; T-f-cal - T-m-md; T-f-fib - T-f-md; T-f-fib - T-m-fib; T-f-fib - T-m-md; T-m-cal - T-f-md; T-m-cal - T-m-fib; T-m-cal - T-m-md
Cer 18:2;O2/24:0	11.071	5.4607e-07	6.2628	3.8714e-06	T-f-cal - T-f-md; T-f-cal - T-m-cal; T-f-cal - T-m-fib; T-f-cal - T-m-md; T-f-fib - T-f-md; T-f-fib - T-m-fib; T-f-fib - T-m-md; T-m-cal - T-f-md; T-m-fib - T-f-md; T-m-cal - T-m-md; T-m-fib - T-m-md
SM 43:3;O2	11.016	5.7919e-07	6.2372	4.0458e-06	T-f-cal - T-f-md; T-f-cal - T-m-cal; T-f-cal - T-m-fib; T-f-cal - T-m-md; T-f-fib - T-f-md; T-f-fib - T-m-cal; T-f-fib - T-m-fib; T-f-fib - T-m-md; T-m-cal - T-f-md; T-m-fib - T-f-md; T-m-cal - T-m-md; T-m-fib - T-m-md
CE 18:3	10.995	5.9208e-07	6.2276	4.0759e-06	T-f-cal - T-f-md; T-f-cal - T-m-cal; T-f-cal - T-m-fib; T-f-cal - T-m-md; T-f-fib - T-f-md; T-f-fib - T-m-cal; T-f-fib - T-m-fib; T-f-fib - T-m-md; T-m-cal - T-f-md; T-m-cal - T-m-md; T-m-fib - T-m-md
SM 42:3;O2	10.89	6.6233e-07	6.1789	4.4944e-06	T-f-cal - T-f-md; T-f-cal - T-m-fib; T-f-cal - T-m-md; T-f-fib - T-f-md; T-f-fib - T-m-fib; T-f-fib - T-m-md; T-m-cal - T-f-md; T-m-fib - T-f-md; T-m-cal - T-m-md; T-m-fib - T-m-md
Hex2Cer 18:2;O2/22:0	10.848	6.9321e-07	6.1591	4.6377e-06	T-f-cal - T-f-md; T-f-cal - T-m-fib; T-f-cal - T-m-md; T-f-fib - T-f-md; T-f-fib - T-m-md; T-m-cal - T-f-md; T-m-fib - T-f-md; T-m-md - T-f-md; T-m-cal - T-m-fib; T-m-cal - T-m-md
Cer 16:1;O2/24:2	10.766	7.5707e-07	6.1209	4.9945e-06	T-f-cal - T-f-md; T-f-cal - T-m-cal; T-f-cal - T-m-fib; T-f-cal - T-m-md; T-f-fib - T-f-md; T-f-fib - T-m-fib; T-f-fib - T-m-md; T-m-cal - T-f-md; T-m-cal - T-m-fib; T-m-cal - T-m-md
Hex1Cer 41:1;O2	10.747	7.7304e-07	6.1118	5.0301e-06	T-f-cal - T-f-md; T-f-cal - T-m-cal; T-f-cal - T-m-fib; T-f-cal - T-m-md; T-f-fib - T-f-md; T-f-fib - T-m-fib; T-f-fib - T-m-md; T-m-cal - T-f-md; T-m-fib - T-f-md; T-m-cal - T-m-md; T-m-fib - T-m-md
SM 34:0;O3	10.61	8.9635e-07	6.0475	5.7536e-06	T-f-cal - T-f-md; T-f-cal - T-m-md; T-f-fib - T-f-md; T-f-fib - T-m-md; T-m-cal - T-f-md; T-m-fib - T-f-md; T-m-cal - T-m-md; T-m-fib - T-m-md
SM 42:1;O4	10.491	1.0204e-06	5.9912	6.4626e-06	T-f-cal - T-f-md; T-f-cal - T-m-cal; T-f-cal - T-m-fib; T-f-cal - T-m-md; T-f-fib - T-f-md; T-f-fib - T-m-cal; T-f-fib - T-m-fib; T-f-fib - T-m-md; T-m-cal - T-f-md; T-m-fib - T-f-md; T-m-cal - T-m-md; T-m-fib - T-m-md
Cer 16:1;O2/22:0	10.445	1.0731e-06	5.9694	6.6291e-06	T-f-cal - T-f-md; T-f-cal - T-m-cal; T-f-cal - T-m-fib; T-f-cal - T-m-md; T-f-fib - T-f-md; T-f-fib - T-m-fib; T-f-fib - T-m-md; T-m-cal - T-f-md; T-m-cal - T-m-md
SM 41:1;O2	10.444	1.0746e-06	5.9688	6.6291e-06	T-f-cal - T-f-md; T-f-cal - T-m-cal; T-f-cal - T-m-fib; T-f-cal - T-m-md; T-f-fib - T-f-md; T-f-fib - T-m-fib; T-f-fib - T-m-md; T-m-cal - T-f-md; T-m-fib - T-f-md; T-m-cal - T-m-md; T-m-fib - T-m-md
SM 44:3;O2	10.432	1.0891e-06	5.9629	6.6324e-06	T-f-cal - T-f-md; T-f-cal - T-m-cal; T-f-cal - T-m-fib; T-f-cal - T-m-md; T-f-fib - T-f-md; T-f-fib - T-m-fib; T-f-fib - T-m-md; T-m-cal - T-f-md; T-m-fib - T-f-md; T-m-cal - T-m-md; T-m-fib - T-m-md
Cer 18:0;O/24:0	10.365	1.1725e-06	5.9309	7.0501e-06	T-f-cal - T-f-md; T-f-cal - T-m-fib; T-f-cal - T-m-md; T-f-fib - T-f-md; T-f-fib - T-m-fib; T-f-fib - T-m-md; T-m-cal - T-f-md; T-m-fib - T-f-md; T-m-cal - T-m-md
Cer 18:0;O3/22:0	10.237	1.3494e-06	5.8699	8.012e-06	T-f-cal - T-f-md; T-f-cal - T-m-md; T-f-fib - T-f-md; T-f-fib - T-m-md; T-m-cal - T-f-md; T-m-fib - T-f-md; T-m-cal - T-m-md; T-m-fib - T-m-md
Cer 34:1;O2	10.197	1.4113e-06	5.8504	8.2214e-06	T-f-cal - T-f-md; T-f-cal - T-m-cal; T-f-cal - T-m-fib; T-f-cal - T-m-md; T-f-fib - T-f-md; T-f-fib - T-m-fib; T-f-fib - T-m-md; T-m-cal - T-f-md; T-m-cal - T-m-fib; T-m-cal - T-m-md
Cer 18:2;O2/24:2	10.191	1.42e-06	5.8477	8.2214e-06	T-f-cal - T-f-md; T-f-cal - T-m-cal; T-f-cal - T-m-fib; T-f-cal - T-m-md; T-f-fib - T-f-md; T-f-fib - T-m-fib; T-f-fib - T-m-md; T-m-cal - T-f-md; T-m-fib - T-f-md; T-m-cal - T-m-md
PI 16:0_22:6	10.181	1.4366e-06	5.8427	8.2214e-06	T-f-cal - T-f-md; T-f-cal - T-m-cal; T-f-cal - T-m-fib; T-f-cal - T-m-md; T-f-fib - T-f-md; T-f-fib - T-m-cal; T-f-fib - T-m-fib; T-f-fib - T-m-md; T-m-cal - T-m-md; T-m-fib - T-m-md
LPC 22:6	10.137	1.5081e-06	5.8216	8.5282e-06	T-f-cal - T-f-md; T-f-cal - T-m-fib; T-f-cal - T-m-md; T-f-fib - T-f-md; T-f-fib - T-m-fib; T-f-fib - T-m-md; T-m-cal - T-f-md; T-m-fib - T-f-md; T-m-cal - T-m-md; T-m-fib - T-m-md
Cer 18:0;O3/24:1	10.12	1.5375e-06	5.8132	8.5921e-06	T-f-cal - T-f-md; T-f-cal - T-m-md; T-f-fib - T-f-md; T-f-fib - T-m-md; T-m-cal - T-f-md; T-m-fib - T-f-md; T-m-cal - T-m-md; T-m-fib - T-m-md
Cer 18:0;O/22:0	9.9595	1.8389e-06	5.7354	9.9754e-06	T-f-cal - T-f-md; T-f-cal - T-m-fib; T-f-cal - T-m-md; T-f-fib - T-f-md; T-f-fib - T-m-fib; T-f-fib - T-m-md; T-m-cal - T-f-md; T-m-fib - T-f-md; T-m-cal - T-m-md
Cer 18:1;O2/25:1	9.9464	1.8661e-06	5.7291	9.9754e-06	T-f-cal - T-f-md; T-f-cal - T-m-cal; T-f-cal - T-m-fib; T-f-cal - T-m-md; T-f-fib - T-f-md; T-f-fib - T-m-fib; T-f-fib - T-m-md; T-m-cal - T-f-md; T-m-cal - T-m-md
Cer 18:1;O/24:1	9.9443	1.8705e-06	5.728	9.9754e-06	T-f-cal - T-f-md; T-f-cal - T-m-cal; T-f-cal - T-m-fib; T-f-cal - T-m-md; T-f-fib - T-f-md; T-f-fib - T-m-md; T-m-cal - T-f-md; T-m-fib - T-f-md; T-m-cal - T-m-md; T-m-fib - T-m-md
Hex1Cer 18:1;O2/25:0	9.9423	1.8748e-06	5.7271	9.9754e-06	T-f-cal - T-f-md; T-f-cal - T-m-fib; T-f-cal - T-m-md; T-f-fib - T-f-md; T-f-fib - T-m-md; T-m-cal - T-f-md; T-m-fib - T-f-md; T-m-cal - T-m-md
PS 18:1_20:1	9.935	1.8901e-06	5.7235	9.9754e-06	T-f-fib - T-f-cal; T-f-md - T-f-cal; T-m-fib - T-f-cal; T-m-md - T-f-cal; T-f-fib - T-m-cal; T-f-md - T-m-cal; T-m-fib - T-m-cal; T-m-md - T-m-cal
Cer 17:0;O3/24:1	9.8687	2.0364e-06	5.6911	1.0606e-05	T-f-cal - T-f-md; T-f-cal - T-m-md; T-f-fib - T-f-md; T-f-fib - T-m-md; T-m-cal - T-f-md; T-m-fib - T-f-md; T-m-cal - T-m-md; T-m-fib - T-m-md
Cer 18:2;O2/22:0	9.861	2.0541e-06	5.6874	1.0606e-05	T-f-cal - T-f-md; T-f-cal - T-m-cal; T-f-cal - T-m-fib; T-f-cal - T-m-md; T-f-fib - T-f-md; T-f-fib - T-m-fib; T-f-fib - T-m-md; T-m-cal - T-f-md; T-m-cal - T-m-md
Cer 18:2;O2/24:1	9.8095	2.1768e-06	5.6622	1.1118e-05	T-f-cal - T-f-md; T-f-cal - T-m-cal; T-f-cal - T-m-fib; T-f-cal - T-m-md; T-f-fib - T-f-md; T-f-fib - T-m-fib; T-f-fib - T-m-md; T-m-cal - T-f-md; T-m-fib - T-f-md; T-m-cal - T-m-md
Cer 18:1;O2/23:0	9.7781	2.2554e-06	5.6468	1.1397e-05	T-f-cal - T-f-md; T-f-cal - T-m-cal; T-f-cal - T-m-fib; T-f-cal - T-m-md; T-f-fib - T-f-md; T-f-fib - T-m-fib; T-f-fib - T-m-md; T-m-cal - T-f-md; T-m-cal - T-m-md; T-m-fib - T-m-md
Cer 17:0;O3/24:0	9.6614	2.5744e-06	5.5893	1.2872e-05	T-f-cal - T-f-md; T-f-cal - T-m-md; T-f-fib - T-f-md; T-f-fib - T-m-md; T-m-cal - T-f-md; T-m-fib - T-f-md; T-m-cal - T-m-md; T-m-fib - T-m-md
CE 17:1	9.4589	3.2446e-06	5.4888	1.6054e-05	T-f-cal - T-f-md; T-f-cal - T-m-fib; T-f-cal - T-m-md; T-f-fib - T-f-md; T-f-fib - T-m-md; T-m-cal - T-f-md; T-m-fib - T-f-md; T-m-cal - T-m-md; T-m-fib - T-m-md
PS 18:1_22:1	9.4479	3.2858e-06	5.4834	1.609e-05	T-f-fib - T-f-cal; T-f-md - T-f-cal; T-m-fib - T-f-cal; T-m-md - T-f-cal; T-f-fib - T-m-cal; T-f-md - T-m-cal; T-m-fib - T-m-cal; T-m-md - T-m-cal
CE 22:6	9.3044	3.8769e-06	5.4115	1.8688e-05	T-f-cal - T-f-md; T-f-cal - T-m-cal; T-f-cal - T-m-md; T-f-fib - T-f-md; T-f-fib - T-m-cal; T-f-fib - T-m-fib; T-f-fib - T-m-md; T-m-cal - T-f-md; T-m-fib - T-f-md; T-m-cal - T-m-md; T-m-fib - T-m-md
Cer 44:3;O2	9.3003	3.895e-06	5.4095	1.8688e-05	T-f-cal - T-f-md; T-f-cal - T-m-cal; T-f-cal - T-m-fib; T-f-cal - T-m-md; T-f-fib - T-f-md; T-f-fib - T-m-cal; T-f-fib - T-m-fib; T-f-fib - T-m-md; T-m-cal - T-f-md; T-m-fib - T-f-md
CE 20:3	9.1451	4.6642e-06	5.3312	2.2155e-05	T-f-cal - T-f-md; T-f-cal - T-m-md; T-f-fib - T-f-md; T-f-fib - T-m-cal; T-f-fib - T-m-fib; T-f-fib - T-m-md; T-m-cal - T-f-md; T-m-fib - T-f-md; T-m-cal - T-m-md; T-m-fib - T-m-md
TG 62:9	9.112	4.8477e-06	5.3145	2.2799e-05	T-f-cal - T-f-md; T-f-fib - T-f-md; T-m-cal - T-f-fib; T-m-cal - T-f-md; T-m-fib - T-f-md; T-m-md - T-f-md; T-m-cal - T-m-md
Cer 18:2;O2/20:0	9.0611	5.1451e-06	5.2886	2.396e-05	T-f-cal - T-f-md; T-f-cal - T-m-fib; T-f-cal - T-m-md; T-f-fib - T-f-md; T-f-fib - T-m-fib; T-f-fib - T-m-md; T-m-cal - T-f-md; T-m-cal - T-m-fib; T-m-cal - T-m-md
Hex1Cer 18:1;O2/22:0	9.0179	5.4118e-06	5.2667	2.4957e-05	T-f-cal - T-f-md; T-f-cal - T-m-fib; T-f-cal - T-m-md; T-f-fib - T-f-md; T-f-fib - T-m-md; T-m-cal - T-f-md; T-m-fib - T-f-md; T-m-cal - T-m-md; T-m-fib - T-m-md
Hex1Cer 38:1;O2	9.0024	5.5112e-06	5.2588	2.4959e-05	T-f-cal - T-f-md; T-f-cal - T-m-fib; T-f-cal - T-m-md; T-f-fib - T-f-md; T-f-fib - T-m-fib; T-f-fib - T-m-md; T-m-cal - T-f-md; T-m-fib - T-f-md; T-m-cal - T-m-md
SM 33:0;O2	9.0015	5.5173e-06	5.2583	2.4959e-05	T-f-cal - T-f-md; T-f-cal - T-m-cal; T-f-cal - T-m-fib; T-f-cal - T-m-md; T-f-fib - T-f-md; T-f-fib - T-m-cal; T-f-fib - T-m-fib; T-f-fib - T-m-md; T-m-cal - T-f-md; T-m-fib - T-f-md; T-m-cal - T-m-md; T-m-fib - T-m-md
Hex1Cer 42:1;O2	8.9823	5.643e-06	5.2485	2.5192e-05	T-f-cal - T-f-md; T-f-cal - T-m-fib; T-f-cal - T-m-md; T-f-fib - T-f-md; T-f-fib - T-m-md; T-m-cal - T-f-md; T-m-fib - T-f-md; T-m-cal - T-m-md; T-m-fib - T-m-md
SM 42:1;O3	8.9775	5.6748e-06	5.2461	2.5192e-05	T-f-cal - T-f-md; T-f-cal - T-m-md; T-f-fib - T-f-md; T-f-fib - T-m-cal; T-f-fib - T-m-md; T-m-cal - T-f-md; T-m-fib - T-f-md; T-m-cal - T-m-md; T-m-fib - T-m-md
Cer 18:0;O3/23:0	8.9523	5.8457e-06	5.2332	2.5355e-05	T-f-cal - T-f-md; T-f-cal - T-m-md; T-f-fib - T-f-md; T-f-fib - T-m-md; T-m-cal - T-f-md; T-m-fib - T-f-md; T-m-cal - T-m-md; T-m-fib - T-m-md
SM 52:3;O3	8.9508	5.8555e-06	5.2324	2.5355e-05	T-f-cal - T-f-md; T-f-cal - T-m-fib; T-f-cal - T-m-md; T-f-fib - T-f-md; T-f-fib - T-m-fib; T-f-fib - T-m-md; T-m-cal - T-f-md; T-m-fib - T-f-md; T-m-cal - T-m-md; T-m-fib - T-m-md
SM 40:1;O3	8.9374	5.9488e-06	5.2256	2.5355e-05	T-f-cal - T-f-md; T-f-cal - T-m-cal; T-f-cal - T-m-fib; T-f-cal - T-m-md; T-f-fib - T-f-md; T-f-fib - T-m-cal; T-f-fib - T-m-fib; T-f-fib - T-m-md; T-m-cal - T-f-md; T-m-fib - T-f-md; T-m-cal - T-m-md; T-m-fib - T-m-md
Cer 18:1;O/23:0	8.9351	5.9647e-06	5.2244	2.5355e-05	T-f-cal - T-f-md; T-f-cal - T-m-fib; T-f-cal - T-m-md; T-f-fib - T-f-md; T-f-fib - T-m-md; T-m-cal - T-f-md; T-m-fib - T-f-md; T-m-cal - T-m-md
SM 37:2;O2	8.9332	5.9785e-06	5.2234	2.5355e-05	T-f-cal - T-f-md; T-f-cal - T-m-cal; T-f-cal - T-m-fib; T-f-cal - T-m-md; T-f-fib - T-f-md; T-f-fib - T-m-cal; T-f-fib - T-m-fib; T-f-fib - T-m-md; T-m-cal - T-m-md
CE 16:0	8.8896	6.2934e-06	5.2011	2.6455e-05	T-f-cal - T-f-md; T-f-cal - T-m-fib; T-f-cal - T-m-md; T-f-fib - T-f-md; T-f-fib - T-m-md; T-m-cal - T-f-md; T-m-fib - T-f-md; T-m-cal - T-m-md; T-m-fib - T-m-md
CE 16:1	8.8764	6.3922e-06	5.1944	2.6634e-05	T-f-cal - T-f-md; T-f-cal - T-m-fib; T-f-cal - T-m-md; T-f-fib - T-f-md; T-f-fib - T-m-fib; T-f-fib - T-m-md; T-m-cal - T-f-md; T-m-fib - T-f-md; T-m-cal - T-m-md; T-m-fib - T-m-md
SM 32:0;O2	8.8458	6.6274e-06	5.1787	2.7374e-05	T-f-cal - T-f-md; T-f-cal - T-m-cal; T-f-cal - T-m-fib; T-f-cal - T-m-md; T-f-fib - T-f-md; T-f-fib - T-m-cal; T-f-fib - T-m-fib; T-f-fib - T-m-md; T-m-cal - T-f-md; T-m-cal - T-m-md; T-m-fib - T-m-md
Hex2Cer 18:1;O2/16:0	8.8128	6.8917e-06	5.1617	2.822e-05	T-f-cal - T-f-md; T-f-cal - T-m-fib; T-f-cal - T-m-md; T-f-fib - T-f-md; T-f-fib - T-m-md; T-m-cal - T-f-md; T-m-fib - T-f-md; T-m-cal - T-m-fib; T-m-cal - T-m-md
SM 43:2;O2	8.8003	6.9947e-06	5.1552	2.8397e-05	T-f-cal - T-f-md; T-f-cal - T-m-cal; T-f-cal - T-m-fib; T-f-cal - T-m-md; T-f-fib - T-f-md; T-f-fib - T-m-cal; T-f-fib - T-m-fib; T-f-fib - T-m-md; T-m-cal - T-f-md; T-m-fib - T-f-md; T-m-cal - T-m-md
Cer 18:1;O/22:0	8.7531	7.3977e-06	5.1309	2.9779e-05	T-f-cal - T-f-md; T-f-cal - T-m-fib; T-f-cal - T-m-md; T-f-fib - T-f-md; T-f-fib - T-m-md; T-m-cal - T-f-md; T-m-fib - T-f-md; T-m-cal - T-m-md
Cer 18:0;O/16:0	8.7413	7.5016e-06	5.1248	2.9944e-05	T-f-cal - T-f-md; T-f-cal - T-m-fib; T-f-cal - T-m-md; T-f-fib - T-f-md; T-f-fib - T-m-md; T-m-cal - T-f-md; T-m-fib - T-f-md; T-m-cal - T-m-md; T-m-fib - T-m-md
Hex1Cer 18:1;O2/16:0	8.7072	7.8124e-06	5.1072	3.0924e-05	T-f-cal - T-f-md; T-f-cal - T-m-fib; T-f-cal - T-m-md; T-f-fib - T-f-md; T-f-fib - T-m-fib; T-f-fib - T-m-md; T-m-cal - T-f-md; T-m-cal - T-m-fib; T-m-cal - T-m-md
Cer 19:0;O/24:0	8.6649	8.2163e-06	5.0853	3.2254e-05	T-f-cal - T-f-md; T-f-cal - T-m-fib; T-f-cal - T-m-md; T-f-fib - T-f-md; T-f-fib - T-m-fib; T-f-fib - T-m-md; T-m-cal - T-f-md; T-m-fib - T-f-md; T-m-cal - T-m-md
Cer 18:0;O/20:0	8.6451	8.4132e-06	5.075	3.2756e-05	T-f-cal - T-f-md; T-f-cal - T-m-fib; T-f-cal - T-m-md; T-f-fib - T-f-md; T-f-fib - T-m-fib; T-f-fib - T-m-md; T-m-cal - T-f-md; T-m-fib - T-f-md; T-m-cal - T-m-md
SM 30:0;O2	8.6205	8.6634e-06	5.0623	3.3456e-05	T-f-cal - T-f-md; T-f-cal - T-m-cal; T-f-cal - T-m-fib; T-f-cal - T-m-md; T-f-fib - T-f-md; T-f-fib - T-m-fib; T-f-fib - T-m-md; T-m-cal - T-f-md; T-m-cal - T-m-md; T-m-fib - T-m-md
SM 38:2;O2	8.6006	8.8723e-06	5.052	3.3833e-05	T-f-cal - T-f-md; T-f-cal - T-m-fib; T-f-cal - T-m-md; T-f-fib - T-f-md; T-f-fib - T-m-fib; T-f-fib - T-m-md; T-m-cal - T-f-md; T-m-cal - T-m-md
SM 42:3;O3	8.5977	8.9033e-06	5.0504	3.3833e-05	T-f-cal - T-f-md; T-f-cal - T-m-cal; T-f-cal - T-m-fib; T-f-cal - T-m-md; T-f-fib - T-f-md; T-f-fib - T-m-fib; T-f-fib - T-m-md; T-m-cal - T-f-md; T-m-fib - T-f-md
LPE 16:0	8.5703	9.2007e-06	5.0362	3.4685e-05	T-f-cal - T-f-md; T-f-cal - T-m-fib; T-f-cal - T-m-md; T-f-fib - T-f-md; T-f-fib - T-m-fib; T-f-fib - T-m-md; T-m-cal - T-f-md; T-m-fib - T-f-md; T-m-cal - T-m-md
LPE 18:0	8.4145	1.1097e-05	4.9548	4.1504e-05	T-f-cal - T-f-md; T-f-cal - T-m-fib; T-f-cal - T-m-md; T-f-fib - T-f-md; T-f-fib - T-m-md; T-m-cal - T-f-md; T-m-fib - T-f-md; T-m-cal - T-m-md
Cer 35:1;O2	8.4013	1.1276e-05	4.9479	4.1844e-05	T-f-cal - T-f-md; T-f-cal - T-m-cal; T-f-cal - T-m-fib; T-f-cal - T-m-md; T-f-fib - T-f-md; T-f-fib - T-m-fib; T-f-fib - T-m-md; T-m-cal - T-m-md
SM 36:2;O3	8.3645	1.1788e-05	4.9285	4.3407e-05	T-f-cal - T-f-md; T-f-cal - T-m-cal; T-f-cal - T-m-fib; T-f-cal - T-m-md; T-f-fib - T-f-md; T-f-fib - T-m-cal; T-f-fib - T-m-fib; T-f-fib - T-m-md
Cer 19:1;O2/22:0	8.3155	1.251e-05	4.9027	4.571e-05	T-f-cal - T-f-md; T-f-cal - T-m-cal; T-f-cal - T-m-fib; T-f-cal - T-m-md; T-f-fib - T-f-md; T-f-fib - T-m-fib; T-f-fib - T-m-md; T-m-cal - T-f-md; T-m-cal - T-m-md
Cer 18:0;O/23:0	8.1314	1.5659e-05	4.8052	5.6777e-05	T-f-cal - T-f-md; T-f-cal - T-m-fib; T-f-cal - T-m-md; T-f-fib - T-f-md; T-f-fib - T-m-fib; T-f-fib - T-m-md; T-m-cal - T-f-md; T-m-fib - T-f-md; T-m-cal - T-m-md
Hex2Cer 18:1;O2/20:0	8.0642	1.7004e-05	4.7695	6.1188e-05	T-f-cal - T-f-md; T-f-cal - T-m-fib; T-f-cal - T-m-md; T-f-fib - T-f-md; T-f-fib - T-m-md; T-m-cal - T-f-md; T-m-fib - T-f-md; T-m-md - T-f-md; T-m-cal - T-m-md
Cer 19:1;O2/24:0	8.0109	1.8157e-05	4.7409	6.4848e-05	T-f-cal - T-f-md; T-f-cal - T-m-fib; T-f-cal - T-m-md; T-f-fib - T-f-md; T-f-fib - T-m-fib; T-f-fib - T-m-md; T-m-cal - T-f-md; T-m-cal - T-m-md
LPE 18:2	8.0029	1.8338e-05	4.7367	6.5003e-05	T-f-cal - T-f-md; T-f-cal - T-m-fib; T-f-cal - T-m-md; T-f-fib - T-f-md; T-f-fib - T-m-md; T-m-cal - T-f-md; T-m-fib - T-f-md
Hex1Cer 19:1;O2/24:0	7.8803	2.134e-05	4.6708	7.5084e-05	T-f-cal - T-f-md; T-f-cal - T-m-md; T-f-fib - T-f-md; T-f-fib - T-m-md; T-m-cal - T-f-md; T-m-fib - T-f-md; T-m-md - T-f-md
SM 52:2;O3	7.8506	2.214e-05	4.6548	7.7327e-05	T-f-cal - T-f-md; T-f-cal - T-m-fib; T-f-cal - T-m-md; T-f-fib - T-f-md; T-f-fib - T-m-md; T-m-cal - T-f-md; T-m-fib - T-f-md; T-m-cal - T-m-md; T-m-fib - T-m-md
Cer 19:1;O2/24:1	7.8052	2.3426e-05	4.6303	8.1222e-05	T-f-cal - T-f-md; T-f-cal - T-m-cal; T-f-cal - T-m-fib; T-f-cal - T-m-md; T-f-fib - T-f-md; T-f-fib - T-m-fib; T-f-fib - T-m-md; T-m-cal - T-f-md; T-m-cal - T-m-md
Cer 18:1;O2/26:1	7.7828	2.4088e-05	4.6182	8.2913e-05	T-f-cal - T-f-md; T-f-cal - T-m-cal; T-f-cal - T-m-fib; T-f-cal - T-m-md; T-f-fib - T-f-md; T-f-fib - T-m-fib; T-f-fib - T-m-md; T-m-cal - T-f-md; T-m-fib - T-f-md; T-m-cal - T-m-md
SM 54:2;O3	7.7314	2.5687e-05	4.5903	8.7779e-05	T-f-cal - T-f-md; T-f-cal - T-m-md; T-f-fib - T-f-md; T-f-fib - T-m-md; T-m-cal - T-f-md; T-m-fib - T-f-md; T-m-md - T-f-md; T-m-cal - T-m-md
Cer 18:1;O2/24:0	7.6896	2.7066e-05	4.5676	9.183e-05	T-f-cal - T-f-md; T-f-cal - T-m-cal; T-f-cal - T-m-fib; T-f-cal - T-m-md; T-f-fib - T-f-md; T-f-fib - T-m-fib; T-f-fib - T-m-md; T-m-cal - T-f-md; T-m-fib - T-f-md; T-m-cal - T-m-md; T-m-fib - T-m-md
Cer 18:1;O2/22:0	7.6406	2.8779e-05	4.5409	9.695e-05	T-f-cal - T-f-md; T-f-cal - T-m-cal; T-f-cal - T-m-fib; T-f-cal - T-m-md; T-f-fib - T-f-md; T-f-fib - T-m-fib; T-f-fib - T-m-md; T-m-cal - T-f-md; T-m-fib - T-f-md; T-m-cal - T-m-md
LPE P-18:0	7.6322	2.9087e-05	4.5363	9.7297e-05	T-f-cal - T-f-md; T-f-cal - T-m-fib; T-f-cal - T-m-md; T-f-fib - T-f-md; T-f-fib - T-m-md; T-m-cal - T-f-md; T-m-fib - T-f-md; T-m-cal - T-m-md
SM 37:1;O2	7.6184	2.9594e-05	4.5288	9.83e-05	T-f-cal - T-f-md; T-f-cal - T-m-cal; T-f-cal - T-m-fib; T-f-cal - T-m-md; T-f-fib - T-f-md; T-f-fib - T-m-cal; T-f-fib - T-m-fib; T-f-fib - T-m-md
Cer 18:1;O2/24:1	7.6123	2.9821e-05	4.5255	9.8367e-05	T-f-cal - T-f-md; T-f-cal - T-m-cal; T-f-cal - T-m-fib; T-f-cal - T-m-md; T-f-fib - T-f-md; T-f-fib - T-m-fib; T-f-fib - T-m-md; T-m-cal - T-f-md; T-m-fib - T-f-md; T-m-cal - T-m-md
CE 20:4	7.6035	3.0154e-05	4.5207	9.8781e-05	T-f-cal - T-f-md; T-f-cal - T-m-md; T-f-fib - T-f-md; T-f-fib - T-m-md; T-m-cal - T-f-md; T-m-fib - T-f-md; T-m-cal - T-m-md; T-m-fib - T-m-md
DG 36:2	7.591	3.0631e-05	4.5138	9.9655e-05	T-f-cal - T-f-md; T-f-cal - T-m-fib; T-f-cal - T-m-md; T-f-fib - T-f-md; T-f-fib - T-m-md; T-m-cal - T-f-md; T-m-fib - T-f-md; T-m-cal - T-m-fib; T-m-cal - T-m-md
SM 50:2;O3	7.5515	3.2193e-05	4.4922	0.00010375	T-f-cal - T-f-md; T-f-cal - T-m-fib; T-f-cal - T-m-md; T-f-fib - T-f-md; T-f-fib - T-m-md; T-m-cal - T-f-md; T-m-fib - T-f-md; T-m-cal - T-m-md; T-m-fib - T-m-md
CE 20:5	7.5483	3.2326e-05	4.4904	0.00010375	T-f-cal - T-f-md; T-f-cal - T-m-md; T-f-fib - T-f-md; T-f-fib - T-m-cal; T-f-fib - T-m-fib; T-f-fib - T-m-md; T-m-cal - T-f-md; T-m-fib - T-f-md; T-m-cal - T-m-md; T-m-fib - T-m-md
SM 42:2;O3	7.5327	3.2969e-05	4.4819	0.0001051	T-f-cal - T-f-md; T-f-cal - T-m-cal; T-f-cal - T-m-fib; T-f-cal - T-m-md; T-f-fib - T-f-md; T-f-fib - T-m-cal; T-f-fib - T-m-fib; T-f-fib - T-m-md; T-m-fib - T-f-md; T-m-fib - T-m-md
SM 43:1;O2	7.4855	3.4996e-05	4.456	0.00011082	T-f-cal - T-f-md; T-f-cal - T-m-cal; T-f-cal - T-m-fib; T-f-cal - T-m-md; T-f-fib - T-f-md; T-f-fib - T-m-cal; T-f-fib - T-m-fib; T-f-fib - T-m-md; T-m-cal - T-m-md
SM 36:1;O3	7.4202	3.8015e-05	4.42	0.00011958	T-f-cal - T-f-md; T-f-cal - T-m-cal; T-f-cal - T-m-fib; T-f-cal - T-m-md; T-f-fib - T-f-md; T-f-fib - T-m-cal; T-f-fib - T-m-fib; T-f-fib - T-m-md
SM 40:1;O2	7.4094	3.854e-05	4.4141	0.00012044	T-f-cal - T-f-md; T-f-cal - T-m-fib; T-f-cal - T-m-md; T-f-fib - T-f-md; T-f-fib - T-m-fib; T-f-fib - T-m-md; T-m-cal - T-f-md; T-m-fib - T-f-md; T-m-cal - T-m-md; T-m-fib - T-m-md
Cer 18:0;O2/23:0	7.4027	3.887e-05	4.4104	0.00012067	T-f-cal - T-f-md; T-f-cal - T-m-cal; T-f-cal - T-m-fib; T-f-cal - T-m-md; T-f-fib - T-f-md; T-f-fib - T-m-fib; T-f-fib - T-m-md; T-m-cal - T-f-md; T-m-cal - T-m-md
DG 40:6	7.3874	3.963e-05	4.402	0.00012224	T-f-cal - T-f-md; T-f-cal - T-m-fib; T-f-cal - T-m-md; T-f-fib - T-f-md; T-m-cal - T-f-md; T-m-fib - T-f-md; T-m-cal - T-m-fib; T-m-cal - T-m-md
CE 18:1	7.3408	4.2055e-05	4.3762	0.00012888	T-f-cal - T-f-md; T-f-cal - T-m-md; T-f-fib - T-f-md; T-f-fib - T-m-md; T-m-cal - T-f-md; T-m-fib - T-f-md; T-m-cal - T-m-md; T-m-fib - T-m-md
Hex2Cer 18:1;O2/24:2	7.1687	5.2421e-05	4.2805	0.000159	T-f-cal - T-f-md; T-f-cal - T-m-fib; T-f-cal - T-m-md; T-f-fib - T-f-md; T-f-fib - T-m-md; T-m-cal - T-f-md; T-m-fib - T-f-md; T-m-cal - T-m-md
Cer 18:1;O2/20:0	7.1667	5.2553e-05	4.2794	0.000159	T-f-cal - T-f-md; T-f-cal - T-m-fib; T-f-cal - T-m-md; T-f-fib - T-f-md; T-f-fib - T-m-fib; T-f-fib - T-m-md; T-m-cal - T-f-md; T-m-cal - T-m-md
SM 35:1;O2	7.1241	5.5517e-05	4.2556	0.0001669	T-f-cal - T-f-md; T-f-cal - T-m-cal; T-f-cal - T-m-fib; T-f-cal - T-m-md; T-f-fib - T-f-md; T-f-fib - T-m-cal; T-f-fib - T-m-fib; T-f-fib - T-m-md
Cer 18:1;O2/19:0	7.0888	5.8103e-05	4.2358	0.00017358	T-f-cal - T-f-md; T-f-cal - T-m-cal; T-f-cal - T-m-fib; T-f-cal - T-m-md; T-f-fib - T-f-md; T-f-fib - T-m-cal; T-f-fib - T-m-fib; T-f-fib - T-m-md
SM 42:1;O2	7.0253	6.3082e-05	4.2001	0.00018727	T-f-cal - T-f-md; T-f-cal - T-m-md; T-f-fib - T-f-md; T-f-fib - T-m-md; T-m-cal - T-f-md; T-m-fib - T-f-md; T-m-cal - T-m-md; T-m-fib - T-m-md
DG 18:1_20:1	6.988	6.6202e-05	4.1791	0.00019516	T-f-cal - T-f-md; T-f-cal - T-m-fib; T-f-cal - T-m-md; T-f-fib - T-f-md; T-f-fib - T-m-md; T-m-cal - T-f-md; T-m-fib - T-f-md; T-m-cal - T-m-md
Cholesterol	6.9839	6.656e-05	4.1768	0.00019516	T-f-cal - T-f-md; T-f-cal - T-m-fib; T-f-cal - T-m-md; T-f-fib - T-f-md; T-f-fib - T-m-fib; T-f-fib - T-m-md; T-m-cal - T-f-md; T-m-cal - T-m-md
SM 35:0;O2	6.8934	7.487e-05	4.1257	0.00021818	T-f-cal - T-f-md; T-f-cal - T-m-cal; T-f-cal - T-m-fib; T-f-cal - T-m-md; T-f-fib - T-f-md; T-f-fib - T-m-cal; T-f-fib - T-m-fib; T-f-fib - T-m-md
Hex2Cer 18:1;O2/24:1	6.87	7.7195e-05	4.1124	0.00022253	T-f-cal - T-f-md; T-f-cal - T-m-fib; T-f-cal - T-m-md; T-f-fib - T-f-md; T-f-fib - T-m-md; T-m-cal - T-f-md; T-m-cal - T-m-fib; T-m-cal - T-m-md
SM 44:2;O2	6.869	7.7301e-05	4.1118	0.00022253	T-f-cal - T-f-md; T-f-cal - T-m-cal; T-f-cal - T-m-md; T-f-fib - T-f-md; T-f-fib - T-m-cal; T-f-fib - T-m-fib; T-f-fib - T-m-md; T-m-cal - T-f-md; T-m-fib - T-f-md
CE 18:2	6.7687	8.8138e-05	4.0548	0.0002522	T-f-cal - T-f-md; T-f-cal - T-m-md; T-f-fib - T-f-md; T-f-fib - T-m-md; T-m-cal - T-f-md; T-m-fib - T-f-md; T-m-cal - T-m-md; T-m-fib - T-m-md
CE 24:4	6.7145	9.4654e-05	4.0239	0.00026763	T-f-cal - T-f-md; T-f-cal - T-m-md; T-f-fib - T-f-md; T-f-fib - T-m-md; T-m-cal - T-f-md; T-m-fib - T-f-md; T-m-cal - T-m-md; T-m-fib - T-m-md
PC 20:4_20:4	6.7145	9.4656e-05	4.0238	0.00026763	T-f-cal - T-f-md; T-f-cal - T-m-md; T-f-fib - T-f-md; T-f-fib - T-m-md; T-m-cal - T-f-md; T-m-fib - T-f-md; T-m-cal - T-m-md; T-m-fib - T-m-md
DG 36:3	6.6474	0.00010341	3.9855	0.00029064	T-f-cal - T-f-md; T-f-cal - T-m-fib; T-f-cal - T-m-md; T-f-fib - T-f-md; T-f-fib - T-m-md; T-m-cal - T-f-md; T-m-fib - T-f-md; T-m-cal - T-m-fib; T-m-cal - T-m-md
PS 18:0_18:1	6.6211	0.00010706	3.9704	0.00029913	T-f-fib - T-f-cal; T-f-md - T-f-cal; T-m-fib - T-f-cal; T-f-fib - T-m-cal; T-f-md - T-m-cal; T-m-fib - T-m-cal; T-m-md - T-m-cal
GM3 34:2;O2	6.4895	0.0001275	3.8945	0.00035417	T-f-cal - T-f-md; T-f-cal - T-m-md; T-f-fib - T-f-md; T-f-fib - T-m-md; T-m-cal - T-f-md; T-m-fib - T-f-md; T-m-fib - T-m-md
Cer 18:0;O2/16:0	6.3226	0.00015938	3.7976	0.00044015	T-f-cal - T-f-md; T-f-cal - T-m-cal; T-f-cal - T-m-fib; T-f-cal - T-m-md; T-f-fib - T-f-md; T-f-fib - T-m-fib; T-f-fib - T-m-md; T-m-cal - T-m-md
SM 34:0;O2	6.3013	0.00016399	3.7852	0.00045026	T-f-cal - T-f-md; T-f-cal - T-m-fib; T-f-cal - T-m-md; T-f-fib - T-f-md; T-f-fib - T-m-fib; T-f-fib - T-m-md; T-m-cal - T-f-md; T-m-fib - T-f-md; T-m-cal - T-m-md
PC O-16:0_18:1	6.2538	0.00017483	3.7574	0.00047727	T-f-cal - T-f-md; T-f-cal - T-m-fib; T-f-cal - T-m-md; T-f-fib - T-f-md; T-f-fib - T-m-cal; T-f-fib - T-m-fib; T-f-fib - T-m-md; T-m-cal - T-m-md
Cer 18:1;O2/26:0	6.1816	0.00019274	3.715	0.00052314	T-f-cal - T-f-md; T-f-cal - T-m-cal; T-f-cal - T-m-fib; T-f-cal - T-m-md; T-f-fib - T-f-md; T-f-fib - T-m-md; T-m-cal - T-f-md; T-m-fib - T-f-md
SM 38:1;O2	6.1333	0.00020576	3.6866	0.00055533	T-f-cal - T-f-md; T-f-cal - T-m-fib; T-f-cal - T-m-md; T-f-fib - T-f-md; T-f-fib - T-m-fib; T-f-fib - T-m-md; T-m-cal - T-f-md; T-m-cal - T-m-md
DG 36:1	6.0839	0.00022002	3.6575	0.00059045	T-f-cal - T-f-md; T-f-cal - T-m-fib; T-f-cal - T-m-md; T-f-fib - T-f-md; T-f-fib - T-m-md; T-m-cal - T-f-md; T-m-cal - T-m-md
DG 33:1	5.9709	0.00025668	3.5906	0.00068496	T-f-cal - T-f-fib; T-f-cal - T-f-md; T-f-cal - T-m-fib; T-f-cal - T-m-md; T-f-fib - T-f-md; T-f-fib - T-m-md; T-m-cal - T-f-md; T-m-cal - T-m-md
PI 18:0_22:6	5.9448	0.00026601	3.5751	0.0007059	T-f-cal - T-f-md; T-f-cal - T-m-fib; T-f-cal - T-m-md; T-f-fib - T-f-md; T-f-fib - T-m-md; T-m-cal - T-f-md; T-m-cal - T-m-md
PC 17:0_18:1	5.9348	0.00026969	3.5691	0.00071169	T-f-cal - T-m-cal; T-f-fib - T-m-cal; T-f-fib - T-m-fib; T-f-fib - T-m-md; T-f-md - T-m-cal; T-f-md - T-m-fib; T-f-md - T-m-md
SM 42:2;O2	5.9277	0.00027231	3.5649	0.00071463	T-f-cal - T-f-md; T-f-cal - T-m-fib; T-f-cal - T-m-md; T-f-fib - T-f-md; T-f-fib - T-m-fib; T-f-fib - T-m-md; T-m-cal - T-f-md; T-m-cal - T-m-md
PS 18:0_22:5	5.88	0.00029073	3.5365	0.00075878	T-f-md - T-f-cal; T-f-fib - T-m-cal; T-f-md - T-m-cal; T-m-fib - T-m-cal; T-m-md - T-m-cal
PC 18:0_20:2	5.8387	0.00030775	3.5118	0.00079881	T-f-cal - T-f-md; T-f-cal - T-m-fib; T-f-cal - T-m-md; T-f-fib - T-f-md; T-f-fib - T-m-md; T-m-cal - T-f-md; T-m-fib - T-f-md
CL 72:6	5.7188	0.00036313	3.4399	0.00093743	T-f-md - T-f-cal; T-f-cal - T-m-cal; T-f-fib - T-m-cal; T-f-md - T-m-cal; T-m-fib - T-m-cal; T-m-md - T-m-cal
PC 15:0_18:1	5.6986	0.00037345	3.4278	0.00095887	T-f-cal - T-m-cal; T-f-cal - T-m-fib; T-f-cal - T-m-md; T-f-fib - T-m-cal; T-f-fib - T-m-fib; T-f-fib - T-m-md
Cer 18:1;O/20:0	5.6877	0.00037916	3.4212	0.00096829	T-f-cal - T-f-md; T-f-cal - T-m-md; T-f-fib - T-f-md; T-f-fib - T-m-md; T-m-cal - T-f-md; T-m-fib - T-f-md
GM3 36:2;O2	5.6592	0.00039442	3.404	0.0010019	T-f-cal - T-f-md; T-f-cal - T-m-md; T-f-fib - T-f-md; T-f-fib - T-m-md; T-m-cal - T-f-md; T-m-fib - T-f-md; T-m-md - T-f-md
Cer 18:0;O2/20:0	5.643	0.00040343	3.3942	0.0010193	T-f-cal - T-f-md; T-f-cal - T-m-fib; T-f-cal - T-m-md; T-f-fib - T-f-md; T-f-fib - T-m-fib; T-f-fib - T-m-md; T-m-cal - T-f-md; T-m-fib - T-f-md
PE P-18:0_20:5	5.5528	0.00045746	3.3397	0.0011497	T-f-md - T-f-cal; T-f-md - T-f-fib; T-f-fib - T-m-cal; T-f-md - T-m-cal; T-f-md - T-m-fib; T-f-md - T-m-md
LPE P-16:0	5.511	0.00048499	3.3143	0.0012125	T-f-cal - T-f-md; T-f-cal - T-m-fib; T-f-cal - T-m-md; T-f-fib - T-f-md; T-f-fib - T-m-md; T-m-cal - T-f-md; T-m-fib - T-f-md; T-m-cal - T-m-md
PI 16:0_16:1	5.5067	0.00048794	3.3116	0.0012135	T-f-cal - T-f-md; T-f-cal - T-m-cal; T-f-cal - T-m-fib; T-f-cal - T-m-md; T-f-fib - T-f-md; T-f-fib - T-m-cal; T-f-fib - T-m-fib; T-f-fib - T-m-md
PI 17:0_18:2	5.4997	0.00049274	3.3074	0.001219	T-f-cal - T-f-md; T-f-cal - T-m-cal; T-f-cal - T-m-md; T-f-fib - T-f-md; T-f-fib - T-m-cal; T-f-fib - T-m-md; T-m-fib - T-f-md
DG 18:0_22:4	5.4808	0.00050594	3.2959	0.0012452	T-f-cal - T-f-md; T-f-cal - T-m-md; T-f-fib - T-f-md; T-f-fib - T-m-md; T-m-cal - T-f-md; T-m-fib - T-f-md; T-m-cal - T-m-md; T-m-fib - T-m-md
TG 8:0_8:0_8:0	5.4709	0.00051302	3.2899	0.0012545	T-f-fib - T-f-cal; T-f-md - T-f-cal; T-m-fib - T-f-cal; T-m-md - T-f-cal; T-f-fib - T-m-cal; T-f-md - T-m-cal; T-f-md - T-m-fib; T-m-md - T-m-cal
PC O-16:0_16:0	5.4682	0.000515	3.2882	0.0012545	T-f-cal - T-f-md; T-f-cal - T-m-fib; T-f-cal - T-m-md; T-f-fib - T-f-md; T-f-fib - T-m-fib; T-f-fib - T-m-md; T-m-cal - T-f-md; T-m-cal - T-m-md
PI 18:0_22:5	5.4061	0.00056197	3.2503	0.0013619	T-f-cal - T-f-md; T-f-cal - T-m-fib; T-f-cal - T-m-md; T-f-fib - T-m-fib; T-f-fib - T-m-md; T-m-cal - T-m-md
Hex2Cer 18:1;O2/24:0	5.3956	0.00057034	3.2439	0.0013752	T-f-cal - T-f-md; T-f-cal - T-m-fib; T-f-cal - T-m-md; T-f-fib - T-f-md; T-f-fib - T-m-md; T-m-cal - T-f-md
SM 34:1;O2	5.353	0.00060562	3.2178	0.0014529	T-f-cal - T-f-md; T-f-cal - T-m-fib; T-f-cal - T-m-md; T-f-fib - T-f-md; T-f-fib - T-m-fib; T-f-fib - T-m-md; T-m-cal - T-m-md
SM 44:1;O2	5.3211	0.00063353	3.1982	0.0015122	T-f-cal - T-f-md; T-f-cal - T-m-cal; T-f-cal - T-m-fib; T-f-cal - T-m-md; T-f-fib - T-f-md; T-f-fib - T-m-md; T-m-cal - T-f-md; T-m-fib - T-f-md
CE 24:5	5.2923	0.00065982	3.1806	0.0015671	T-f-cal - T-f-md; T-f-cal - T-m-md; T-f-fib - T-f-md; T-f-fib - T-m-md; T-m-cal - T-f-md; T-m-fib - T-f-md; T-m-cal - T-m-md; T-m-fib - T-m-md
Cer 18:0;O2/24:0	5.227	0.00072384	3.1404	0.0017106	T-f-cal - T-f-md; T-f-cal - T-m-fib; T-f-cal - T-m-md; T-f-fib - T-f-md; T-f-fib - T-m-md; T-m-cal - T-f-md; T-m-cal - T-m-md
LPE 18:1	5.2028	0.0007492	3.1254	0.0017617	T-f-cal - T-f-md; T-f-cal - T-m-md; T-f-fib - T-f-md; T-f-fib - T-m-md; T-m-cal - T-f-md; T-m-fib - T-f-md
SM 40:0;O2	5.1835	0.00077004	3.1135	0.0018018	T-f-cal - T-f-md; T-f-cal - T-m-md; T-f-fib - T-f-md; T-f-fib - T-m-md; T-m-cal - T-f-md; T-m-fib - T-f-md
TG 10:0_10:0_8:0	5.17	0.00078503	3.1051	0.0018279	T-f-md - T-f-cal; T-m-md - T-f-cal; T-f-md - T-f-fib; T-f-md - T-m-cal; T-f-md - T-m-fib; T-m-md - T-m-cal; T-m-md - T-m-fib
PI 16:0_18:1	5.1295	0.00083168	3.08	0.0019271	T-f-cal - T-m-cal; T-f-cal - T-m-md; T-f-fib - T-f-md; T-f-fib - T-m-cal; T-f-fib - T-m-fib; T-f-fib - T-m-md
Cer 18:2;O2/18:0	5.094	0.00087493	3.058	0.0020174	T-f-cal - T-f-md; T-f-cal - T-m-fib; T-f-cal - T-m-md; T-f-fib - T-m-fib; T-f-fib - T-m-md; T-m-cal - T-m-md
PI 18:0_18:1	5.0408	0.0009442	3.0249	0.0021666	T-f-cal - T-f-md; T-f-cal - T-m-cal; T-f-cal - T-m-md; T-f-fib - T-f-md; T-f-fib - T-m-cal; T-f-fib - T-m-md; T-m-fib - T-m-md
DG 34:1	4.9311	0.0011054	2.9565	0.0025243	T-f-cal - T-f-md; T-f-cal - T-m-fib; T-f-cal - T-m-md; T-f-fib - T-m-md; T-m-cal - T-f-md; T-m-cal - T-m-fib; T-m-cal - T-m-md
SM 36:2;O2	4.922	0.00112	2.9508	0.0025454	T-f-cal - T-f-md; T-f-cal - T-m-cal; T-f-cal - T-m-fib; T-f-cal - T-m-md; T-f-fib - T-f-md; T-f-fib - T-m-cal; T-f-fib - T-m-fib; T-f-fib - T-m-md
PC 16:0_19:1	4.9104	0.0011388	2.9436	0.0025758	T-f-cal - T-m-cal; T-f-cal - T-m-md; T-f-fib - T-m-cal; T-f-fib - T-m-fib; T-f-fib - T-m-md
Cer 18:0;O3/24:0	4.892	0.0011694	2.932	0.0026326	T-f-cal - T-f-md; T-f-cal - T-m-md; T-f-fib - T-f-md; T-f-fib - T-m-md; T-m-cal - T-f-md; T-m-fib - T-f-md; T-m-cal - T-m-md; T-m-fib - T-m-md
Cer 18:0;O2/22:0	4.8664	0.0012136	2.9159	0.0027191	T-f-cal - T-f-md; T-f-cal - T-m-fib; T-f-cal - T-m-md; T-f-fib - T-f-md; T-f-fib - T-m-md
LPI 18:1	4.8263	0.0012861	2.8907	0.0028633	T-f-cal - T-f-md; T-f-cal - T-m-fib; T-f-cal - T-m-md; T-f-fib - T-f-md; T-f-fib - T-m-md; T-m-cal - T-f-md; T-m-cal - T-m-md
PC 18:0_20:5	4.8242	0.00129	2.8894	0.0028633	T-f-cal - T-f-md; T-f-cal - T-m-cal; T-f-cal - T-m-fib; T-f-cal - T-m-md; T-f-fib - T-f-md; T-f-fib - T-m-cal; T-f-fib - T-m-fib; T-f-fib - T-m-md
PC 20:2_20:4	4.7823	0.0013709	2.863	0.0030166	T-f-cal - T-f-md; T-f-cal - T-m-fib; T-f-cal - T-m-md; T-f-fib - T-f-md; T-f-fib - T-m-fib; T-f-fib - T-m-md; T-m-cal - T-m-md
TG 59:7	4.7818	0.0013717	2.8627	0.0030166	T-f-cal - T-f-md; T-f-fib - T-f-md; T-m-cal - T-f-md; T-m-fib - T-f-md; T-m-md - T-f-md
DG 34:2	4.7676	0.0014004	2.8538	0.0030653	T-f-cal - T-f-md; T-f-cal - T-m-fib; T-f-cal - T-m-md; T-m-cal - T-f-md; T-m-cal - T-m-fib; T-m-cal - T-m-md
DG 38:6	4.7258	0.0014882	2.8273	0.0032426	T-f-cal - T-f-md; T-f-cal - T-m-fib; T-f-cal - T-m-md; T-m-cal - T-f-md; T-m-cal - T-m-fib; T-m-cal - T-m-md
Hex1Cer 36:1;O2	4.7112	0.0015201	2.8181	0.0032971	T-f-cal - T-f-md; T-f-cal - T-m-cal; T-f-cal - T-m-fib; T-f-cal - T-m-md; T-f-fib - T-f-md; T-f-fib - T-m-cal; T-f-fib - T-m-fib; T-f-fib - T-m-md
DG 34:3	4.6825	0.0015851	2.7999	0.0034223	T-f-cal - T-f-md; T-f-cal - T-m-fib; T-f-cal - T-m-md; T-f-fib - T-m-md; T-m-cal - T-f-md; T-m-cal - T-m-fib; T-m-cal - T-m-md
PC 15:0_16:0	4.5947	0.0018021	2.7442	0.0038733	T-f-cal - T-m-cal; T-f-cal - T-m-fib; T-f-cal - T-m-md; T-f-fib - T-m-cal; T-f-fib - T-m-fib; T-f-fib - T-m-md; T-f-md - T-m-md
SM 38:0;O2	4.5865	0.0018239	2.739	0.0039025	T-f-cal - T-f-md; T-f-cal - T-m-md; T-f-fib - T-f-md; T-f-fib - T-m-md
PC 18:0_22:5	4.5723	0.0018623	2.7299	0.0039502	T-f-cal - T-m-cal; T-f-cal - T-m-fib; T-f-cal - T-m-md; T-f-fib - T-m-cal; T-f-fib - T-m-fib; T-f-fib - T-m-md
PC O-18:0_16:0	4.5721	0.0018628	2.7298	0.0039502	T-f-cal - T-f-md; T-f-cal - T-m-fib; T-f-cal - T-m-md; T-f-fib - T-f-md; T-f-fib - T-m-md; T-m-cal - T-f-md; T-m-cal - T-m-md
TG 60:8	4.5312	0.0019782	2.7037	0.0041762	T-f-cal - T-f-md; T-f-fib - T-f-md; T-m-cal - T-f-md; T-m-fib - T-f-md; T-m-md - T-f-md; T-m-cal - T-m-md
LPS 18:1	4.3395	0.0026252	2.5808	0.0055175	T-f-fib - T-f-cal; T-f-md - T-f-cal; T-f-fib - T-m-cal; T-f-md - T-m-cal; T-f-md - T-m-fib; T-m-md - T-m-cal
Hex2Cer 18:1;O2/22:0	4.3236	0.0026877	2.5706	0.0056241	T-f-cal - T-f-md; T-f-cal - T-m-fib; T-f-cal - T-m-md; T-f-fib - T-f-md; T-f-fib - T-m-md; T-m-cal - T-f-md; T-m-cal - T-m-md
LPI 18:0	4.2724	0.0028998	2.5376	0.0060413	T-f-cal - T-f-md; T-f-cal - T-m-fib; T-f-cal - T-m-md; T-f-fib - T-m-md; T-m-cal - T-m-md
PC 16:0_17:0	4.2503	0.0029968	2.5233	0.0062161	T-f-cal - T-m-cal; T-f-cal - T-m-fib; T-f-cal - T-m-md; T-f-fib - T-m-cal; T-f-fib - T-m-fib; T-f-fib - T-m-md; T-f-md - T-m-fib; T-f-md - T-m-md
PI 16:0_16:0	4.2473	0.0030101	2.5214	0.0062165	T-f-cal - T-f-md; T-f-cal - T-m-md; T-f-fib - T-f-md; T-f-fib - T-m-cal; T-f-fib - T-m-fib; T-f-fib - T-m-md
TG 60:9	4.2435	0.0030276	2.5189	0.0062255	T-f-cal - T-f-md; T-m-cal - T-f-cal; T-f-fib - T-f-md; T-m-cal - T-f-md; T-m-fib - T-f-md; T-m-md - T-f-md
PE P-18:0_18:1	4.1891	0.003283	2.4837	0.0067216	T-f-md - T-f-cal; T-m-fib - T-f-cal; T-m-md - T-f-cal; T-f-fib - T-m-cal; T-f-md - T-m-cal; T-m-fib - T-m-cal; T-m-md - T-m-cal
PI 17:0_20:4	4.1744	0.003356	2.4742	0.0068417	T-f-cal - T-m-cal; T-f-cal - T-m-fib; T-f-cal - T-m-md; T-f-fib - T-m-md; T-f-md - T-m-md
Cer 18:1;O2/18:0	4.1603	0.0034274	2.465	0.0069573	T-f-cal - T-f-md; T-f-cal - T-m-cal; T-f-cal - T-m-fib; T-f-cal - T-m-md; T-f-fib - T-f-md; T-f-fib - T-m-cal; T-f-fib - T-m-fib; T-f-fib - T-m-md
PE 16:0_18:0	4.1419	0.0035233	2.4531	0.0071215	T-f-cal - T-f-md; T-f-cal - T-m-md; T-f-fib - T-f-md; T-f-fib - T-m-md; T-m-cal - T-f-md; T-m-fib - T-f-md; T-m-cal - T-m-md; T-m-fib - T-m-md
LPE 20:4	4.1185	0.0036487	2.4379	0.0073438	T-f-cal - T-m-cal; T-f-cal - T-m-md; T-f-fib - T-f-md; T-f-fib - T-m-cal; T-f-fib - T-m-fib; T-f-fib - T-m-md
PC O-16:0_18:2	4.1051	0.0037228	2.4291	0.007441	T-f-cal - T-f-md; T-f-cal - T-m-md; T-f-fib - T-f-md; T-f-fib - T-m-cal; T-f-fib - T-m-fib; T-f-fib - T-m-md
PC P-16:0_18:1	4.1041	0.0037282	2.4285	0.0074722	T-f-cal - T-f-md; T-f-cal - T-m-md; T-f-fib - T-f-md; T-f-fib - T-m-cal; T-f-fib - T-m-fib; T-f-fib - T-m-md
DG 16:0_16:0	4.054	0.004019	2.3959	0.0080211	T-f-md - T-f-fib; T-m-cal - T-f-fib; T-f-md - T-m-fib; T-f-md - T-m-md; T-m-cal - T-m-fib
PS 18:0_22:4	3.9368	0.0047948	2.3192	0.0095294	T-m-fib - T-f-cal; T-f-fib - T-m-cal; T-f-md - T-m-cal; T-m-fib - T-m-cal; T-m-md - T-m-cal
Cer 17:1;O2/20:0	3.8618	0.0053699	2.27	0.010628	T-f-cal - T-m-cal; T-f-cal - T-m-fib; T-f-cal - T-m-md; T-f-fib - T-m-cal; T-f-fib - T-m-fib; T-f-fib - T-m-md
PC 16:0_17:1	3.8074	0.0058317	2.2342	0.011494	T-f-cal - T-m-cal; T-f-cal - T-m-fib; T-f-cal - T-m-md; T-f-fib - T-m-md; T-f-md - T-m-cal; T-f-md - T-m-fib; T-f-md - T-m-md
PC 18:0_20:3	3.798	0.0059155	2.228	0.011506	T-f-cal - T-f-md; T-f-cal - T-m-cal; T-f-cal - T-m-fib; T-f-cal - T-m-md; T-f-fib - T-f-md; T-f-fib - T-m-cal; T-f-fib - T-m-fib; T-f-fib - T-m-md
Hex2Cer 18:1;O2/18:0	3.7967	0.0059275	2.2271	0.011506	T-f-cal - T-f-md; T-f-cal - T-m-fib; T-f-cal - T-m-md; T-f-fib - T-f-md; T-f-fib - T-m-md; T-m-cal - T-f-md
TG 10:0_8:0_8:0	3.7965	0.0059288	2.227	0.011506	T-f-md - T-f-cal; T-f-fib - T-m-cal; T-f-md - T-m-cal; T-f-md - T-m-fib
Cer 18:0;O2/18:0	3.7959	0.0059346	2.2266	0.011506	T-f-cal - T-f-md; T-f-cal - T-m-cal; T-f-cal - T-m-fib; T-f-cal - T-m-md; T-f-fib - T-f-md; T-f-fib - T-m-md
PE P-18:0_20:4	3.7768	0.0061094	2.214	0.011797	T-f-fib - T-f-cal; T-f-md - T-f-cal; T-m-fib - T-f-cal; T-m-md - T-f-cal; T-f-md - T-m-cal; T-m-fib - T-m-cal
PC 16:0_18:1	3.765	0.0062195	2.2062	0.011961	T-f-fib - T-m-cal; T-f-fib - T-m-fib; T-f-fib - T-m-md; T-f-md - T-m-cal; T-f-md - T-m-fib; T-f-md - T-m-md
DG 36:5	3.7099	0.0067635	2.1698	0.012954	T-f-cal - T-f-md; T-f-cal - T-m-fib; T-f-cal - T-m-md; T-m-cal - T-f-md; T-m-cal - T-m-md
PS 18:0_22:6	3.6967	0.0069013	2.1611	0.013165	T-f-md - T-f-cal; T-f-fib - T-m-cal; T-f-md - T-m-cal; T-m-fib - T-m-cal; T-m-md - T-m-cal
PC 14:0_16:0	3.6292	0.0076493	2.1164	0.014534	T-f-cal - T-m-cal; T-f-cal - T-m-fib; T-f-cal - T-m-md; T-f-fib - T-m-md
PS 18:0_20:3	3.6081	0.0079001	2.1024	0.01495	T-f-md - T-f-cal; T-f-fib - T-m-cal; T-f-md - T-m-cal; T-m-fib - T-m-cal; T-m-md - T-m-cal
PS 18:0_20:4	3.5718	0.0083513	2.0782	0.015742	T-f-md - T-f-cal; T-f-fib - T-m-cal; T-f-md - T-m-cal; T-m-fib - T-m-cal; T-m-md - T-m-cal
PI 16:0_18:2	3.5425	0.0087351	2.0587	0.0164	T-f-cal - T-f-md; T-f-cal - T-m-cal; T-f-cal - T-m-md; T-f-fib - T-f-md; T-f-fib - T-m-cal; T-f-fib - T-m-fib; T-f-fib - T-m-md
TG 57:9	3.4948	0.0093988	2.0269	0.017516	T-f-cal - T-f-md; T-f-fib - T-f-md; T-m-cal - T-f-md; T-m-fib - T-f-md; T-m-md - T-f-md
PC 16:1_16:1	3.4945	0.0094032	2.0267	0.017516	T-f-cal - T-f-md; T-f-cal - T-m-cal; T-f-cal - T-m-md; T-f-fib - T-f-md; T-f-fib - T-m-cal; T-f-fib - T-m-md
PC 18:0_18:1	3.4711	0.0097463	2.0112	0.018084	T-f-cal - T-m-cal; T-f-cal - T-m-md; T-f-fib - T-m-cal; T-f-fib - T-m-fib; T-f-fib - T-m-md
PG 18:1_22:6	3.4379	0.010257	1.989	0.018958	T-f-cal - T-f-md; T-f-cal - T-m-md; T-f-fib - T-f-md; T-f-fib - T-m-md; T-m-cal - T-m-md
PG 18:2_22:6	3.3684	0.011416	1.9425	0.021019	T-f-cal - T-f-md; T-f-cal - T-m-md; T-f-fib - T-f-md; T-f-fib - T-m-md; T-m-cal - T-f-md; T-m-cal - T-m-md
GM3 18:1;O2/16:0	3.3458	0.011822	1.9273	0.021682	T-f-cal - T-f-md; T-f-cal - T-m-md; T-f-fib - T-f-md; T-f-fib - T-m-md; T-m-cal - T-f-md; T-m-fib - T-f-md
PC 18:1_18:1	3.342	0.011892	1.9247	0.021726	T-f-cal - T-m-cal; T-f-cal - T-m-md; T-f-fib - T-m-cal; T-f-fib - T-m-fib; T-f-fib - T-m-md
PC 16:0_18:0	3.3262	0.012185	1.9142	0.022175	T-f-cal - T-f-md; T-f-cal - T-m-md; T-f-fib - T-f-md; T-f-fib - T-m-md; T-m-cal - T-m-md
PS 16:0_18:0	3.2327	0.01408	1.8514	0.025527	T-f-fib - T-f-cal; T-m-fib - T-f-cal; T-f-fib - T-f-md; T-f-fib - T-m-cal; T-f-fib - T-m-md; T-m-fib - T-f-md; T-m-fib - T-m-cal; T-m-fib - T-m-md
LPE 22:6	3.229	0.014162	1.8489	0.025579	T-f-fib - T-f-md; T-f-fib - T-m-cal; T-f-fib - T-m-fib; T-f-fib - T-m-md
DG 18:0_22:5	3.2247	0.014257	1.846	0.025651	T-f-cal - T-f-md; T-f-cal - T-m-md; T-m-cal - T-f-md; T-m-cal - T-m-md
CL 72:7	3.2197	0.014367	1.8426	0.025752	T-f-fib - T-m-cal; T-f-md - T-m-cal; T-m-fib - T-m-cal; T-m-md - T-m-cal
PC 16:1_18:2	3.2134	0.014508	1.8384	0.025908	T-f-cal - T-f-md; T-f-cal - T-m-cal; T-f-cal - T-m-md; T-f-fib - T-f-md; T-f-fib - T-m-cal; T-f-fib - T-m-md
PC 15:0_18:0	3.1924	0.014989	1.8242	0.026666	T-f-cal - T-m-cal; T-f-cal - T-m-fib; T-f-cal - T-m-md; T-f-fib - T-m-md
PI 18:0_20:4	3.1212	0.01674	1.7763	0.029618	T-f-cal - T-m-md; T-f-fib - T-m-md; T-m-cal - T-m-md
Cer 18:1;O/18:0	3.1184	0.016813	1.7744	0.029618	T-f-cal - T-f-md; T-f-cal - T-m-md; T-f-fib - T-f-md; T-f-fib - T-m-cal; T-f-fib - T-m-md
PC 20:3_20:4	3.1176	0.016836	1.7738	0.029618	T-f-cal - T-f-md; T-f-cal - T-m-fib; T-f-cal - T-m-md; T-f-fib - T-f-md; T-f-fib - T-m-md
GM3 34:0;O2	3.1148	0.016909	1.7719	0.029638	T-f-cal - T-f-md; T-f-fib - T-f-md; T-m-cal - T-f-md; T-m-fib - T-f-md
PC 18:1_20:4	3.066	0.018242	1.7389	0.031857	T-f-cal - T-m-md; T-f-fib - T-m-cal; T-f-fib - T-m-md; T-f-md - T-m-cal; T-f-md - T-m-fib; T-f-md - T-m-md
PC 16:0_20:3	3.0318	0.019239	1.7158	0.033474	T-f-cal - T-m-cal; T-f-cal - T-m-md; T-f-fib - T-f-md; T-f-fib - T-m-cal; T-f-fib - T-m-fib; T-f-fib - T-m-md
PI 18:1_18:1	2.9584	0.021573	1.6661	0.037399	T-f-cal - T-m-md; T-f-fib - T-m-cal; T-f-fib - T-m-fib; T-f-fib - T-m-md
PC P-16:0_16:0	2.9416	0.022144	1.6547	0.038249	T-f-cal - T-f-md; T-f-cal - T-m-md; T-f-fib - T-f-md; T-f-fib - T-m-md; T-m-cal - T-m-md
PI 16:0_20:4	2.938	0.022271	1.6523	0.038328	T-f-cal - T-m-md; T-f-fib - T-m-cal; T-f-fib - T-m-md
GM3 36:0;O2	2.8449	0.025758	1.5891	0.04417	T-f-cal - T-f-md; T-f-fib - T-f-md; T-m-cal - T-f-md; T-m-fib - T-f-md
DG 32:1	2.8363	0.026109	1.5832	0.044611	T-f-cal - T-m-fib; T-f-cal - T-m-md; T-m-cal - T-m-fib; T-m-cal - T-m-md
TG 58:9	2.8338	0.02621	1.5815	0.044624	T-f-fib - T-f-md; T-m-cal - T-f-md; T-m-fib - T-f-md; T-m-md - T-f-md
PC 17:0_20:4	2.8226	0.026675	1.5739	0.045176	T-f-cal - T-m-cal; T-f-cal - T-m-md; T-f-fib - T-m-cal; T-f-fib - T-m-md
PI 18:0_22:4	2.8214	0.026725	1.5731	0.045176	T-f-cal - T-m-fib; T-f-cal - T-m-md; T-f-fib - T-m-md; T-f-md - T-m-md; T-m-cal - T-m-md
GM3 18:1;O2/18:0	2.7723	0.02886	1.5397	0.048612	T-f-cal - T-f-md; T-f-fib - T-f-md; T-m-cal - T-f-md; T-m-fib - T-f-md

## Sheet: Supplementary Table 4c
Supplementary Table 4c. One-way ANOVA & post-hoc results comparing male and female mildly diseases, fibrotic and calcified lipidomes of TAV and BAV.
Lipid	f-value	p-value	-LOG10(p)	FDR	Fisher's LSD
Cer 18:2;O2/14:0	13.658	2.01e-14	13.697	7.51e-12	B-f-cal - B-f-fib; B-f-cal - B-f-md; B-f-cal - B-m-cal; B-f-cal - B-m-fib; B-f-cal - B-m-md; B-f-cal - T-f-fib; B-f-cal - T-f-md; B-f-cal - T-m-cal; B-f-cal - T-m-fib; B-f-cal - T-m-md; B-f-fib - B-f-md; B-f-fib - B-m-md; T-f-cal - B-f-fib; B-f-fib - T-f-md; B-f-fib - T-m-md; B-m-cal - B-f-md; B-m-fib - B-f-md; T-f-cal - B-f-md; T-f-fib - B-f-md; T-m-cal - B-f-md; B-m-cal - B-m-md; B-m-cal - T-f-…
Cer 18:2;O2/16:0	13.411	3.16e-14	13.5	7.51e-12	B-f-cal - B-f-fib; B-f-cal - B-f-md; B-f-cal - B-m-cal; B-f-cal - B-m-fib; B-f-cal - B-m-md; B-f-cal - T-f-fib; B-f-cal - T-f-md; B-f-cal - T-m-cal; B-f-cal - T-m-fib; B-f-cal - T-m-md; B-m-cal - B-f-fib; T-f-cal - B-f-fib; T-f-fib - B-f-fib; T-m-cal - B-f-fib; B-m-cal - B-f-md; B-m-fib - B-f-md; T-f-cal - B-f-md; T-f-fib - B-f-md; T-m-cal - B-f-md; B-m-cal - B-m-fib; B-m-cal - B-m-md; B-m-cal - …
LPC O-20:0	12.391	2.18e-13	12.662	3.45e-11	B-f-cal - B-f-fib; B-f-cal - B-f-md; B-f-cal - B-m-fib; B-f-cal - B-m-md; B-f-cal - T-f-md; B-f-cal - T-m-fib; B-f-cal - T-m-md; B-f-fib - B-f-md; B-m-cal - B-f-fib; B-f-fib - B-m-md; T-f-cal - B-f-fib; T-f-fib - B-f-fib; B-f-fib - T-f-md; T-m-cal - B-f-fib; B-m-cal - B-f-md; B-m-fib - B-f-md; T-f-cal - B-f-md; T-f-fib - B-f-md; T-m-cal - B-f-md; T-m-fib - B-f-md; B-m-cal - B-m-fib; B-m-cal - B-m…
Cer 18:2;O2/23:0	11.575	1.09e-12	11.963	1.29e-10	B-f-cal - B-f-fib; B-f-cal - B-f-md; B-f-cal - B-m-cal; B-f-cal - B-m-fib; B-f-cal - B-m-md; B-f-cal - T-f-fib; B-f-cal - T-f-md; B-f-cal - T-m-cal; B-f-cal - T-m-fib; B-f-cal - T-m-md; B-f-fib - B-m-md; T-f-cal - B-f-fib; T-f-fib - B-f-fib; B-f-fib - T-m-md; B-m-cal - B-f-md; T-f-cal - B-f-md; T-f-fib - B-f-md; T-m-cal - B-f-md; B-m-cal - B-m-md; T-f-cal - B-m-cal; B-m-cal - T-f-md; B-m-cal - T-…
LPC O-18:0	11.401	1.54e-12	11.812	1.4e-10	B-f-cal - B-f-fib; B-f-cal - B-f-md; B-f-cal - B-m-fib; B-f-cal - B-m-md; B-f-cal - T-f-md; B-f-cal - T-m-fib; B-f-cal - T-m-md; B-m-cal - B-f-fib; B-f-fib - B-m-md; T-f-cal - B-f-fib; T-f-fib - B-f-fib; B-f-fib - T-f-md; T-m-cal - B-f-fib; B-m-cal - B-f-md; B-m-fib - B-f-md; T-f-cal - B-f-md; T-f-fib - B-f-md; T-m-cal - B-f-md; T-m-fib - B-f-md; B-m-cal - B-m-fib; B-m-cal - B-m-md; B-m-cal - T-f…
SM 34:1;O4	11.333	1.77e-12	11.751	1.4e-10	B-f-cal - B-f-md; B-f-cal - B-m-md; B-f-cal - T-f-md; B-f-cal - T-m-fib; B-f-cal - T-m-md; B-f-fib - B-m-md; B-f-fib - T-f-md; B-f-fib - T-m-md; B-f-md - B-m-md; T-f-cal - B-f-md; B-f-md - T-f-md; B-m-cal - B-m-md; B-m-cal - T-f-md; B-m-cal - T-m-md; B-m-fib - B-m-md; B-m-fib - T-f-md; B-m-fib - T-m-md; T-f-cal - B-m-md; T-f-fib - B-m-md; B-m-md - T-f-md; T-m-cal - B-m-md; T-m-fib - B-m-md; T-f-c…
Cer 33:1;O2	11.163	2.51e-12	11.601	1.7e-10	B-f-cal - B-f-fib; B-f-cal - B-f-md; B-f-cal - B-m-cal; B-f-cal - B-m-fib; B-f-cal - B-m-md; B-f-cal - T-f-md; B-f-cal - T-m-cal; B-f-cal - T-m-fib; B-f-cal - T-m-md; B-f-fib - B-f-md; B-f-fib - B-m-md; T-f-cal - B-f-fib; T-f-fib - B-f-fib; B-f-fib - T-m-md; B-m-cal - B-f-md; B-m-fib - B-f-md; T-f-cal - B-f-md; T-f-fib - B-f-md; T-m-cal - B-f-md; T-m-fib - B-f-md; B-m-cal - B-m-md; T-f-cal - B-m-…
Hex1Cer 32:1;O2	10.41	1.21e-11	10.919	7.16e-10	B-f-cal - B-f-fib; B-f-cal - B-f-md; B-f-cal - B-m-fib; B-f-cal - B-m-md; B-f-cal - T-f-md; B-f-cal - T-m-fib; B-f-cal - T-m-md; B-f-fib - B-f-md; B-f-fib - B-m-md; T-f-cal - B-f-fib; B-f-fib - T-f-md; B-f-fib - T-m-md; B-m-cal - B-f-md; T-f-cal - B-f-md; T-f-fib - B-f-md; T-m-cal - B-f-md; T-m-fib - B-f-md; B-m-cal - B-m-md; T-f-cal - B-m-cal; B-m-cal - T-f-md; B-m-cal - T-m-md; B-m-fib - B-m-md…
Hex1Cer 33:1;O2	10.112	2.28e-11	10.643	1.2e-09	B-f-cal - B-f-md; B-f-cal - B-m-fib; B-f-cal - B-m-md; B-f-cal - T-f-md; B-f-cal - T-m-fib; B-f-cal - T-m-md; B-f-fib - B-f-md; B-f-fib - B-m-md; T-f-cal - B-f-fib; B-f-fib - T-f-md; B-f-fib - T-m-md; B-m-cal - B-f-md; B-m-fib - B-f-md; T-f-cal - B-f-md; T-f-fib - B-f-md; T-m-cal - B-f-md; T-m-fib - B-f-md; B-m-cal - B-m-md; T-f-cal - B-m-cal; B-m-cal - T-f-md; B-m-cal - T-m-md; B-m-fib - B-m-md;…
SM 34:3;O2	9.9959	2.93e-11	10.534	1.39e-09	B-f-cal - B-f-fib; B-f-cal - B-f-md; B-f-cal - B-m-fib; B-f-cal - B-m-md; B-f-cal - T-f-md; B-f-cal - T-m-fib; B-f-cal - T-m-md; B-f-fib - B-f-md; B-f-fib - B-m-md; T-f-cal - B-f-fib; T-f-fib - B-f-fib; B-f-fib - T-f-md; B-f-fib - T-m-md; B-m-cal - B-f-md; B-m-fib - B-f-md; T-f-cal - B-f-md; T-f-fib - B-f-md; T-m-cal - B-f-md; T-m-fib - B-f-md; B-m-cal - B-m-md; T-f-cal - B-m-cal; B-m-cal - T-f-m…
SM 33:2;O2	9.4974	8.73e-11	10.059	3.77e-09	B-f-cal - B-f-fib; B-f-cal - B-f-md; B-f-cal - B-m-cal; B-f-cal - B-m-fib; B-f-cal - B-m-md; B-f-cal - T-f-md; B-f-cal - T-m-cal; B-f-cal - T-m-fib; B-f-cal - T-m-md; B-f-fib - B-f-md; B-f-fib - B-m-md; T-f-cal - B-f-fib; T-f-fib - B-f-fib; B-f-fib - T-f-md; B-f-fib - T-m-md; B-m-cal - B-f-md; B-m-fib - B-f-md; T-f-cal - B-f-md; T-f-fib - B-f-md; T-m-cal - B-f-md; T-m-fib - B-f-md; B-m-cal - B-m-…
Hex3Cer 32:1;O2	9.3948	1.1e-10	9.9598	4.34e-09	B-f-cal - B-f-md; B-f-cal - B-m-md; B-f-cal - T-f-md; B-f-cal - T-m-md; B-f-fib - B-f-md; B-f-fib - B-m-md; T-f-cal - B-f-fib; B-f-fib - T-f-md; B-f-fib - T-m-md; B-m-cal - B-f-md; B-m-fib - B-f-md; T-f-cal - B-f-md; T-f-fib - B-f-md; T-m-cal - B-f-md; T-m-fib - B-f-md; B-m-cal - B-m-md; T-f-cal - B-m-cal; B-m-cal - T-f-md; B-m-cal - T-m-md; B-m-fib - B-m-md; T-f-cal - B-m-fib; T-f-fib - B-m-fib;…
Cer 16:1;O2/24:1	9.0916	2.17e-10	9.6639	7.92e-09	B-f-cal - B-f-fib; B-f-cal - B-f-md; B-f-cal - B-m-cal; B-f-cal - B-m-fib; B-f-cal - B-m-md; B-f-cal - T-f-md; B-f-cal - T-m-cal; B-f-cal - T-m-fib; B-f-cal - T-m-md; B-f-fib - B-f-md; B-f-fib - B-m-md; T-f-cal - B-f-fib; T-f-fib - B-f-fib; B-f-fib - T-m-md; B-m-cal - B-f-md; B-m-fib - B-f-md; T-f-cal - B-f-md; T-f-fib - B-f-md; T-m-cal - B-f-md; B-m-cal - B-m-md; T-f-cal - B-m-cal; B-m-cal - T-f…
SM 32:1;O3	8.9476	3.01e-10	9.5217	9.85e-09	B-f-cal - B-f-fib; B-f-cal - B-f-md; B-f-cal - B-m-cal; B-f-cal - B-m-fib; B-f-cal - B-m-md; B-f-cal - T-f-md; B-f-cal - T-m-cal; B-f-cal - T-m-fib; B-f-cal - T-m-md; B-f-fib - B-f-md; B-f-fib - B-m-md; T-f-cal - B-f-fib; B-f-fib - T-f-md; B-f-fib - T-m-md; B-m-cal - B-f-md; B-m-fib - B-f-md; T-f-cal - B-f-md; T-f-fib - B-f-md; T-m-cal - B-f-md; B-m-cal - B-m-md; T-f-cal - B-m-cal; T-f-fib - B-m-…
CE 18:0	8.9328	3.11e-10	9.507	9.85e-09	B-f-cal - B-f-md; B-f-cal - B-m-md; B-f-cal - T-f-md; B-f-cal - T-m-md; B-f-fib - B-f-md; B-f-fib - B-m-md; B-f-fib - T-f-md; B-f-fib - T-m-md; B-m-cal - B-f-md; B-m-fib - B-f-md; T-f-cal - B-f-md; T-f-fib - B-f-md; T-m-cal - B-f-md; T-m-fib - B-f-md; T-m-md - B-f-md; B-m-cal - B-m-md; B-m-cal - T-f-md; B-m-cal - T-m-md; B-m-fib - B-m-md; T-f-cal - B-m-fib; B-m-fib - T-f-md; T-f-cal - B-m-md; T-f…
SM 32:2;O2	8.8812	3.5e-10	9.4557	1.04e-08	B-f-cal - B-f-fib; B-f-cal - B-f-md; B-f-cal - B-m-cal; B-f-cal - B-m-fib; B-f-cal - B-m-md; B-f-cal - T-f-md; B-f-cal - T-m-cal; B-f-cal - T-m-fib; B-f-cal - T-m-md; B-f-fib - B-f-md; B-f-fib - B-m-md; T-f-cal - B-f-fib; T-f-fib - B-f-fib; B-f-fib - T-f-md; B-f-fib - T-m-md; B-m-cal - B-f-md; T-f-cal - B-f-md; T-f-fib - B-f-md; T-m-cal - B-f-md; B-m-cal - B-m-md; T-f-cal - B-m-cal; T-f-fib - B-m…
Cer 18:1;O/26:1	8.8373	3.87e-10	9.412	1.08e-08	B-f-cal - B-f-md; B-f-cal - B-m-md; T-f-cal - B-f-cal; B-f-cal - T-f-md; B-f-fib - B-f-md; B-f-fib - B-m-md; T-f-cal - B-f-fib; B-f-fib - T-f-md; B-f-fib - T-m-md; B-m-cal - B-f-md; B-m-fib - B-f-md; T-f-cal - B-f-md; T-f-fib - B-f-md; T-m-cal - B-f-md; T-m-fib - B-f-md; T-m-md - B-f-md; B-m-cal - B-m-md; B-m-cal - T-f-md; B-m-cal - T-m-md; B-m-fib - B-m-md; T-f-cal - B-m-fib; B-m-fib - T-f-md; B…
LPC O-16:0	8.7742	4.48e-10	9.3491	1.18e-08	B-f-cal - B-f-fib; B-f-cal - B-f-md; B-f-cal - B-m-md; B-f-cal - T-f-md; B-f-cal - T-m-fib; B-f-cal - T-m-md; B-m-cal - B-f-fib; B-f-fib - B-m-md; T-f-cal - B-f-fib; T-f-fib - B-f-fib; B-f-fib - T-f-md; T-m-cal - B-f-fib; B-m-cal - B-f-md; B-m-fib - B-f-md; T-f-cal - B-f-md; T-f-fib - B-f-md; T-m-cal - B-f-md; T-m-fib - B-f-md; B-m-cal - B-m-md; B-m-cal - T-f-md; B-m-cal - T-m-fib; B-m-cal - T-m-…
SM 28:1;O2	8.7344	4.91e-10	9.3093	1.23e-08	B-f-cal - B-f-md; B-f-cal - B-m-fib; B-f-cal - B-m-md; B-f-cal - T-f-md; B-f-cal - T-m-fib; B-f-cal - T-m-md; B-f-fib - B-f-md; B-f-fib - B-m-md; B-f-fib - T-f-md; B-f-fib - T-m-md; B-m-cal - B-f-md; B-m-fib - B-f-md; T-f-cal - B-f-md; T-f-fib - B-f-md; T-m-cal - B-f-md; T-m-fib - B-f-md; B-m-cal - B-m-md; T-f-cal - B-m-cal; B-m-cal - T-f-md; B-m-cal - T-m-md; B-m-fib - B-m-md; T-f-cal - B-m-fib;…
SM 39:2;O2	8.6777	5.59e-10	9.2524	1.29e-08	B-f-cal - B-f-md; B-f-cal - B-m-cal; B-f-cal - B-m-fib; B-f-cal - B-m-md; B-f-cal - T-f-md; B-f-cal - T-m-fib; B-f-cal - T-m-md; B-f-fib - B-f-md; B-f-fib - B-m-md; T-f-cal - B-f-fib; B-f-fib - T-f-md; B-f-fib - T-m-md; B-m-cal - B-f-md; T-f-cal - B-f-md; T-f-fib - B-f-md; T-m-cal - B-f-md; B-m-cal - B-m-md; T-f-cal - B-m-cal; T-f-fib - B-m-cal; B-m-cal - T-m-md; B-m-fib - B-m-md; T-f-cal - B-m-f…
LPC 17:1	8.6693	5.7e-10	9.2439	1.29e-08	B-f-cal - B-f-md; B-f-cal - B-m-md; B-f-cal - T-f-md; B-f-cal - T-m-md; B-f-fib - B-f-md; B-f-fib - B-m-md; T-f-cal - B-f-fib; B-f-fib - T-f-md; B-f-fib - T-m-md; B-m-cal - B-f-md; B-m-fib - B-f-md; T-f-cal - B-f-md; T-f-fib - B-f-md; T-m-cal - B-f-md; T-m-fib - B-f-md; B-m-cal - B-m-md; T-f-cal - B-m-cal; B-m-cal - T-f-md; B-m-cal - T-m-md; B-m-fib - B-m-md; T-f-cal - B-m-fib; T-f-fib - B-m-fib;…
Cer 18:0;O4/24:0	8.5746	7.1e-10	9.1485	1.49e-08	B-f-cal - B-f-md; B-f-cal - B-m-md; B-f-cal - T-f-md; B-f-cal - T-m-md; B-f-fib - B-f-md; B-f-fib - B-m-md; B-f-fib - T-f-md; B-f-fib - T-m-md; B-m-cal - B-f-md; B-m-fib - B-f-md; B-m-md - B-f-md; T-f-cal - B-f-md; T-f-fib - B-f-md; T-m-cal - B-f-md; T-m-fib - B-f-md; T-m-md - B-f-md; B-m-cal - B-m-md; B-m-cal - T-f-md; B-m-cal - T-m-md; B-m-fib - B-m-md; B-m-fib - T-f-md; B-m-fib - T-m-md; T-f-c…
SM 32:1;O2	8.5674	7.22e-10	9.1413	1.49e-08	B-f-cal - B-f-md; B-f-cal - B-m-fib; B-f-cal - B-m-md; B-f-cal - T-f-md; B-f-cal - T-m-fib; B-f-cal - T-m-md; B-f-fib - B-f-md; B-f-fib - B-m-md; T-f-cal - B-f-fib; T-f-fib - B-f-fib; B-f-fib - T-f-md; B-f-fib - T-m-md; B-m-cal - B-f-md; B-m-fib - B-f-md; T-f-cal - B-f-md; T-f-fib - B-f-md; T-m-cal - B-f-md; T-m-fib - B-f-md; B-m-cal - B-m-md; T-f-cal - B-m-cal; T-f-fib - B-m-cal; B-m-cal - T-f-m…
CE 17:1	8.4953	8.54e-10	9.0683	1.65e-08	B-f-cal - B-f-md; B-f-cal - B-m-md; B-f-cal - T-f-md; B-f-cal - T-m-md; B-f-fib - B-f-md; B-f-fib - B-m-md; B-f-fib - T-f-md; B-f-fib - T-m-md; B-m-cal - B-f-md; B-m-fib - B-f-md; T-f-cal - B-f-md; T-f-fib - B-f-md; T-f-md - B-f-md; T-m-cal - B-f-md; T-m-fib - B-f-md; T-m-md - B-f-md; B-m-cal - B-m-md; T-f-cal - B-m-cal; B-m-cal - T-f-md; B-m-cal - T-m-md; B-m-fib - B-m-md; T-f-cal - B-m-fib; T-f…
Cer 39:1;O2	8.4875	8.7e-10	9.0604	1.65e-08	B-f-cal - B-f-fib; B-f-cal - B-f-md; B-f-cal - B-m-cal; B-f-cal - B-m-fib; B-f-cal - B-m-md; B-f-cal - T-f-md; B-f-cal - T-m-cal; B-f-cal - T-m-fib; B-f-cal - T-m-md; B-f-fib - B-f-md; B-f-fib - B-m-md; T-f-cal - B-f-fib; T-f-fib - B-f-fib; B-f-fib - T-f-md; B-f-fib - T-m-md; T-f-cal - B-f-md; T-f-fib - B-f-md; T-m-cal - B-f-md; B-m-cal - B-m-md; T-f-cal - B-m-cal; T-f-fib - B-m-cal; B-m-cal - T-…
LPC 18:0	8.4646	9.18e-10	9.0372	1.68e-08	B-f-cal - B-f-md; B-f-cal - B-m-md; B-f-cal - T-f-md; B-f-cal - T-m-md; B-f-fib - B-f-md; B-f-fib - B-m-md; T-f-cal - B-f-fib; B-f-fib - T-f-md; B-f-fib - T-m-md; B-m-cal - B-f-md; B-m-fib - B-f-md; T-f-cal - B-f-md; T-f-fib - B-f-md; T-m-cal - B-f-md; T-m-fib - B-f-md; B-m-cal - B-m-md; B-m-cal - T-f-md; B-m-cal - T-m-md; B-m-fib - B-m-md; T-f-cal - B-m-fib; B-m-fib - T-f-md; B-m-fib - T-m-md; T…
LPC 22:5	8.3572	1.18e-09	8.9278	2.08e-08	B-f-cal - B-f-md; B-f-cal - B-m-md; T-f-cal - B-f-cal; B-f-cal - T-f-md; B-f-cal - T-m-md; B-f-fib - B-f-md; B-f-fib - B-m-md; T-f-cal - B-f-fib; T-f-fib - B-f-fib; B-f-fib - T-f-md; B-f-fib - T-m-md; B-m-cal - B-f-md; B-m-fib - B-f-md; T-f-cal - B-f-md; T-f-fib - B-f-md; T-m-cal - B-f-md; T-m-fib - B-f-md; B-m-cal - B-m-md; T-f-cal - B-m-cal; B-m-cal - T-f-md; B-m-cal - T-m-md; B-m-fib - B-m-md;…
LPC P-16:0	8.3112	1.32e-09	8.8807	2.23e-08	B-f-cal - B-f-md; B-f-cal - B-m-md; B-f-cal - T-f-md; B-f-cal - T-m-md; B-f-fib - B-f-md; B-f-fib - B-m-md; T-f-cal - B-f-fib; T-f-fib - B-f-fib; B-f-fib - T-f-md; T-m-cal - B-f-fib; B-m-cal - B-f-md; B-m-fib - B-f-md; T-f-cal - B-f-md; T-f-fib - B-f-md; T-m-cal - B-f-md; T-m-fib - B-f-md; B-m-cal - B-m-md; B-m-cal - T-f-md; B-m-cal - T-m-md; B-m-fib - B-m-md; T-f-cal - B-m-fib; T-f-fib - B-m-fib…
LPC P-18:0	8.2708	1.45e-09	8.8394	2.37e-08	B-f-cal - B-f-fib; B-f-cal - B-f-md; B-f-cal - B-m-md; B-f-cal - T-f-md; B-f-cal - T-m-md; B-m-cal - B-f-fib; T-f-cal - B-f-fib; T-f-fib - B-f-fib; T-m-cal - B-f-fib; B-m-cal - B-f-md; B-m-fib - B-f-md; T-f-cal - B-f-md; T-f-fib - B-f-md; T-m-cal - B-f-md; T-m-fib - B-f-md; B-m-cal - B-m-md; B-m-cal - T-f-md; B-m-cal - T-m-fib; B-m-cal - T-m-md; B-m-fib - B-m-md; T-f-cal - B-m-fib; B-m-fib - T-f-…
LPC 20:2	8.1897	1.75e-09	8.756	2.78e-08	B-f-cal - B-f-md; B-f-cal - B-m-md; B-f-cal - T-f-md; B-f-cal - T-m-md; B-f-fib - B-f-md; B-f-fib - B-m-md; T-f-cal - B-f-fib; B-f-fib - T-f-md; B-f-fib - T-m-md; B-m-cal - B-f-md; B-m-fib - B-f-md; T-f-cal - B-f-md; T-f-fib - B-f-md; T-m-cal - B-f-md; T-m-fib - B-f-md; B-m-cal - B-m-md; B-m-cal - T-f-md; B-m-cal - T-m-md; B-m-fib - B-m-md; T-f-cal - B-m-fib; T-f-fib - B-m-fib; B-m-fib - T-f-md; …
SM 33:1;O3	8.1335	2e-09	8.698	3.07e-08	B-f-cal - B-f-md; B-f-cal - B-m-cal; B-f-cal - B-m-md; B-f-cal - T-f-md; B-f-cal - T-m-cal; B-f-cal - T-m-fib; B-f-cal - T-m-md; B-f-fib - B-f-md; B-f-fib - B-m-md; T-f-cal - B-f-fib; B-f-fib - T-f-md; B-f-fib - T-m-md; B-m-cal - B-f-md; B-m-fib - B-f-md; T-f-cal - B-f-md; T-f-fib - B-f-md; B-m-cal - B-m-md; T-f-cal - B-m-cal; T-f-fib - B-m-cal; B-m-cal - T-f-md; B-m-cal - T-m-md; B-m-fib - B-m-m…
CE 22:4	8.0594	2.39e-09	8.6214	3.55e-08	B-f-cal - B-f-md; B-f-cal - B-m-md; B-f-cal - T-f-md; B-f-cal - T-m-md; B-f-fib - B-f-md; B-f-fib - B-m-md; T-f-fib - B-f-fib; B-f-fib - T-f-md; B-f-fib - T-m-md; B-m-cal - B-f-md; B-m-fib - B-f-md; T-f-cal - B-f-md; T-f-fib - B-f-md; T-m-cal - B-f-md; T-m-fib - B-f-md; T-m-md - B-f-md; B-m-cal - B-m-md; T-f-fib - B-m-cal; B-m-cal - T-f-md; B-m-cal - T-m-md; B-m-fib - B-m-md; B-m-fib - T-f-md; B-…
SM 34:2;O3	8.0144	2.66e-09	8.5747	3.83e-08	B-f-cal - B-f-fib; B-f-cal - B-f-md; B-f-cal - B-m-md; B-f-cal - T-f-md; B-f-cal - T-m-fib; B-f-cal - T-m-md; B-f-fib - B-f-md; B-f-fib - B-m-md; T-f-cal - B-f-fib; B-f-fib - T-f-md; B-f-fib - T-m-md; B-m-cal - B-f-md; B-m-fib - B-f-md; T-f-cal - B-f-md; T-f-fib - B-f-md; T-m-cal - B-f-md; B-m-cal - B-m-md; T-f-cal - B-m-cal; B-m-cal - T-f-md; B-m-cal - T-m-md; B-m-fib - B-m-md; T-f-cal - B-m-fib…
Cer 16:1;O2/24:2	7.9703	2.96e-09	8.5288	4.13e-08	B-f-cal - B-f-fib; B-f-cal - B-f-md; B-f-cal - B-m-cal; B-f-cal - B-m-fib; B-f-cal - B-m-md; B-f-cal - T-f-fib; B-f-cal - T-f-md; B-f-cal - T-m-cal; B-f-cal - T-m-fib; B-f-cal - T-m-md; B-f-fib - B-m-md; T-f-cal - B-f-fib; T-f-fib - B-f-fib; B-m-cal - B-f-md; T-f-cal - B-f-md; T-f-fib - B-f-md; T-m-cal - B-f-md; B-m-cal - B-m-md; T-f-cal - B-m-cal; B-m-cal - T-f-md; B-m-cal - T-m-md; T-f-cal - B-…
SM 34:2;O2	7.9475	3.13e-09	8.505	4.24e-08	B-f-cal - B-f-md; B-f-cal - B-m-md; B-f-cal - T-f-md; B-f-cal - T-m-fib; B-f-cal - T-m-md; B-f-fib - B-f-md; B-f-fib - B-m-md; T-f-cal - B-f-fib; T-f-fib - B-f-fib; B-f-fib - T-f-md; B-f-fib - T-m-md; B-m-cal - B-f-md; B-m-fib - B-f-md; T-f-cal - B-f-md; T-f-fib - B-f-md; T-m-cal - B-f-md; T-m-fib - B-f-md; B-m-cal - B-m-md; T-f-cal - B-m-cal; B-m-cal - T-f-md; B-m-cal - T-m-md; B-m-fib - B-m-md;…
Cer 16:1;O2/24:0	7.884	3.64e-09	8.4387	4.64e-08	B-f-cal - B-f-fib; B-f-cal - B-f-md; B-f-cal - B-m-cal; B-f-cal - B-m-fib; B-f-cal - B-m-md; B-f-cal - T-f-md; B-f-cal - T-m-cal; B-f-cal - T-m-fib; B-f-cal - T-m-md; B-f-fib - B-f-md; B-f-fib - B-m-md; T-f-cal - B-f-fib; B-f-fib - T-f-md; B-f-fib - T-m-md; T-f-cal - B-f-md; T-f-fib - B-f-md; T-m-cal - B-f-md; B-m-cal - B-m-md; T-f-cal - B-m-cal; T-f-fib - B-m-cal; B-m-cal - T-m-md; B-m-fib - B-m…
SM 31:1;O2	7.8818	3.66e-09	8.4364	4.64e-08	B-f-cal - B-f-fib; B-f-cal - B-f-md; B-f-cal - B-m-cal; B-f-cal - B-m-fib; B-f-cal - B-m-md; B-f-cal - T-f-md; B-f-cal - T-m-cal; B-f-cal - T-m-fib; B-f-cal - T-m-md; B-f-fib - B-m-md; T-f-cal - B-f-fib; B-f-fib - T-m-md; T-f-cal - B-f-md; T-f-fib - B-f-md; B-m-cal - B-m-md; T-f-cal - B-m-cal; T-f-fib - B-m-cal; B-m-cal - T-m-md; B-m-fib - B-m-md; T-f-cal - B-m-fib; T-f-fib - B-m-fib; B-m-fib - T…
CE 22:5	7.8737	3.73e-09	8.4279	4.64e-08	B-f-cal - B-f-md; B-f-cal - B-m-md; T-f-fib - B-f-cal; B-f-cal - T-f-md; B-f-cal - T-m-md; B-f-fib - B-f-md; B-f-fib - B-m-md; B-f-fib - T-f-md; B-f-fib - T-m-md; B-m-cal - B-f-md; B-m-fib - B-f-md; T-f-cal - B-f-md; T-f-fib - B-f-md; T-m-cal - B-f-md; T-m-fib - B-f-md; T-m-md - B-f-md; B-m-cal - B-m-md; T-f-cal - B-m-cal; T-f-fib - B-m-cal; B-m-cal - T-f-md; B-m-cal - T-m-md; B-m-fib - B-m-md; T…
LPC 24:1	7.8651	3.81e-09	8.4189	4.64e-08	B-f-cal - B-f-md; B-f-cal - B-m-md; B-f-cal - T-f-md; B-f-cal - T-m-md; B-f-fib - B-f-md; T-f-cal - B-f-fib; B-f-fib - T-f-md; B-m-cal - B-f-md; B-m-fib - B-f-md; T-f-cal - B-f-md; T-f-fib - B-f-md; T-m-cal - B-f-md; T-m-fib - B-f-md; B-m-cal - B-m-md; B-m-cal - T-f-md; B-m-cal - T-m-md; T-f-cal - B-m-fib; B-m-fib - T-f-md; B-m-fib - T-m-md; T-f-cal - B-m-md; T-f-fib - B-m-md; T-m-cal - B-m-md; T…
CE 16:0	7.8367	4.08e-09	8.3892	4.85e-08	B-f-cal - B-f-md; B-f-cal - B-m-md; B-f-cal - T-f-md; B-f-cal - T-m-md; B-f-fib - B-f-md; B-f-fib - B-m-md; T-f-cal - B-f-fib; B-f-fib - T-f-md; B-m-cal - B-f-md; B-m-fib - B-f-md; T-f-cal - B-f-md; T-f-fib - B-f-md; T-m-cal - B-f-md; T-m-fib - B-f-md; T-m-md - B-f-md; B-m-cal - B-m-md; B-m-cal - T-f-md; B-m-cal - T-m-md; B-m-fib - B-m-md; T-f-cal - B-m-fib; T-f-fib - B-m-fib; B-m-fib - T-f-md; T…
Cer 18:1;O2/22:2	7.7519	5.01e-09	8.3	5.81e-08	B-f-cal - B-f-fib; B-f-cal - B-f-md; B-f-cal - B-m-cal; B-f-cal - B-m-fib; B-f-cal - B-m-md; B-f-cal - T-f-md; B-f-cal - T-m-cal; B-f-cal - T-m-fib; B-f-cal - T-m-md; B-f-fib - B-f-md; T-f-cal - B-f-fib; B-f-fib - T-f-md; B-f-fib - T-m-md; B-m-cal - B-f-md; B-m-fib - B-f-md; T-f-cal - B-f-md; T-f-fib - B-f-md; T-m-cal - B-f-md; B-m-cal - B-m-md; T-f-cal - B-m-cal; B-m-cal - T-f-md; B-m-cal - T-m-…
LPC 14:0	7.7061	5.6e-09	8.2517	6.31e-08	B-f-cal - B-f-md; B-f-cal - B-m-md; B-f-cal - T-f-md; B-f-cal - T-m-md; B-f-fib - B-f-md; B-f-fib - B-m-md; T-f-cal - B-f-fib; B-f-fib - T-f-md; B-f-fib - T-m-md; B-m-cal - B-f-md; B-m-fib - B-f-md; T-f-cal - B-f-md; T-f-fib - B-f-md; T-m-cal - B-f-md; T-m-fib - B-f-md; B-m-cal - B-m-md; T-f-cal - B-m-cal; T-f-fib - B-m-cal; B-m-cal - T-f-md; B-m-cal - T-m-md; B-m-fib - B-m-md; T-f-cal - B-m-fib;…
DG 18:1_20:1	7.6808	5.96e-09	8.225	6.31e-08	B-f-cal - B-f-fib; B-f-cal - B-f-md; B-f-cal - B-m-fib; B-f-cal - B-m-md; B-f-cal - T-f-fib; B-f-cal - T-f-md; B-f-cal - T-m-fib; B-f-cal - T-m-md; B-f-fib - B-f-md; B-m-cal - B-f-fib; B-f-fib - B-m-md; T-f-cal - B-f-fib; B-f-fib - T-f-md; B-m-cal - B-f-md; B-m-fib - B-f-md; T-f-cal - B-f-md; T-f-fib - B-f-md; T-m-cal - B-f-md; T-m-fib - B-f-md; B-m-cal - B-m-fib; B-m-cal - B-m-md; B-m-cal - T-f-…
LPC 20:1	7.6788	5.99e-09	8.2229	6.31e-08	B-f-cal - B-f-md; B-f-cal - B-m-md; B-f-cal - T-f-md; B-f-cal - T-m-md; B-f-fib - B-f-md; B-f-fib - B-m-md; T-f-cal - B-f-fib; B-f-fib - T-f-md; B-f-fib - T-m-md; B-m-cal - B-f-md; B-m-fib - B-f-md; T-f-cal - B-f-md; T-f-fib - B-f-md; T-m-cal - B-f-md; T-m-fib - B-f-md; B-m-cal - B-m-fib; B-m-cal - B-m-md; B-m-cal - T-f-md; B-m-cal - T-m-md; B-m-fib - B-m-md; T-f-cal - B-m-fib; B-m-fib - T-f-md; …
LPC 17:0	7.6767	6.02e-09	8.2206	6.31e-08	B-f-cal - B-f-md; B-f-cal - B-m-md; B-f-cal - T-f-md; B-f-cal - T-m-md; B-f-fib - B-f-md; B-f-fib - B-m-md; T-f-cal - B-f-fib; B-f-fib - T-f-md; B-f-fib - T-m-md; B-m-cal - B-f-md; T-f-cal - B-f-md; T-f-fib - B-f-md; T-m-cal - B-f-md; T-m-fib - B-f-md; B-m-cal - B-m-md; T-f-cal - B-m-cal; B-m-cal - T-f-md; B-m-cal - T-m-md; B-m-fib - B-m-md; T-f-cal - B-m-fib; T-f-fib - B-m-fib; B-m-fib - T-f-md;…
Cer 34:1;O2	7.6702	6.11e-09	8.2138	6.31e-08	B-f-cal - B-f-fib; B-f-cal - B-f-md; B-f-cal - B-m-cal; B-f-cal - B-m-fib; B-f-cal - B-m-md; B-f-cal - T-f-fib; B-f-cal - T-f-md; B-f-cal - T-m-cal; B-f-cal - T-m-fib; B-f-cal - T-m-md; T-f-cal - B-f-fib; T-f-fib - B-f-fib; B-m-cal - B-f-md; B-m-fib - B-f-md; T-f-cal - B-f-md; T-f-fib - B-f-md; T-m-cal - B-f-md; B-m-cal - B-m-md; T-f-cal - B-m-cal; B-m-cal - T-f-md; B-m-cal - T-m-md; T-f-cal - B-…
Cer 20:0;O/22:0	7.6443	6.51e-09	8.1863	6.58e-08	B-f-cal - B-f-md; B-f-cal - B-m-md; B-f-cal - T-f-md; B-f-fib - B-f-md; B-f-fib - B-m-md; B-f-fib - T-f-md; B-m-cal - B-f-md; T-f-cal - B-f-md; T-f-fib - B-f-md; T-m-cal - B-f-md; T-m-fib - B-f-md; B-m-cal - B-m-md; T-f-cal - B-m-cal; T-f-fib - B-m-cal; B-m-cal - T-f-md; B-m-fib - B-m-md; T-f-cal - B-m-fib; T-f-fib - B-m-fib; B-m-fib - T-f-md; T-f-cal - B-m-md; T-f-fib - B-m-md; T-m-cal - B-m-md;…
LPC 22:4	7.5312	8.59e-09	8.0662	8.5e-08	B-f-cal - B-f-md; B-f-cal - B-m-md; B-f-cal - T-f-md; B-f-cal - T-m-md; B-f-fib - B-f-md; B-f-fib - B-m-md; T-f-cal - B-f-fib; B-f-fib - T-f-md; B-f-fib - T-m-md; B-m-cal - B-f-md; B-m-fib - B-f-md; T-f-cal - B-f-md; T-f-fib - B-f-md; T-m-cal - B-f-md; T-m-fib - B-f-md; B-m-cal - B-m-md; T-f-cal - B-m-cal; B-m-cal - T-f-md; B-m-cal - T-m-md; B-m-fib - B-m-md; T-f-cal - B-m-fib; B-m-fib - T-f-md; …
Cer 18:0;O/24:1	7.4709	9.96e-09	8.0018	9.65e-08	B-f-cal - B-f-md; B-f-cal - B-m-md; B-f-cal - T-f-md; B-f-cal - T-m-md; B-f-fib - B-f-md; B-f-fib - B-m-md; T-f-cal - B-f-fib; T-f-fib - B-f-fib; B-f-fib - T-f-md; B-m-cal - B-f-md; B-m-fib - B-f-md; T-f-cal - B-f-md; T-f-fib - B-f-md; T-m-cal - B-f-md; T-m-fib - B-f-md; T-m-md - B-f-md; B-m-cal - B-m-md; T-f-cal - B-m-cal; B-m-cal - T-f-md; B-m-cal - T-m-md; B-m-fib - B-m-md; T-f-cal - B-m-fib; …
Cer 16:1;O2/22:0	7.4433	1.07e-08	7.9723	1.01e-07	B-f-cal - B-f-fib; B-f-cal - B-f-md; B-f-cal - B-m-cal; B-f-cal - B-m-fib; B-f-cal - B-m-md; B-f-cal - T-f-md; B-f-cal - T-m-cal; B-f-cal - T-m-fib; B-f-cal - T-m-md; B-f-fib - B-m-md; T-f-cal - B-f-fib; T-f-fib - B-f-fib; B-f-fib - T-m-md; T-f-cal - B-f-md; T-f-fib - B-f-md; T-m-cal - B-f-md; B-m-cal - B-m-md; T-f-cal - B-m-cal; T-f-fib - B-m-cal; B-m-cal - T-m-md; B-m-fib - B-m-md; T-f-cal - B-…
SM 33:1;O2	7.4037	1.18e-08	7.9299	1.09e-07	B-f-cal - B-f-md; B-f-cal - B-m-cal; B-f-cal - B-m-fib; B-f-cal - B-m-md; B-f-cal - T-f-md; B-f-cal - T-m-fib; B-f-cal - T-m-md; B-f-fib - B-f-md; B-f-fib - B-m-md; T-f-cal - B-f-fib; T-f-fib - B-f-fib; B-f-fib - T-f-md; B-f-fib - T-m-md; B-m-cal - B-f-md; B-m-fib - B-f-md; T-f-cal - B-f-md; T-f-fib - B-f-md; T-m-cal - B-f-md; T-m-fib - B-f-md; B-m-cal - B-m-md; T-f-cal - B-m-cal; T-f-fib - B-m-c…
SM 39:1;O2	7.3268	1.42e-08	7.8472	1.28e-07	B-f-cal - B-f-md; B-f-cal - B-m-cal; B-f-cal - B-m-fib; B-f-cal - B-m-md; B-f-cal - T-f-md; B-f-cal - T-m-fib; B-f-cal - T-m-md; B-f-fib - B-f-md; B-f-fib - B-m-md; B-f-fib - T-f-md; B-f-fib - T-m-md; T-f-cal - B-f-md; T-f-fib - B-f-md; T-m-cal - B-f-md; B-m-cal - B-m-md; T-f-cal - B-m-cal; T-f-fib - B-m-cal; B-m-cal - T-m-md; B-m-fib - B-m-md; T-f-cal - B-m-fib; T-f-fib - B-m-fib; T-f-cal - B-m-…
SM 41:2;O2	7.3247	1.43e-08	7.845	1.28e-07	B-f-cal - B-f-md; B-f-cal - B-m-fib; B-f-cal - B-m-md; B-f-cal - T-f-md; B-f-cal - T-m-md; B-f-fib - B-f-md; B-f-fib - B-m-md; T-f-cal - B-f-fib; B-f-fib - T-f-md; B-f-fib - T-m-md; B-m-cal - B-f-md; B-m-fib - B-f-md; T-f-cal - B-f-md; T-f-fib - B-f-md; T-m-cal - B-f-md; T-m-fib - B-f-md; B-m-cal - B-m-md; T-f-cal - B-m-cal; T-f-fib - B-m-cal; B-m-cal - T-f-md; B-m-cal - T-m-md; B-m-fib - B-m-md;…
Cer 18:1;O/24:0	7.3025	1.51e-08	7.821	1.33e-07	B-f-cal - B-f-md; B-f-cal - B-m-md; T-f-cal - B-f-cal; B-f-cal - T-f-md; B-f-cal - T-m-md; B-f-fib - B-f-md; B-f-fib - B-m-md; T-f-cal - B-f-fib; B-f-fib - T-f-md; B-f-fib - T-m-md; B-m-cal - B-f-md; B-m-fib - B-f-md; T-f-cal - B-f-md; T-f-fib - B-f-md; T-m-cal - B-f-md; T-m-fib - B-f-md; B-m-cal - B-m-md; T-f-cal - B-m-cal; B-m-cal - T-f-md; B-m-cal - T-m-md; B-m-fib - B-m-md; T-f-cal - B-m-fib;…
Cer 17:1;O2/24:1	7.2259	1.83e-08	7.7383	1.58e-07	B-f-cal - B-f-fib; B-f-cal - B-f-md; B-f-cal - B-m-cal; B-f-cal - B-m-fib; B-f-cal - B-m-md; B-f-cal - T-f-md; B-f-cal - T-m-cal; B-f-cal - T-m-fib; B-f-cal - T-m-md; B-f-fib - B-f-md; B-f-fib - B-m-md; T-f-cal - B-f-fib; T-f-fib - B-f-fib; B-f-fib - T-f-md; B-f-fib - T-m-md; B-m-cal - B-f-md; B-m-fib - B-f-md; T-f-cal - B-f-md; T-f-fib - B-f-md; T-m-cal - B-f-md; B-m-cal - B-m-md; T-f-cal - B-m-…
LPC 22:6	7.1673	2.12e-08	7.6747	1.79e-07	B-f-cal - B-f-md; B-f-cal - B-m-md; T-f-cal - B-f-cal; B-f-cal - T-f-md; B-f-fib - B-f-md; B-f-fib - B-m-md; T-f-cal - B-f-fib; B-f-fib - T-f-md; B-m-cal - B-f-md; T-f-cal - B-f-md; T-f-fib - B-f-md; T-m-cal - B-f-md; T-m-fib - B-f-md; B-m-cal - B-m-md; T-f-cal - B-m-cal; B-m-cal - T-f-md; B-m-cal - T-m-md; B-m-fib - B-m-md; T-f-cal - B-m-fib; T-f-fib - B-m-fib; T-m-cal - B-m-fib; T-f-cal - B-m-m…
SM 35:2;O2	7.1035	2.48e-08	7.6054	2.07e-07	B-f-cal - B-f-md; B-f-cal - B-m-cal; B-f-cal - B-m-md; B-f-cal - T-f-md; B-f-cal - T-m-fib; B-f-cal - T-m-md; B-f-fib - B-f-md; B-f-fib - B-m-md; T-f-cal - B-f-fib; T-f-fib - B-f-fib; B-f-fib - T-m-md; B-m-cal - B-f-md; B-m-fib - B-f-md; T-f-cal - B-f-md; T-f-fib - B-f-md; T-m-cal - B-f-md; B-m-cal - B-m-md; T-f-cal - B-m-cal; T-f-fib - B-m-cal; B-m-cal - T-m-md; B-m-fib - B-m-md; T-f-cal - B-m-f…
Cer 18:1;O/23:0	7.0889	2.57e-08	7.5894	2.07e-07	B-f-cal - B-f-md; B-f-cal - B-m-md; T-f-cal - B-f-cal; B-f-cal - T-f-md; B-f-fib - B-f-md; B-f-fib - B-m-md; T-f-cal - B-f-fib; B-f-fib - T-f-md; B-m-cal - B-f-md; B-m-fib - B-f-md; T-f-cal - B-f-md; T-f-fib - B-f-md; T-m-cal - B-f-md; T-m-fib - B-f-md; T-m-md - B-f-md; B-m-cal - B-m-md; T-f-cal - B-m-cal; B-m-cal - T-f-md; B-m-fib - B-m-md; T-f-cal - B-m-fib; T-f-fib - B-m-fib; T-f-cal - B-m-md;…
LPC 20:3	7.0886	2.58e-08	7.5891	2.07e-07	B-f-cal - B-f-md; B-f-cal - B-m-md; B-f-cal - T-f-md; B-f-cal - T-m-md; B-f-fib - B-f-md; B-f-fib - B-m-md; T-f-cal - B-f-fib; B-f-fib - T-f-md; B-f-fib - T-m-md; B-m-cal - B-f-md; B-m-fib - B-f-md; T-f-cal - B-f-md; T-f-fib - B-f-md; T-m-cal - B-f-md; B-m-cal - B-m-md; T-f-cal - B-m-cal; B-m-cal - T-f-md; B-m-cal - T-m-md; B-m-fib - B-m-md; T-f-cal - B-m-fib; T-f-fib - B-m-fib; B-m-fib - T-f-md;…
Cer 19:0;O/24:0	7.0809	2.63e-08	7.5807	2.08e-07	B-f-cal - B-f-md; B-f-cal - B-m-md; T-f-cal - B-f-cal; B-f-fib - B-f-md; B-f-fib - B-m-md; B-f-fib - T-f-md; B-m-cal - B-f-md; B-m-fib - B-f-md; T-f-cal - B-f-md; T-f-fib - B-f-md; T-m-cal - B-f-md; T-m-fib - B-f-md; T-m-md - B-f-md; B-m-cal - B-m-md; T-f-cal - B-m-cal; B-m-cal - T-f-md; B-m-fib - B-m-md; T-f-cal - B-m-fib; T-f-fib - B-m-fib; T-f-cal - B-m-md; T-f-fib - B-m-md; T-f-md - B-m-md; T…
LPC 16:1	7.0441	2.88e-08	7.5405	2.24e-07	B-f-cal - B-f-md; B-f-cal - B-m-md; B-f-cal - T-f-md; B-f-cal - T-m-md; B-f-fib - B-f-md; B-f-fib - B-m-md; T-f-cal - B-f-fib; T-f-fib - B-f-fib; B-f-fib - T-f-md; B-f-fib - T-m-md; B-m-cal - B-f-md; B-m-fib - B-f-md; T-f-cal - B-f-md; T-f-fib - B-f-md; T-m-cal - B-f-md; T-m-fib - B-f-md; B-m-cal - B-m-md; T-f-cal - B-m-cal; T-f-fib - B-m-cal; B-m-cal - T-f-md; B-m-cal - T-m-md; B-m-fib - B-m-md;…
Cer 17:0;O/24:0	7.0092	3.15e-08	7.5023	2.41e-07	B-f-cal - B-f-md; B-f-cal - B-m-md; B-f-cal - T-f-md; B-f-cal - T-m-md; B-f-fib - B-f-md; B-f-fib - B-m-md; T-f-cal - B-f-fib; B-f-fib - T-f-md; B-f-fib - T-m-md; B-m-cal - B-f-md; B-m-fib - B-f-md; T-f-cal - B-f-md; T-f-fib - B-f-md; T-m-cal - B-f-md; T-m-fib - B-f-md; T-m-md - B-f-md; B-m-cal - B-m-md; T-f-cal - B-m-cal; B-m-cal - T-f-md; B-m-cal - T-m-md; B-m-fib - B-m-md; T-f-cal - B-m-fib; T…
Hex2Cer 18:2;O2/16:0	6.9524	3.63e-08	7.44	2.74e-07	B-f-cal - B-f-md; B-f-cal - B-m-md; B-f-cal - T-f-md; B-f-cal - T-m-md; B-f-fib - B-f-md; B-f-fib - B-m-md; T-f-cal - B-f-fib; B-f-fib - T-f-md; B-m-cal - B-f-md; B-m-fib - B-f-md; T-f-cal - B-f-md; T-f-fib - B-f-md; T-m-cal - B-f-md; T-m-fib - B-f-md; T-m-md - B-f-md; B-m-cal - B-m-md; T-f-cal - B-m-cal; B-m-cal - T-f-md; B-m-cal - T-m-md; B-m-fib - B-m-md; T-f-cal - B-m-fib; B-m-fib - T-f-md; T…
CE 20:3	6.9165	3.98e-08	7.4006	2.95e-07	B-f-cal - B-f-md; B-f-cal - B-m-md; B-f-cal - T-f-md; B-f-cal - T-m-md; B-f-fib - B-f-md; B-f-fib - B-m-md; B-f-fib - T-f-md; B-f-fib - T-m-md; B-m-cal - B-f-md; B-m-fib - B-f-md; T-f-cal - B-f-md; T-f-fib - B-f-md; T-m-cal - B-f-md; T-m-fib - B-f-md; T-m-md - B-f-md; B-m-cal - B-m-md; T-f-cal - B-m-cal; T-f-fib - B-m-cal; B-m-cal - T-f-md; B-m-cal - T-m-md; B-m-fib - B-m-md; T-f-fib - B-m-fib; B…
Cer 18:0;O/24:0	6.9058	4.08e-08	7.3888	2.96e-07	B-f-cal - B-f-md; B-f-cal - B-m-md; B-f-cal - T-f-md; B-f-cal - T-m-md; B-f-fib - B-f-md; B-f-fib - B-m-md; T-f-cal - B-f-fib; B-f-fib - T-f-md; B-m-cal - B-f-md; B-m-fib - B-f-md; T-f-cal - B-f-md; T-f-fib - B-f-md; T-m-cal - B-f-md; T-m-fib - B-f-md; T-m-md - B-f-md; B-m-cal - B-m-md; B-m-cal - T-f-md; B-m-cal - T-m-md; B-m-fib - B-m-md; T-f-cal - B-m-fib; B-m-fib - T-f-md; T-f-cal - B-m-md; T-…
Cer 18:1;O/24:1	6.9033	4.11e-08	7.3861	2.96e-07	B-f-cal - B-f-md; B-f-cal - B-m-md; T-f-cal - B-f-cal; B-f-cal - T-f-md; B-f-fib - B-f-md; B-f-fib - B-m-md; T-f-cal - B-f-fib; B-f-fib - T-f-md; B-m-cal - B-f-md; B-m-fib - B-f-md; T-f-cal - B-f-md; T-f-fib - B-f-md; T-m-cal - B-f-md; T-m-fib - B-f-md; T-m-md - B-f-md; B-m-cal - B-m-md; T-f-cal - B-m-cal; B-m-cal - T-f-md; B-m-cal - T-m-md; B-m-fib - B-m-md; T-f-cal - B-m-fib; T-f-fib - B-m-fib;…
SM 36:3;O2	6.893	4.22e-08	7.3747	2.99e-07	B-f-cal - B-f-md; B-f-cal - B-m-fib; B-f-cal - B-m-md; B-f-cal - T-f-md; B-f-cal - T-m-fib; B-f-cal - T-m-md; B-f-fib - B-m-md; T-f-cal - B-f-fib; T-f-fib - B-f-fib; B-f-fib - T-m-md; T-f-cal - B-f-md; T-f-fib - B-f-md; T-m-cal - B-f-md; B-m-cal - B-m-md; T-f-cal - B-m-cal; T-f-fib - B-m-cal; B-m-cal - T-m-md; B-m-fib - B-m-md; T-f-cal - B-m-fib; T-f-fib - B-m-fib; T-f-cal - B-m-md; T-f-fib - B-m…
LPC 16:0	6.8531	4.67e-08	7.3307	3.26e-07	B-f-cal - B-f-md; B-f-cal - B-m-md; B-f-cal - T-f-md; B-f-cal - T-m-md; B-f-fib - B-f-md; B-f-fib - B-m-md; T-f-cal - B-f-fib; B-f-fib - T-f-md; B-f-fib - T-m-md; B-m-cal - B-f-md; B-m-fib - B-f-md; T-f-cal - B-f-md; T-f-fib - B-f-md; T-m-cal - B-f-md; T-m-fib - B-f-md; B-m-cal - B-m-md; B-m-cal - T-f-md; B-m-cal - T-m-md; B-m-fib - B-m-md; T-f-cal - B-m-fib; T-f-fib - B-m-fib; B-m-fib - T-f-md; …
Hex1Cer 18:1;O2/25:0	6.7516	6.05e-08	7.2184	4.16e-07	B-f-cal - B-f-md; B-f-cal - B-m-md; B-f-cal - T-f-md; B-f-cal - T-m-md; B-f-fib - B-f-md; B-f-fib - B-m-md; B-f-fib - T-f-md; B-f-fib - T-m-md; B-m-cal - B-f-md; B-m-fib - B-f-md; T-f-cal - B-f-md; T-f-fib - B-f-md; T-m-cal - B-f-md; T-m-fib - B-f-md; B-m-cal - B-m-md; B-m-cal - T-f-md; B-m-cal - T-m-md; B-m-fib - B-m-md; T-f-cal - B-m-fib; B-m-fib - T-f-md; B-m-fib - T-m-md; T-f-cal - B-m-md; T-…
LPC 20:0	6.7281	6.42e-08	7.1923	4.36e-07	B-f-cal - B-f-md; B-f-cal - B-m-md; B-f-cal - T-f-md; B-f-cal - T-m-md; B-f-fib - B-f-md; B-f-fib - B-m-md; T-f-cal - B-f-fib; B-f-fib - T-f-md; B-f-fib - T-m-md; B-m-cal - B-f-md; B-m-fib - B-f-md; T-f-cal - B-f-md; T-f-fib - B-f-md; T-m-cal - B-f-md; T-m-fib - B-f-md; B-m-cal - B-m-md; B-m-cal - T-f-md; B-m-cal - T-m-fib; B-m-cal - T-m-md; B-m-fib - B-m-md; T-f-cal - B-m-fib; B-m-fib - T-f-md; …
DG 36:3	6.6999	6.9e-08	7.1609	4.47e-07	B-f-cal - B-f-md; B-f-cal - B-m-fib; B-f-cal - B-m-md; B-f-cal - T-f-md; B-f-cal - T-m-fib; B-f-cal - T-m-md; B-f-fib - B-f-md; B-m-cal - B-f-fib; B-f-fib - B-m-md; T-f-cal - B-f-fib; B-f-fib - T-f-md; B-m-cal - B-f-md; B-m-fib - B-f-md; T-f-cal - B-f-md; T-f-fib - B-f-md; T-m-cal - B-f-md; T-m-fib - B-f-md; B-m-cal - B-m-fib; B-m-cal - B-m-md; B-m-cal - T-f-md; B-m-cal - T-m-fib; B-m-cal - T-m-m…
SM 40:2;O2	6.6973	6.95e-08	7.1581	4.47e-07	B-f-cal - B-f-md; B-f-cal - B-m-fib; B-f-cal - B-m-md; B-f-cal - T-f-md; B-f-cal - T-m-md; B-f-fib - B-f-md; B-f-fib - B-m-md; T-f-cal - B-f-fib; B-f-fib - T-f-md; B-f-fib - T-m-md; B-m-cal - B-f-md; B-m-fib - B-f-md; T-f-cal - B-f-md; T-f-fib - B-f-md; T-m-cal - B-f-md; T-m-fib - B-f-md; B-m-cal - B-m-md; T-f-cal - B-m-cal; T-f-fib - B-m-cal; B-m-cal - T-f-md; B-m-cal - T-m-md; B-m-fib - B-m-md;…
PS 18:1_20:1	6.6943	7e-08	7.1548	4.47e-07	B-f-fib - B-f-cal; B-f-md - B-f-cal; B-m-fib - B-f-cal; B-m-md - B-f-cal; T-f-fib - B-f-cal; T-f-md - B-f-cal; T-m-fib - B-f-cal; T-m-md - B-f-cal; B-f-fib - B-m-cal; B-f-fib - T-m-cal; B-f-md - B-m-cal; B-f-md - T-f-cal; B-f-md - T-m-cal; B-m-fib - B-m-cal; B-m-md - B-m-cal; T-f-fib - B-m-cal; T-f-md - B-m-cal; T-m-fib - B-m-cal; T-m-md - B-m-cal; T-f-md - B-m-fib; B-m-fib - T-m-cal; B-m-md - T-…
PS 18:1_22:1	6.6924	7.04e-08	7.1527	4.47e-07	B-f-fib - B-f-cal; B-f-md - B-f-cal; B-m-fib - B-f-cal; B-m-md - B-f-cal; T-f-fib - B-f-cal; T-f-md - B-f-cal; T-m-fib - B-f-cal; T-m-md - B-f-cal; B-f-fib - B-m-cal; B-f-fib - T-f-cal; B-f-fib - T-m-cal; B-f-md - B-m-cal; B-f-md - T-f-cal; B-f-md - T-m-cal; B-m-fib - B-m-cal; B-m-md - B-m-cal; T-f-fib - B-m-cal; T-f-md - B-m-cal; T-m-fib - B-m-cal; T-m-md - B-m-cal; B-m-fib - T-m-cal; B-m-md - T…
LPC 18:2	6.6833	7.2e-08	7.1425	4.47e-07	B-f-cal - B-f-md; B-f-cal - B-m-md; B-f-cal - T-f-md; B-f-cal - T-m-md; B-f-fib - B-f-md; B-f-fib - B-m-md; T-f-cal - B-f-fib; B-f-fib - T-f-md; B-f-fib - T-m-md; B-m-cal - B-f-md; T-f-cal - B-f-md; T-f-fib - B-f-md; T-m-cal - B-f-md; T-m-fib - B-f-md; B-m-cal - B-m-md; T-f-cal - B-m-cal; B-m-cal - T-f-md; B-m-cal - T-m-md; B-m-fib - B-m-md; T-f-cal - B-m-fib; T-f-fib - B-m-fib; B-m-fib - T-f-md;…
Hex1Cer 41:1;O2	6.6827	7.21e-08	7.1418	4.47e-07	B-f-cal - B-f-md; B-f-cal - B-m-md; B-f-cal - T-f-md; B-f-cal - T-m-md; B-f-fib - B-f-md; B-f-fib - B-m-md; T-f-cal - B-f-fib; B-f-fib - T-f-md; B-f-fib - T-m-md; B-m-cal - B-f-md; B-m-fib - B-f-md; T-f-cal - B-f-md; T-f-fib - B-f-md; T-m-cal - B-f-md; T-m-fib - B-f-md; B-m-cal - B-m-md; T-f-cal - B-m-cal; B-m-cal - T-f-md; B-m-cal - T-m-md; B-m-fib - B-m-md; T-f-cal - B-m-fib; B-m-fib - T-f-md; …
SM 34:0;O4	6.681	7.25e-08	7.1399	4.47e-07	B-f-cal - B-f-md; B-f-cal - B-m-md; B-f-cal - T-f-md; B-f-cal - T-m-fib; B-f-cal - T-m-md; B-f-fib - B-f-md; T-f-cal - B-f-fib; B-f-fib - T-f-md; B-f-fib - T-m-md; B-m-cal - B-f-md; B-m-fib - B-f-md; T-f-cal - B-f-md; T-f-fib - B-f-md; T-m-cal - B-f-md; T-m-fib - B-f-md; B-m-cal - B-m-md; T-f-cal - B-m-cal; B-m-cal - T-f-md; B-m-cal - T-m-md; B-m-fib - B-m-md; B-m-fib - T-f-md; B-m-fib - T-m-md; …
CE 16:1	6.6521	7.8e-08	7.1077	4.75e-07	B-f-cal - B-f-md; B-f-cal - B-m-md; B-f-cal - T-f-md; B-f-cal - T-m-md; B-f-fib - B-f-md; B-f-fib - B-m-md; T-f-cal - B-f-fib; B-f-fib - T-f-md; B-f-fib - T-m-md; B-m-cal - B-f-md; B-m-fib - B-f-md; T-f-cal - B-f-md; T-f-fib - B-f-md; T-m-cal - B-f-md; T-m-fib - B-f-md; B-m-cal - B-m-md; T-f-cal - B-m-cal; B-m-cal - T-f-md; B-m-cal - T-m-md; B-m-fib - B-m-md; T-f-cal - B-m-fib; T-f-fib - B-m-fib;…
CE 22:6	6.6216	8.44e-08	7.0737	5.07e-07	B-f-cal - B-f-md; B-f-cal - B-m-md; B-f-cal - T-f-md; B-f-fib - B-f-md; B-f-fib - B-m-md; B-f-fib - T-f-md; B-f-fib - T-m-md; B-m-cal - B-f-md; B-m-fib - B-f-md; T-f-cal - B-f-md; T-f-fib - B-f-md; T-m-cal - B-f-md; T-m-fib - B-f-md; B-m-cal - B-m-md; T-f-cal - B-m-cal; T-f-fib - B-m-cal; B-m-fib - B-m-md; T-f-cal - B-m-fib; T-f-fib - B-m-fib; T-f-cal - B-m-md; T-f-fib - B-m-md; T-m-cal - B-m-md;…
Cer 18:2;O2/20:0	6.6073	8.76e-08	7.0577	5.2e-07	B-f-cal - B-f-fib; B-f-cal - B-f-md; B-f-cal - B-m-cal; B-f-cal - B-m-fib; B-f-cal - B-m-md; B-f-cal - T-f-fib; B-f-cal - T-f-md; B-f-cal - T-m-cal; B-f-cal - T-m-fib; B-f-cal - T-m-md; T-f-cal - B-f-fib; B-m-cal - B-f-md; T-f-cal - B-f-md; T-f-fib - B-f-md; T-m-cal - B-f-md; B-m-cal - B-m-md; T-f-cal - B-m-cal; B-m-cal - T-f-md; B-m-cal - T-m-md; T-f-cal - B-m-fib; B-m-fib - T-f-md; B-m-fib - T-…
SM 35:1;O3	6.5623	9.83e-08	7.0073	5.77e-07	B-f-cal - B-f-md; B-f-cal - B-m-cal; B-f-cal - B-m-md; B-f-cal - T-f-md; B-f-cal - T-m-fib; B-f-cal - T-m-md; B-f-fib - B-f-md; B-f-fib - B-m-md; B-f-fib - T-f-md; B-f-fib - T-m-md; B-m-cal - B-f-md; B-m-fib - B-f-md; T-f-cal - B-f-md; T-f-fib - B-f-md; T-m-cal - B-f-md; T-m-fib - B-f-md; T-f-cal - B-m-cal; B-m-cal - T-f-md; B-m-cal - T-m-md; B-m-fib - B-m-md; B-m-fib - T-f-md; B-m-fib - T-m-md; …
Cer 19:1;O2/22:0	6.5399	1.04e-07	6.9822	6.03e-07	B-f-cal - B-f-md; B-f-cal - B-m-cal; B-f-cal - B-m-fib; B-f-cal - B-m-md; B-f-cal - T-f-md; B-f-cal - T-m-fib; B-f-cal - T-m-md; B-f-fib - B-f-md; B-f-fib - B-m-md; T-f-cal - B-f-fib; T-f-fib - B-f-fib; B-m-cal - B-f-md; T-f-cal - B-f-md; T-f-fib - B-f-md; T-m-cal - B-f-md; T-m-fib - B-f-md; B-m-cal - B-m-md; T-f-cal - B-m-cal; T-f-fib - B-m-cal; B-m-fib - B-m-md; T-f-cal - B-m-fib; T-f-fib - B-m…
CE 18:3	6.5244	1.08e-07	6.9648	6.18e-07	B-f-cal - B-f-md; B-f-cal - B-m-md; B-f-cal - T-f-md; B-f-cal - T-m-md; B-f-fib - B-f-md; B-f-fib - B-m-md; B-f-fib - T-f-md; B-f-fib - T-m-md; B-m-cal - B-f-md; B-m-fib - B-f-md; T-f-cal - B-f-md; T-f-fib - B-f-md; T-m-cal - B-f-md; T-m-fib - B-f-md; B-m-cal - B-m-md; T-f-cal - B-m-cal; T-f-fib - B-m-cal; B-m-cal - T-f-md; B-m-cal - T-m-md; B-m-fib - B-m-md; T-f-cal - B-m-fib; T-f-fib - B-m-fib;…
LPC 18:1	6.518	1.1e-07	6.9577	6.18e-07	B-f-cal - B-f-md; B-f-cal - B-m-md; B-f-cal - T-f-md; B-f-cal - T-m-md; B-f-fib - B-f-md; B-f-fib - B-m-md; T-f-cal - B-f-fib; B-f-fib - T-f-md; B-f-fib - T-m-md; B-m-cal - B-f-md; B-m-fib - B-f-md; T-f-cal - B-f-md; T-f-fib - B-f-md; T-m-cal - B-f-md; T-m-fib - B-f-md; B-m-cal - B-m-md; T-f-cal - B-m-cal; B-m-cal - T-f-md; B-m-cal - T-m-md; B-m-fib - B-m-md; T-f-cal - B-m-fib; T-f-fib - B-m-fib;…
Cer 18:2;O2/24:0	6.5171	1.11e-07	6.9566	6.18e-07	B-f-cal - B-f-fib; B-f-cal - B-f-md; B-f-cal - B-m-cal; B-f-cal - B-m-fib; B-f-cal - B-m-md; B-f-cal - T-f-md; B-f-cal - T-m-fib; B-f-cal - T-m-md; B-f-fib - B-m-md; T-f-cal - B-f-fib; B-f-fib - T-f-md; B-f-fib - T-m-md; B-m-cal - B-f-md; B-m-fib - B-f-md; T-f-cal - B-f-md; T-f-fib - B-f-md; T-m-cal - B-f-md; B-m-cal - B-m-md; T-f-cal - B-m-cal; B-m-cal - T-f-md; B-m-cal - T-m-md; B-m-fib - B-m-m…
DG 40:6	6.4687	1.25e-07	6.9022	6.92e-07	B-f-cal - B-f-md; B-f-cal - B-m-fib; B-f-cal - B-m-md; B-f-cal - T-f-md; B-f-cal - T-m-md; B-f-fib - B-f-md; B-m-cal - B-f-fib; T-f-cal - B-f-fib; B-f-fib - T-f-md; T-m-cal - B-f-fib; B-m-cal - B-f-md; B-m-fib - B-f-md; T-f-cal - B-f-md; T-f-fib - B-f-md; T-m-cal - B-f-md; T-m-fib - B-f-md; B-m-cal - B-m-fib; B-m-cal - B-m-md; B-m-cal - T-f-md; B-m-cal - T-m-fib; B-m-cal - T-m-md; T-f-cal - B-m-f…
Cer 18:0;O/20:0	6.4445	1.33e-07	6.8749	7.25e-07	B-f-cal - B-f-md; B-f-cal - B-m-md; B-f-cal - T-f-md; B-f-fib - B-f-md; B-f-fib - B-m-md; B-f-fib - T-f-md; B-m-cal - B-f-md; B-m-fib - B-f-md; T-f-cal - B-f-md; T-f-fib - B-f-md; T-m-cal - B-f-md; T-m-fib - B-f-md; T-m-md - B-f-md; B-m-cal - B-m-md; T-f-cal - B-m-cal; B-m-cal - T-f-md; B-m-fib - B-m-md; T-f-cal - B-m-fib; B-m-fib - T-f-md; T-f-cal - B-m-md; T-f-fib - B-m-md; T-m-cal - B-m-md; T-…
Cer 18:2;O2/22:0	6.4418	1.34e-07	6.8719	7.25e-07	B-f-cal - B-f-fib; B-f-cal - B-f-md; B-f-cal - B-m-cal; B-f-cal - B-m-fib; B-f-cal - B-m-md; B-f-cal - T-f-md; B-f-cal - T-m-cal; B-f-cal - T-m-fib; B-f-cal - T-m-md; T-f-cal - B-f-fib; B-f-fib - T-f-md; B-f-fib - T-m-md; T-f-cal - B-f-md; T-f-fib - B-f-md; T-m-cal - B-f-md; B-m-cal - B-m-md; T-f-cal - B-m-cal; B-m-cal - T-f-md; B-m-cal - T-m-md; B-m-fib - B-m-md; T-f-cal - B-m-fib; B-m-fib - T-f…
Cer 18:0;O/16:0	6.4325	1.38e-07	6.8614	7.34e-07	B-f-cal - B-f-md; B-f-cal - B-m-md; B-f-cal - T-f-md; B-f-cal - T-m-md; B-f-fib - B-f-md; T-f-cal - B-f-fib; B-f-fib - T-f-md; B-f-fib - T-m-md; B-m-cal - B-f-md; B-m-fib - B-f-md; T-f-cal - B-f-md; T-f-fib - B-f-md; T-m-cal - B-f-md; T-m-fib - B-f-md; B-m-cal - B-m-md; B-m-cal - T-f-md; B-m-cal - T-m-md; B-m-fib - B-m-md; T-f-cal - B-m-fib; B-m-fib - T-f-md; B-m-fib - T-m-md; T-f-cal - B-m-md; T…
CE 20:5	6.4181	1.43e-07	6.8451	7.54e-07	B-f-cal - B-f-md; B-f-cal - B-m-md; T-f-cal - B-f-cal; T-f-fib - B-f-cal; B-f-fib - B-f-md; B-f-fib - B-m-md; B-f-fib - T-f-md; B-m-cal - B-f-md; B-m-fib - B-f-md; T-f-cal - B-f-md; T-f-fib - B-f-md; T-m-cal - B-f-md; T-m-fib - B-f-md; T-m-md - B-f-md; B-m-cal - B-m-md; T-f-cal - B-m-cal; T-f-fib - B-m-cal; B-m-fib - B-m-md; T-f-cal - B-m-fib; T-f-fib - B-m-fib; T-f-cal - B-m-md; T-f-fib - B-m-md…
Cer 18:1;O2/23:0	6.3792	1.58e-07	6.8012	8.25e-07	B-f-cal - B-f-md; B-f-cal - B-m-cal; B-f-cal - B-m-fib; B-f-cal - B-m-md; B-f-cal - T-f-md; B-f-cal - T-m-fib; B-f-cal - T-m-md; B-f-fib - B-f-md; B-f-fib - B-m-md; T-f-cal - B-f-fib; B-f-fib - T-f-md; B-f-fib - T-m-md; T-f-cal - B-f-md; T-f-fib - B-f-md; T-m-cal - B-f-md; B-m-cal - B-m-md; T-f-cal - B-m-cal; T-f-fib - B-m-cal; B-m-cal - T-m-md; B-m-fib - B-m-md; T-f-cal - B-m-fib; T-f-fib - B-m-…
Cer 18:0;O/22:0	6.3653	1.64e-07	6.7855	8.46e-07	B-f-cal - B-f-md; B-f-cal - B-m-md; B-f-cal - T-f-md; B-f-cal - T-m-md; B-f-fib - B-f-md; B-f-fib - B-m-md; T-f-cal - B-f-fib; B-f-fib - T-f-md; B-m-cal - B-f-md; B-m-fib - B-f-md; T-f-cal - B-f-md; T-f-fib - B-f-md; T-m-cal - B-f-md; T-m-fib - B-f-md; T-m-md - B-f-md; B-m-cal - B-m-md; T-f-cal - B-m-cal; B-m-cal - T-f-md; B-m-cal - T-m-md; B-m-fib - B-m-md; T-f-cal - B-m-fib; B-m-fib - T-f-md; T…
DG 36:2	6.3575	1.67e-07	6.7767	8.54e-07	B-f-cal - B-f-fib; B-f-cal - B-f-md; B-f-cal - B-m-fib; B-f-cal - B-m-md; B-f-cal - T-f-md; B-f-cal - T-m-fib; B-f-cal - T-m-md; B-f-fib - B-f-md; B-f-fib - B-m-md; T-f-cal - B-f-fib; B-f-fib - T-f-md; B-f-fib - T-m-md; B-m-cal - B-f-md; T-f-cal - B-f-md; T-f-fib - B-f-md; T-m-cal - B-f-md; T-m-fib - B-f-md; B-m-cal - B-m-fib; B-m-cal - B-m-md; B-m-cal - T-f-md; B-m-cal - T-m-fib; B-m-cal - T-m-m…
DG 33:1	6.3527	1.69e-07	6.7712	8.56e-07	B-f-cal - B-f-md; B-f-cal - B-m-fib; B-f-cal - B-m-md; B-f-cal - T-f-md; B-f-cal - T-m-fib; B-f-cal - T-m-md; B-f-fib - B-f-md; B-f-fib - B-m-md; B-f-fib - T-f-md; B-f-fib - T-m-md; B-m-cal - B-f-md; T-f-cal - B-f-md; T-f-fib - B-f-md; T-m-cal - B-f-md; T-m-fib - B-f-md; B-m-cal - B-m-fib; B-m-cal - B-m-md; B-m-cal - T-f-md; B-m-cal - T-m-md; B-m-fib - B-m-md; T-f-cal - B-m-fib; T-m-cal - B-m-fib…
SM 44:4;O2	6.3461	1.72e-07	6.7637	8.61e-07	B-f-cal - B-f-md; B-f-cal - T-f-md; B-f-cal - T-m-md; B-f-fib - B-f-md; T-f-cal - B-f-fib; B-f-fib - T-f-md; B-f-fib - T-m-md; B-m-cal - B-f-md; B-m-fib - B-f-md; T-f-cal - B-f-md; T-f-fib - B-f-md; T-m-cal - B-f-md; T-m-fib - B-f-md; T-f-cal - B-m-cal; B-m-cal - T-f-md; B-m-cal - T-m-md; B-m-fib - T-f-md; B-m-fib - T-m-md; T-f-cal - B-m-md; T-f-fib - B-m-md; T-f-cal - T-f-md; T-f-cal - T-m-cal; …
SM 43:3;O2	6.2221	2.38e-07	6.6228	1.18e-06	B-f-cal - B-f-md; B-f-cal - B-m-md; B-f-cal - T-f-md; B-f-cal - T-m-md; B-f-fib - B-f-md; B-f-fib - B-m-md; T-f-cal - B-f-fib; T-f-fib - B-f-fib; B-f-fib - T-f-md; B-f-fib - T-m-md; B-m-cal - B-f-md; B-m-fib - B-f-md; T-f-cal - B-f-md; T-f-fib - B-f-md; T-m-cal - B-f-md; T-m-fib - B-f-md; B-m-cal - B-m-md; T-f-cal - B-m-cal; T-f-fib - B-m-cal; B-m-cal - T-f-md; B-m-cal - T-m-md; B-m-fib - B-m-md;…
Cer 18:0;O2/23:0	6.1934	2.57e-07	6.59	1.26e-06	B-f-cal - B-f-md; B-f-cal - B-m-fib; B-f-cal - B-m-md; B-f-cal - T-f-md; B-f-cal - T-m-md; B-f-fib - B-f-md; B-f-fib - B-m-md; T-f-cal - B-f-fib; B-f-fib - T-m-md; B-m-cal - B-f-md; T-f-cal - B-f-md; T-f-fib - B-f-md; T-m-cal - B-f-md; T-m-fib - B-f-md; B-m-cal - B-m-md; T-f-cal - B-m-cal; B-m-cal - T-m-md; B-m-fib - B-m-md; T-f-cal - B-m-fib; T-f-fib - B-m-fib; T-f-cal - B-m-md; T-f-fib - B-m-md…
Hex2Cer 18:2;O2/22:0	6.1015	3.27e-07	6.4848	1.59e-06	B-f-cal - B-f-fib; B-f-cal - B-f-md; B-f-cal - B-m-md; B-f-cal - T-f-md; B-f-cal - T-m-md; B-m-cal - B-f-fib; T-f-cal - B-f-fib; T-f-fib - B-f-fib; B-f-fib - T-f-md; T-m-cal - B-f-fib; B-m-cal - B-f-md; B-m-fib - B-f-md; T-f-cal - B-f-md; T-f-fib - B-f-md; T-m-cal - B-f-md; T-m-fib - B-f-md; B-m-cal - B-m-md; B-m-cal - T-f-md; B-m-cal - T-m-md; T-f-cal - B-m-fib; B-m-fib - T-f-md; T-m-cal - B-m-f…
LPC 20:4	6.0953	3.33e-07	6.4777	1.6e-06	B-f-cal - B-f-md; B-f-cal - B-m-md; T-f-cal - B-f-cal; B-f-cal - T-f-md; B-f-cal - T-m-md; B-f-fib - B-f-md; B-f-fib - B-m-md; T-f-cal - B-f-fib; B-f-fib - T-f-md; B-f-fib - T-m-md; B-m-cal - B-f-md; B-m-fib - B-f-md; T-f-cal - B-f-md; T-f-fib - B-f-md; T-m-cal - B-f-md; T-m-fib - B-f-md; B-m-cal - B-m-md; T-f-cal - B-m-cal; B-m-cal - T-f-md; B-m-cal - T-m-md; B-m-fib - B-m-md; T-f-cal - B-m-fib;…
Cer 18:1;O2/25:1	6.0853	3.42e-07	6.4662	1.62e-06	B-f-cal - B-f-md; B-f-cal - B-m-md; B-f-cal - T-f-md; B-f-cal - T-m-md; B-f-fib - B-f-md; B-f-fib - B-m-md; T-f-cal - B-f-fib; T-f-fib - B-f-fib; B-f-fib - T-f-md; B-m-cal - B-f-md; B-m-fib - B-f-md; T-f-cal - B-f-md; T-f-fib - B-f-md; T-m-cal - B-f-md; T-m-fib - B-f-md; B-m-cal - B-m-md; T-f-cal - B-m-cal; T-f-fib - B-m-cal; B-m-cal - T-f-md; B-m-cal - T-m-md; B-m-fib - B-m-md; T-f-cal - B-m-fib…
DG 38:6	6.0756	3.51e-07	6.4551	1.65e-06	B-f-cal - B-f-fib; B-f-cal - B-f-md; B-f-cal - B-m-fib; B-f-cal - B-m-md; B-f-cal - T-f-md; B-f-cal - T-m-md; B-f-fib - B-f-md; B-m-cal - B-f-fib; B-f-fib - B-m-md; T-f-cal - B-f-fib; T-m-cal - B-f-fib; B-m-cal - B-f-md; T-f-cal - B-f-md; T-f-fib - B-f-md; T-m-cal - B-f-md; T-m-fib - B-f-md; B-m-cal - B-m-fib; B-m-cal - B-m-md; B-m-cal - T-f-md; B-m-cal - T-m-md; T-f-cal - B-m-fib; T-f-fib - B-m-…
Cer 18:1;O/22:0	6.0662	3.6e-07	6.4443	1.67e-06	B-f-cal - B-f-md; B-f-cal - B-m-md; T-f-cal - B-f-cal; B-f-cal - T-f-md; B-f-fib - B-f-md; B-f-fib - B-m-md; T-f-cal - B-f-fib; B-f-fib - T-f-md; B-m-cal - B-f-md; B-m-fib - B-f-md; T-f-cal - B-f-md; T-f-fib - B-f-md; T-m-cal - B-f-md; T-m-fib - B-f-md; T-m-md - B-f-md; B-m-cal - B-m-md; T-f-cal - B-m-cal; T-f-fib - B-m-cal; B-m-cal - T-f-md; B-m-fib - B-m-md; T-f-cal - B-m-fib; B-m-fib - T-f-md;…
SM 34:1;O3	6.041	3.84e-07	6.4154	1.77e-06	B-f-cal - B-f-md; B-f-cal - B-m-md; B-f-cal - T-f-md; B-f-cal - T-m-md; B-f-fib - B-f-md; T-f-cal - B-f-fib; B-f-fib - T-f-md; B-f-fib - T-m-md; B-m-cal - B-f-md; B-m-fib - B-f-md; T-f-cal - B-f-md; T-f-fib - B-f-md; T-f-cal - B-m-cal; T-f-fib - B-m-cal; B-m-cal - T-f-md; B-m-cal - T-m-md; B-m-fib - B-m-md; B-m-fib - T-f-md; B-m-fib - T-m-md; T-f-cal - B-m-md; T-f-fib - B-m-md; T-f-cal - T-f-md; …
Cer 18:0;O/23:0	5.9879	4.42e-07	6.3541	2.02e-06	B-f-cal - B-f-md; B-f-cal - B-m-md; T-f-cal - B-f-cal; B-f-fib - B-f-md; B-f-fib - B-m-md; B-f-fib - T-f-md; B-m-cal - B-f-md; B-m-fib - B-f-md; T-f-cal - B-f-md; T-f-fib - B-f-md; T-m-cal - B-f-md; T-m-fib - B-f-md; T-m-md - B-f-md; B-m-cal - B-m-md; T-f-cal - B-m-cal; B-m-cal - T-f-md; B-m-fib - B-m-md; T-f-cal - B-m-fib; T-f-fib - B-m-fib; T-f-cal - B-m-md; T-f-fib - B-m-md; T-m-cal - B-m-md; …
Cer 18:2;O2/24:2	5.9765	4.56e-07	6.3409	2.06e-06	B-f-cal - B-f-md; B-f-cal - B-m-md; B-f-cal - T-f-md; B-f-cal - T-m-fib; B-f-cal - T-m-md; B-f-fib - B-f-md; T-f-cal - B-f-fib; B-f-fib - T-f-md; B-f-fib - T-m-md; B-m-cal - B-f-md; B-m-fib - B-f-md; T-f-cal - B-f-md; T-f-fib - B-f-md; T-m-cal - B-f-md; T-m-fib - B-f-md; T-f-cal - B-m-cal; B-m-cal - T-f-md; B-m-cal - T-m-md; T-f-cal - B-m-fib; B-m-fib - T-f-md; B-m-fib - T-m-md; T-f-cal - B-m-md;…
SM 42:3;O3	5.9669	4.68e-07	6.3299	2.1e-06	B-f-cal - B-f-md; B-f-cal - B-m-md; B-f-cal - T-f-md; B-f-fib - B-f-md; B-f-fib - B-m-md; T-f-cal - B-f-fib; T-f-fib - B-f-fib; B-f-fib - T-f-md; B-m-cal - B-f-md; B-m-fib - B-f-md; T-f-cal - B-f-md; T-f-fib - B-f-md; T-m-cal - B-f-md; T-m-fib - B-f-md; T-m-md - B-f-md; B-m-cal - B-m-md; B-m-cal - T-f-md; B-m-fib - B-m-md; T-f-cal - B-m-fib; T-f-fib - B-m-fib; T-f-cal - B-m-md; T-f-fib - B-m-md; …
Cer 19:1;O2/24:0	5.9574	4.8e-07	6.319	2.13e-06	B-f-cal - B-f-md; B-f-cal - B-m-fib; B-f-cal - B-m-md; B-f-cal - T-f-md; B-f-cal - T-m-md; B-f-fib - B-m-md; T-f-cal - B-f-fib; B-f-fib - T-m-md; B-m-cal - B-f-md; T-f-cal - B-f-md; T-f-fib - B-f-md; T-m-cal - B-f-md; B-m-cal - B-m-md; T-f-cal - B-m-cal; B-m-cal - T-m-md; B-m-fib - B-m-md; T-f-cal - B-m-fib; T-f-fib - B-m-fib; T-f-cal - B-m-md; T-f-fib - B-m-md; T-m-cal - B-m-md; T-m-fib - B-m-md…
SM 37:2;O2	5.8812	5.88e-07	6.2306	2.59e-06	B-f-cal - B-f-md; B-f-cal - B-m-cal; B-f-cal - B-m-fib; B-f-cal - B-m-md; B-f-cal - T-f-md; B-f-cal - T-m-fib; B-f-cal - T-m-md; B-f-fib - B-m-md; T-f-cal - B-f-fib; T-f-fib - B-f-fib; T-f-cal - B-f-md; T-f-fib - B-f-md; B-m-cal - B-m-md; T-f-cal - B-m-cal; T-f-fib - B-m-cal; B-m-fib - B-m-md; T-f-cal - B-m-fib; T-f-fib - B-m-fib; T-f-cal - B-m-md; T-f-fib - B-m-md; T-f-md - B-m-md; T-m-cal - B-m…
SM 41:1;O2	5.8376	6.61e-07	6.18	2.88e-06	B-f-cal - B-f-md; B-f-cal - B-m-md; B-f-cal - T-f-md; B-f-cal - T-m-md; B-f-fib - B-f-md; B-f-fib - B-m-md; B-f-fib - T-f-md; B-f-fib - T-m-md; B-m-cal - B-f-md; B-m-fib - B-f-md; T-f-cal - B-f-md; T-f-fib - B-f-md; T-m-cal - B-f-md; T-m-fib - B-f-md; B-m-cal - B-m-md; T-f-cal - B-m-cal; T-f-fib - B-m-cal; B-m-cal - T-f-md; B-m-cal - T-m-md; B-m-fib - B-m-md; T-f-cal - B-m-fib; T-f-fib - B-m-fib;…
Hex1Cer 19:1;O2/24:0	5.7764	7.78e-07	6.1088	3.36e-06	B-f-cal - B-f-md; B-f-cal - B-m-md; B-f-cal - T-f-md; B-f-fib - B-f-md; B-f-fib - B-m-md; B-f-fib - T-f-md; B-m-cal - B-f-md; B-m-fib - B-f-md; T-f-cal - B-f-md; T-f-fib - B-f-md; T-m-cal - B-f-md; T-m-fib - B-f-md; B-m-cal - B-m-md; B-m-cal - T-f-md; B-m-fib - B-m-md; B-m-fib - T-f-md; T-f-cal - B-m-md; T-f-fib - B-m-md; T-m-cal - B-m-md; T-m-fib - B-m-md; T-m-md - B-m-md; T-f-cal - T-f-md; T-f-…
SM 30:0;O2	5.7653	8.02e-07	6.0958	3.43e-06	B-f-cal - B-f-md; B-f-cal - B-m-md; B-f-cal - T-f-md; B-f-cal - T-m-md; B-f-fib - B-f-md; B-f-fib - B-m-md; T-f-cal - B-f-fib; B-f-fib - T-f-md; B-f-fib - T-m-md; T-f-cal - B-f-md; T-f-fib - B-f-md; T-m-cal - B-f-md; B-m-cal - B-m-md; T-f-cal - B-m-cal; T-f-fib - B-m-cal; B-m-fib - B-m-md; T-f-cal - B-m-fib; T-f-fib - B-m-fib; T-f-cal - B-m-md; T-f-fib - B-m-md; T-m-cal - B-m-md; T-m-fib - B-m-md…
CE 18:1	5.7337	8.73e-07	6.0589	3.7e-06	B-f-cal - B-f-md; B-f-cal - B-m-md; B-f-cal - T-f-md; B-f-cal - T-m-md; B-f-fib - B-f-md; B-f-fib - B-m-md; B-f-fib - T-f-md; B-m-cal - B-f-md; B-m-fib - B-f-md; T-f-cal - B-f-md; T-f-fib - B-f-md; T-m-cal - B-f-md; T-m-fib - B-f-md; T-m-md - B-f-md; B-m-cal - B-m-md; B-m-cal - T-f-md; B-m-fib - B-m-md; T-f-cal - B-m-fib; T-f-fib - B-m-fib; B-m-fib - T-f-md; T-f-cal - B-m-md; T-f-fib - B-m-md; T-…
CE 20:4	5.6844	9.97e-07	6.0013	4.19e-06	B-f-cal - B-f-md; B-f-cal - B-m-md; B-f-cal - T-f-md; B-f-fib - B-f-md; B-f-fib - B-m-md; B-f-fib - T-f-md; B-m-cal - B-f-md; B-m-fib - B-f-md; T-f-cal - B-f-md; T-f-fib - B-f-md; T-m-cal - B-f-md; T-m-fib - B-f-md; T-m-md - B-f-md; B-m-cal - B-m-md; T-f-cal - B-m-cal; T-f-fib - B-m-cal; B-m-cal - T-f-md; B-m-fib - B-m-md; B-m-fib - T-f-md; T-f-cal - B-m-md; T-f-fib - B-m-md; T-m-cal - B-m-md; T-…
SM 43:2;O2	5.6272	1.16e-06	5.9341	4.85e-06	B-f-cal - B-f-md; B-f-cal - B-m-md; B-f-cal - T-f-md; B-f-cal - T-m-md; B-f-fib - B-f-md; B-f-fib - B-m-md; T-f-cal - B-f-fib; T-f-fib - B-f-fib; B-m-cal - B-f-md; B-m-fib - B-f-md; T-f-cal - B-f-md; T-f-fib - B-f-md; T-m-cal - B-f-md; T-m-fib - B-f-md; B-m-cal - B-m-md; T-f-cal - B-m-cal; T-f-fib - B-m-cal; B-m-fib - B-m-md; T-f-cal - B-m-fib; T-f-fib - B-m-fib; T-f-cal - B-m-md; T-f-fib - B-m-m…
CE 18:2	5.608	1.23e-06	5.9115	5.06e-06	B-f-cal - B-f-md; B-f-cal - B-m-md; B-f-cal - T-f-md; B-f-cal - T-m-md; B-f-fib - B-f-md; B-f-fib - B-m-md; B-f-fib - T-f-md; B-m-cal - B-f-md; B-m-fib - B-f-md; T-f-cal - B-f-md; T-f-fib - B-f-md; T-m-cal - B-f-md; T-m-fib - B-f-md; T-m-md - B-f-md; B-m-cal - B-m-md; T-f-fib - B-m-cal; B-m-cal - T-f-md; B-m-fib - B-m-md; T-f-cal - B-m-fib; T-f-fib - B-m-fib; B-m-fib - T-f-md; T-f-cal - B-m-md; T…
Cer 17:0;O3/24:1	5.5598	1.4e-06	5.8548	5.72e-06	B-f-cal - B-f-md; B-f-cal - T-f-md; B-f-fib - B-f-md; T-f-cal - B-f-fib; T-f-fib - B-f-fib; B-f-fib - T-f-md; B-m-cal - B-f-md; B-m-fib - B-f-md; T-f-cal - B-f-md; T-f-fib - B-f-md; T-m-cal - B-f-md; T-m-fib - B-f-md; T-m-md - B-f-md; B-m-cal - T-f-md; B-m-cal - T-m-md; B-m-fib - T-f-md; B-m-fib - T-m-md; T-f-cal - B-m-md; T-f-fib - B-m-md; T-m-cal - B-m-md; T-f-cal - T-f-md; T-f-cal - T-m-md; T-…
Cer 19:1;O2/24:1	5.5512	1.43e-06	5.8446	5.81e-06	B-f-cal - B-f-md; B-f-cal - B-m-md; B-f-cal - T-f-md; B-f-cal - T-m-md; B-f-fib - B-m-md; T-f-cal - B-f-fib; T-f-fib - B-f-fib; T-f-cal - B-f-md; T-f-fib - B-f-md; T-m-cal - B-f-md; B-m-cal - B-m-md; T-f-cal - B-m-cal; T-f-fib - B-m-cal; B-m-fib - B-m-md; T-f-cal - B-m-fib; T-f-fib - B-m-fib; T-f-cal - B-m-md; T-f-fib - B-m-md; T-m-cal - B-m-md; T-m-fib - B-m-md; T-f-cal - T-f-md; T-f-cal - T-m-c…
Cer 18:2;O2/24:1	5.5205	1.55e-06	5.8084	6.26e-06	B-f-cal - B-f-md; B-f-cal - B-m-md; B-f-cal - T-f-md; B-f-cal - T-m-fib; B-f-cal - T-m-md; B-f-fib - B-f-md; T-f-cal - B-f-fib; B-f-fib - T-f-md; B-f-fib - T-m-md; B-m-cal - B-f-md; B-m-fib - B-f-md; T-f-cal - B-f-md; T-f-fib - B-f-md; T-m-cal - B-f-md; T-f-cal - B-m-cal; B-m-cal - T-f-md; B-m-cal - T-m-md; B-m-fib - T-f-md; B-m-fib - T-m-md; T-f-cal - B-m-md; T-f-fib - B-m-md; T-f-cal - T-f-md; …
PS 18:0_18:1	5.5135	1.58e-06	5.8002	6.32e-06	B-f-fib - B-f-cal; B-f-md - B-f-cal; B-m-fib - B-f-cal; B-m-md - B-f-cal; T-f-cal - B-f-cal; T-f-fib - B-f-cal; T-f-md - B-f-cal; T-m-fib - B-f-cal; T-m-md - B-f-cal; B-f-fib - B-m-cal; B-f-fib - T-f-cal; B-f-fib - T-m-cal; B-f-md - B-m-cal; B-f-md - T-m-cal; B-m-fib - B-m-cal; B-m-md - B-m-cal; T-f-fib - B-m-cal; T-f-md - B-m-cal; T-m-fib - B-m-cal; T-m-md - B-m-cal; B-m-fib - T-m-cal; B-m-md - …
DG 34:2	5.474	1.76e-06	5.7534	6.98e-06	B-f-cal - B-f-fib; B-f-cal - B-f-md; B-f-cal - B-m-fib; B-f-cal - B-m-md; B-f-cal - T-f-md; B-f-cal - T-m-fib; B-f-cal - T-m-md; B-f-fib - B-f-md; B-m-cal - B-f-fib; T-m-cal - B-f-fib; B-m-cal - B-f-md; T-f-cal - B-f-md; T-f-fib - B-f-md; T-m-cal - B-f-md; T-m-fib - B-f-md; B-m-cal - B-m-fib; B-m-cal - B-m-md; B-m-cal - T-f-md; B-m-cal - T-m-fib; B-m-cal - T-m-md; T-f-cal - B-m-fib; T-f-fib - B-m…
SM 33:0;O2	5.4305	1.99e-06	5.7018	7.8e-06	B-f-cal - B-f-md; B-f-cal - B-m-cal; B-f-cal - B-m-md; B-f-cal - T-f-md; B-f-cal - T-m-md; B-f-fib - B-f-md; B-f-fib - B-m-md; T-f-cal - B-f-fib; B-f-fib - T-f-md; B-f-fib - T-m-md; B-m-fib - B-f-md; T-f-cal - B-f-md; T-f-fib - B-f-md; T-m-cal - B-f-md; T-m-fib - B-f-md; B-m-cal - B-m-md; T-f-cal - B-m-cal; T-f-fib - B-m-cal; B-m-fib - B-m-md; T-f-cal - B-m-fib; T-f-fib - B-m-fib; B-m-fib - T-f-m…
Cer 35:1;O2	5.4157	2.07e-06	5.6843	8.06e-06	B-f-cal - B-f-fib; B-f-cal - B-f-md; B-f-cal - B-m-cal; B-f-cal - B-m-fib; B-f-cal - B-m-md; B-f-cal - T-f-md; B-f-cal - T-m-cal; B-f-cal - T-m-fib; B-f-cal - T-m-md; T-f-cal - B-f-fib; B-m-fib - B-f-md; T-f-cal - B-f-md; T-f-fib - B-f-md; T-f-cal - B-m-cal; B-m-cal - T-m-md; B-m-fib - B-m-md; T-f-cal - B-m-fib; B-m-fib - T-f-md; B-m-fib - T-m-md; T-f-cal - B-m-md; T-f-fib - B-m-md; T-f-cal - T-f…
Hex1Cer 18:1;O2/16:0	5.3463	2.5e-06	5.6018	9.66e-06	B-f-cal - B-f-fib; B-f-cal - B-f-md; B-f-cal - B-m-fib; B-f-cal - B-m-md; B-f-cal - T-f-md; B-f-cal - T-m-fib; B-f-cal - T-m-md; B-f-fib - B-f-md; T-f-cal - B-f-fib; B-f-fib - T-f-md; B-f-fib - T-m-md; B-m-cal - B-f-md; B-m-fib - B-f-md; T-f-cal - B-f-md; T-f-fib - B-f-md; T-m-cal - B-f-md; B-m-cal - B-m-md; B-m-cal - T-f-md; B-m-cal - T-m-md; T-f-cal - B-m-fib; B-m-fib - T-f-md; B-m-fib - T-m-md…
GM3 36:2;O2	5.3063	2.79e-06	5.5541	1.07e-05	B-f-cal - B-m-md; B-f-cal - T-f-md; B-f-fib - B-f-md; B-f-fib - B-m-md; B-f-fib - T-f-md; B-m-fib - B-f-md; T-f-cal - B-f-md; T-f-fib - B-f-md; T-m-fib - B-f-md; B-m-cal - B-m-md; T-f-cal - B-m-cal; T-f-fib - B-m-cal; B-m-cal - T-f-md; T-m-fib - B-m-cal; B-m-fib - B-m-md; B-m-fib - T-f-md; T-f-cal - B-m-md; T-f-fib - B-m-md; T-m-cal - B-m-md; T-m-fib - B-m-md; T-m-md - B-m-md; T-f-cal - T-f-md; T…
TG 57:9	5.2706	3.08e-06	5.5114	1.17e-05	B-f-cal - B-f-md; T-m-cal - B-f-cal; T-m-fib - B-f-cal; B-f-fib - B-f-md; B-f-fib - B-m-md; T-m-cal - B-f-fib; B-m-cal - B-f-md; B-m-fib - B-f-md; T-f-cal - B-f-md; T-f-fib - B-f-md; T-f-md - B-f-md; T-m-cal - B-f-md; T-m-fib - B-f-md; T-m-md - B-f-md; B-m-cal - B-m-md; B-m-cal - T-f-md; T-m-cal - B-m-fib; T-m-fib - B-m-fib; T-f-cal - B-m-md; T-f-fib - B-m-md; T-m-cal - B-m-md; T-m-fib - B-m-md; …
DG 34:3	5.2692	3.09e-06	5.5098	1.17e-05	B-f-cal - B-f-fib; B-f-cal - B-f-md; B-f-cal - B-m-fib; B-f-cal - B-m-md; B-f-cal - T-f-fib; B-f-cal - T-f-md; B-f-cal - T-m-fib; B-f-cal - T-m-md; B-m-cal - B-f-fib; T-f-cal - B-f-fib; T-m-cal - B-f-fib; B-m-cal - B-f-md; T-f-cal - B-f-md; T-f-fib - B-f-md; T-m-cal - B-f-md; B-m-cal - B-m-fib; B-m-cal - B-m-md; B-m-cal - T-f-md; B-m-cal - T-m-fib; B-m-cal - T-m-md; T-f-cal - B-m-fib; T-m-cal - B…
DG 36:5	5.253	3.23e-06	5.4904	1.21e-05	B-f-cal - B-f-md; B-f-cal - B-m-fib; B-f-cal - B-m-md; B-f-cal - T-f-md; B-f-cal - T-m-md; B-m-cal - B-f-fib; B-f-fib - B-m-md; T-f-cal - B-f-fib; T-m-cal - B-f-fib; B-m-cal - B-f-md; T-f-cal - B-f-md; T-f-fib - B-f-md; T-m-cal - B-f-md; B-m-cal - B-m-fib; B-m-cal - B-m-md; B-m-cal - T-f-md; B-m-cal - T-m-fib; B-m-cal - T-m-md; B-m-fib - B-m-md; T-f-cal - B-m-fib; T-f-fib - B-m-fib; T-m-cal - B-m…
PE P-18:0_18:1	5.2374	3.38e-06	5.4717	1.25e-05	B-f-fib - B-f-cal; B-f-md - B-f-cal; B-m-fib - B-f-cal; B-m-md - B-f-cal; T-f-cal - B-f-cal; T-f-fib - B-f-cal; T-f-md - B-f-cal; T-m-cal - B-f-cal; T-m-fib - B-f-cal; T-m-md - B-f-cal; B-f-fib - B-m-cal; B-f-fib - B-m-fib; B-f-fib - T-f-cal; B-f-fib - T-m-cal; B-f-md - B-m-cal; B-m-fib - B-m-cal; B-m-md - B-m-cal; T-f-fib - B-m-cal; T-f-md - B-m-cal; T-m-fib - B-m-cal; T-m-md - B-m-cal; T-f-md -…
TG 62:9	5.2254	3.49e-06	5.4574	1.28e-05	B-f-cal - B-f-md; B-f-cal - T-f-md; B-f-fib - B-f-md; B-f-fib - T-f-md; T-m-cal - B-f-fib; B-m-cal - B-f-md; B-m-fib - B-f-md; T-f-cal - B-f-md; T-f-fib - B-f-md; T-m-cal - B-f-md; T-m-fib - B-f-md; T-m-md - B-f-md; B-m-cal - T-f-md; B-m-fib - T-f-md; T-m-cal - B-m-fib; T-m-cal - B-m-md; T-m-fib - B-m-md; T-f-cal - T-f-md; T-f-fib - T-f-md; T-m-cal - T-f-md; T-m-fib - T-f-md; T-m-md - T-f-md; T-m…
DG 36:1	5.1725	4.04e-06	5.3939	1.48e-05	B-f-cal - B-f-md; B-f-cal - B-m-fib; B-f-cal - B-m-md; B-f-cal - T-f-md; B-f-cal - T-m-fib; B-f-cal - T-m-md; B-f-fib - B-f-md; B-f-fib - B-m-md; B-f-fib - T-f-md; B-f-fib - T-m-md; B-m-cal - B-f-md; T-f-cal - B-f-md; T-f-fib - B-f-md; T-m-cal - B-f-md; B-m-cal - B-m-fib; B-m-cal - B-m-md; B-m-cal - T-f-md; B-m-cal - T-m-md; T-f-cal - B-m-fib; T-m-cal - B-m-fib; T-f-cal - B-m-md; T-f-fib - B-m-md…
SM 32:0;O2	5.1312	4.53e-06	5.3442	1.64e-05	B-f-cal - B-f-md; B-f-cal - B-m-cal; B-f-cal - B-m-md; B-f-cal - T-f-md; B-f-cal - T-m-md; B-f-fib - B-f-md; B-f-fib - B-m-md; T-f-cal - B-f-fib; T-f-fib - B-f-fib; B-f-fib - T-m-md; B-m-fib - B-f-md; T-f-cal - B-f-md; T-f-fib - B-f-md; T-m-cal - B-f-md; B-m-cal - B-m-md; T-f-cal - B-m-cal; T-f-fib - B-m-cal; B-m-fib - B-m-md; T-f-cal - B-m-fib; T-f-fib - B-m-fib; T-f-cal - B-m-md; T-f-fib - B-m-…
Cer 17:0;O3/24:0	5.1271	4.58e-06	5.3394	1.65e-05	B-f-cal - B-f-md; B-f-cal - T-f-md; B-f-fib - B-f-md; T-f-cal - B-f-fib; B-f-fib - T-f-md; B-m-cal - B-f-md; B-m-fib - B-f-md; T-f-cal - B-f-md; T-f-fib - B-f-md; T-m-cal - B-f-md; T-m-fib - B-f-md; T-m-md - B-f-md; B-m-cal - T-f-md; B-m-cal - T-m-md; B-m-fib - T-f-md; B-m-fib - T-m-md; T-f-cal - B-m-md; T-f-fib - B-m-md; T-m-cal - B-m-md; T-f-cal - T-f-md; T-f-cal - T-m-md; T-f-fib - T-f-md; T-f…
SM 42:3;O2	5.1041	4.88e-06	5.3116	1.74e-05	B-f-cal - B-f-md; B-f-cal - B-m-md; B-f-cal - T-f-md; B-f-cal - T-m-md; B-f-fib - B-f-md; T-f-cal - B-f-fib; T-f-fib - B-f-fib; B-f-fib - T-f-md; B-m-cal - B-f-md; B-m-fib - B-f-md; T-f-cal - B-f-md; T-f-fib - B-f-md; T-m-cal - B-f-md; T-m-fib - B-f-md; T-f-cal - B-m-cal; T-f-fib - B-m-cal; B-m-cal - T-f-md; B-m-cal - T-m-md; T-f-cal - B-m-fib; T-f-fib - B-m-fib; B-m-fib - T-f-md; B-m-fib - T-m-m…
Hex1Cer 42:1;O2	5.0291	6.01e-06	5.2211	2.13e-05	B-f-cal - B-f-md; B-f-cal - B-m-md; B-f-cal - T-f-md; B-f-cal - T-m-md; B-f-fib - B-f-md; B-f-fib - T-f-md; B-f-fib - T-m-md; B-m-cal - B-f-md; B-m-fib - B-f-md; T-f-cal - B-f-md; T-f-fib - B-f-md; T-m-cal - B-f-md; T-f-cal - B-m-cal; B-m-cal - T-f-md; B-m-cal - T-m-md; B-m-fib - B-m-md; B-m-fib - T-f-md; B-m-fib - T-m-md; T-f-cal - B-m-md; T-f-fib - B-m-md; T-m-cal - B-m-md; T-f-cal - T-f-md; T-…
Cer 18:0;O3/22:0	5.0101	6.34e-06	5.1981	2.23e-05	B-f-cal - B-f-md; B-f-cal - B-m-md; B-f-cal - T-f-md; B-f-cal - T-m-md; B-f-fib - B-f-md; B-f-fib - B-m-md; B-f-fib - T-f-md; B-f-fib - T-m-md; B-m-cal - B-f-md; B-m-fib - B-f-md; T-f-cal - B-f-md; T-f-fib - B-f-md; T-m-cal - B-f-md; T-m-fib - B-f-md; B-m-cal - B-m-md; B-m-cal - T-f-md; B-m-fib - B-m-md; B-m-fib - T-f-md; B-m-fib - T-m-md; T-f-cal - B-m-md; T-f-fib - B-m-md; T-m-cal - B-m-md; T-m…
SM 37:1;O2	4.9614	7.26e-06	5.1391	2.52e-05	B-f-cal - B-f-md; B-f-cal - B-m-cal; B-f-cal - B-m-md; B-f-cal - T-f-md; B-f-cal - T-m-md; B-f-fib - B-f-md; B-f-fib - B-m-md; B-f-fib - T-m-md; T-f-cal - B-f-md; T-f-fib - B-f-md; B-m-cal - B-m-md; T-f-cal - B-m-cal; T-f-fib - B-m-cal; B-m-fib - B-m-md; T-f-cal - B-m-fib; T-f-fib - B-m-fib; T-f-cal - B-m-md; T-f-fib - B-m-md; T-m-cal - B-m-md; T-m-fib - B-m-md; T-f-cal - T-f-md; T-f-cal - T-m-ca…
SM 44:3;O2	4.9608	7.27e-06	5.1384	2.52e-05	B-f-cal - B-f-md; B-f-cal - T-f-md; B-f-cal - T-m-md; B-f-fib - B-f-md; T-f-cal - B-f-fib; B-f-fib - T-f-md; B-f-fib - T-m-md; B-m-cal - B-f-md; B-m-fib - B-f-md; T-f-cal - B-f-md; T-f-fib - B-f-md; T-m-cal - B-f-md; T-m-fib - B-f-md; T-f-cal - B-m-cal; T-f-fib - B-m-cal; B-m-cal - T-f-md; B-m-cal - T-m-md; B-m-fib - T-f-md; B-m-fib - T-m-md; T-f-cal - B-m-md; T-f-fib - B-m-md; T-f-cal - T-f-md; …
SM 38:2;O2	4.9561	7.37e-06	5.1326	2.54e-05	B-f-cal - B-f-md; B-f-cal - B-m-cal; B-f-cal - B-m-fib; B-f-cal - B-m-md; B-f-cal - T-f-md; B-f-cal - T-m-fib; B-f-cal - T-m-md; B-f-fib - B-m-md; T-f-cal - B-f-fib; B-f-fib - T-f-md; T-f-cal - B-f-md; T-f-fib - B-f-md; T-m-cal - B-f-md; B-m-cal - B-m-md; T-f-cal - B-m-cal; B-m-cal - T-f-md; B-m-cal - T-m-md; B-m-fib - B-m-md; T-f-cal - B-m-fib; T-f-fib - B-m-fib; B-m-fib - T-f-md; T-f-cal - B-m-…
Cer 18:1;O/20:0	4.942	7.66e-06	5.1156	2.62e-05	B-f-cal - B-f-md; T-f-cal - B-f-cal; T-f-fib - B-f-cal; B-f-fib - B-f-md; B-f-fib - B-m-md; T-f-cal - B-f-fib; B-m-cal - B-f-md; B-m-fib - B-f-md; T-f-cal - B-f-md; T-f-fib - B-f-md; T-m-cal - B-f-md; T-m-fib - B-f-md; T-m-md - B-f-md; T-f-cal - B-m-cal; T-f-fib - B-m-cal; B-m-fib - B-m-md; T-f-cal - B-m-fib; T-f-fib - B-m-fib; T-f-cal - B-m-md; T-f-fib - B-m-md; T-m-cal - B-m-md; T-m-fib - B-m-m…
SM 34:0;O3	4.9332	7.86e-06	5.1049	2.67e-05	B-f-cal - B-f-md; B-f-cal - B-m-md; B-f-cal - T-f-md; B-f-cal - T-m-md; B-f-fib - B-f-md; B-f-fib - B-m-md; B-f-fib - T-f-md; B-f-fib - T-m-md; B-m-cal - B-f-md; B-m-fib - B-f-md; T-f-cal - B-f-md; T-f-fib - B-f-md; T-m-cal - B-f-md; T-m-fib - B-f-md; B-m-cal - B-m-md; B-m-cal - T-f-md; B-m-cal - T-m-md; B-m-fib - B-m-md; B-m-fib - T-f-md; B-m-fib - T-m-md; T-f-cal - B-m-md; T-f-fib - B-m-md; T-m…
SM 42:1;O4	4.8833	9.03e-06	5.0442	3.04e-05	B-f-cal - B-f-md; B-f-cal - T-f-md; B-f-cal - T-m-md; B-f-fib - B-f-md; B-f-fib - T-f-md; B-f-fib - T-m-md; B-m-cal - B-f-md; B-m-fib - B-f-md; B-m-md - B-f-md; T-f-cal - B-f-md; T-f-fib - B-f-md; T-m-cal - B-f-md; T-m-fib - B-f-md; B-m-cal - T-f-md; B-m-cal - T-m-md; B-m-fib - T-f-md; B-m-fib - T-m-md; T-f-cal - B-m-md; T-f-fib - B-m-md; T-f-cal - T-f-md; T-f-cal - T-m-md; T-f-fib - T-f-md; T-f-…
Cer 44:3;O2	4.865	9.51e-06	5.0219	3.18e-05	B-f-cal - B-f-md; B-f-cal - T-f-md; B-f-cal - T-m-md; T-f-cal - B-f-fib; B-f-fib - T-f-md; B-f-fib - T-m-md; B-m-fib - B-f-md; T-f-cal - B-f-md; T-f-fib - B-f-md; T-f-cal - B-m-cal; T-f-fib - B-m-cal; B-m-cal - T-f-md; B-m-fib - T-f-md; B-m-fib - T-m-md; T-f-cal - B-m-md; B-m-md - T-f-md; T-f-cal - T-f-md; T-f-cal - T-m-cal; T-f-cal - T-m-fib; T-f-cal - T-m-md; T-f-fib - T-f-md; T-f-fib - T-m-cal…
TG 59:7	4.818	1.09e-05	4.9646	3.6e-05	B-f-cal - B-f-md; T-f-cal - B-f-cal; T-f-fib - B-f-cal; T-m-cal - B-f-cal; T-m-fib - B-f-cal; T-m-md - B-f-cal; B-f-fib - B-f-md; B-f-fib - B-m-md; B-f-fib - T-f-md; B-m-cal - B-f-md; B-m-fib - B-f-md; T-f-cal - B-f-md; T-f-fib - B-f-md; T-m-cal - B-f-md; T-m-fib - B-f-md; T-m-md - B-f-md; B-m-cal - B-m-md; B-m-cal - T-f-md; T-m-cal - B-m-fib; T-m-fib - B-m-fib; T-f-cal - B-m-md; T-f-fib - B-m-md…
Hex1Cer 38:1;O2	4.7869	1.18e-05	4.9266	3.91e-05	B-f-cal - B-m-md; B-f-cal - T-f-md; B-f-cal - T-m-md; B-f-fib - B-m-md; B-f-fib - T-f-md; B-f-fib - T-m-md; T-f-cal - B-f-md; T-f-fib - B-f-md; B-m-cal - B-m-md; T-f-cal - B-m-cal; T-f-fib - B-m-cal; B-m-cal - T-f-md; B-m-fib - B-m-md; T-f-cal - B-m-fib; B-m-fib - T-f-md; B-m-fib - T-m-md; T-f-cal - B-m-md; T-f-fib - B-m-md; T-m-cal - B-m-md; T-m-fib - B-m-md; T-f-cal - T-f-md; T-f-cal - T-m-fib;…
Hex1Cer 18:1;O2/22:0	4.7656	1.26e-05	4.9005	4.12e-05	B-f-cal - B-f-md; B-f-cal - B-m-md; B-f-cal - T-f-md; B-f-cal - T-m-md; B-f-fib - B-m-md; B-f-fib - T-f-md; B-f-fib - T-m-md; T-f-cal - B-f-md; T-f-fib - B-f-md; B-m-cal - B-m-md; T-f-cal - B-m-cal; B-m-cal - T-f-md; B-m-cal - T-m-md; B-m-fib - B-m-md; B-m-fib - T-f-md; B-m-fib - T-m-md; T-f-cal - B-m-md; T-f-fib - B-m-md; T-m-cal - B-m-md; T-f-cal - T-f-md; T-f-cal - T-m-fib; T-f-cal - T-m-md; T…
Hex2Cer 18:1;O2/16:0	4.7342	1.37e-05	4.8621	4.47e-05	B-f-cal - B-f-md; B-f-cal - B-m-md; B-f-cal - T-f-md; B-f-cal - T-m-md; T-f-cal - B-f-fib; B-f-fib - T-f-md; T-m-cal - B-f-fib; B-m-cal - B-f-md; B-m-fib - B-f-md; T-f-cal - B-f-md; T-f-fib - B-f-md; T-m-cal - B-f-md; T-m-fib - B-f-md; B-m-cal - B-m-md; B-m-cal - T-f-md; B-m-cal - T-m-md; T-f-cal - B-m-fib; B-m-fib - T-f-md; T-m-cal - B-m-fib; T-f-cal - B-m-md; T-f-fib - B-m-md; T-m-cal - B-m-md;…
PE P-18:0_20:4	4.7116	1.46e-05	4.8344	4.72e-05	B-f-fib - B-f-cal; B-f-md - B-f-cal; B-m-fib - B-f-cal; B-m-md - B-f-cal; T-f-cal - B-f-cal; T-f-fib - B-f-cal; T-f-md - B-f-cal; T-m-cal - B-f-cal; T-m-fib - B-f-cal; T-m-md - B-f-cal; B-f-fib - B-m-cal; B-f-fib - B-m-fib; B-f-fib - T-f-cal; B-f-fib - T-m-cal; B-f-md - B-m-cal; B-m-md - B-m-cal; T-f-fib - B-m-cal; T-f-md - B-m-cal; T-m-fib - B-m-cal; T-m-md - B-m-cal; T-f-md - B-m-fib; T-f-md - …
DG 34:1	4.7078	1.48e-05	4.8298	4.72e-05	B-f-cal - B-f-fib; B-f-cal - B-f-md; B-f-cal - B-m-fib; B-f-cal - B-m-md; B-f-cal - T-f-fib; B-f-cal - T-f-md; B-f-cal - T-m-fib; B-f-cal - T-m-md; B-f-fib - B-m-md; B-m-cal - B-f-md; T-f-cal - B-f-md; T-m-cal - B-f-md; B-m-cal - B-m-fib; B-m-cal - B-m-md; B-m-cal - T-f-md; B-m-cal - T-m-fib; B-m-cal - T-m-md; T-f-cal - B-m-fib; T-m-cal - B-m-fib; T-f-cal - B-m-md; T-f-fib - B-m-md; T-m-cal - B-m…
Cer 18:1;O2/19:0	4.7074	1.48e-05	4.8293	4.72e-05	B-f-cal - B-f-fib; B-f-cal - B-f-md; B-f-cal - B-m-cal; B-f-cal - B-m-fib; B-f-cal - B-m-md; B-f-cal - T-f-md; B-f-cal - T-m-cal; B-f-cal - T-m-fib; B-f-cal - T-m-md; T-f-cal - B-f-fib; T-f-fib - B-f-fib; T-f-cal - B-f-md; T-f-fib - B-f-md; T-f-cal - B-m-cal; T-f-fib - B-m-cal; T-f-cal - B-m-fib; B-m-fib - T-m-md; T-f-cal - B-m-md; T-f-fib - B-m-md; T-f-cal - T-f-md; T-f-cal - T-m-cal; T-f-cal - …
SM 52:3;O3	4.6822	1.59e-05	4.7983	5.04e-05	B-f-cal - B-f-md; B-f-cal - B-m-md; B-f-cal - T-f-md; B-f-cal - T-m-md; B-f-fib - B-f-md; T-f-cal - B-f-fib; B-f-fib - T-f-md; B-m-cal - B-f-md; B-m-fib - B-f-md; T-f-cal - B-f-md; T-f-fib - B-f-md; T-m-cal - B-f-md; T-m-fib - B-f-md; B-m-cal - T-f-md; B-m-cal - T-m-md; B-m-fib - B-m-md; B-m-fib - T-f-md; B-m-fib - T-m-md; T-f-cal - B-m-md; T-f-fib - B-m-md; T-m-cal - B-m-md; T-f-cal - T-f-md; T-…
TG 57:7	4.6305	1.84e-05	4.7348	5.79e-05	B-f-cal - B-f-md; T-m-cal - B-f-cal; T-m-fib - B-f-cal; B-f-fib - B-f-md; B-f-fib - B-m-md; B-m-cal - B-f-md; B-m-fib - B-f-md; T-f-cal - B-f-md; T-f-fib - B-f-md; T-f-md - B-f-md; T-m-cal - B-f-md; T-m-fib - B-f-md; T-m-md - B-f-md; B-m-cal - B-m-md; T-m-cal - B-m-cal; B-m-fib - B-m-md; T-m-cal - B-m-fib; T-m-fib - B-m-fib; T-f-cal - B-m-md; T-f-fib - B-m-md; T-m-cal - B-m-md; T-m-fib - B-m-md; …
Cer 18:0;O3/24:1	4.6002	2.01e-05	4.6975	6.27e-05	B-f-cal - B-f-md; B-f-cal - T-f-md; B-f-cal - T-m-md; B-f-fib - B-f-md; B-f-fib - T-f-md; B-f-fib - T-m-md; B-m-cal - B-f-md; B-m-fib - B-f-md; T-f-cal - B-f-md; T-f-fib - B-f-md; T-m-cal - B-f-md; T-m-fib - B-f-md; T-f-fib - B-m-cal; B-m-cal - T-f-md; B-m-fib - T-f-md; B-m-fib - T-m-md; T-f-cal - B-m-md; T-f-fib - B-m-md; T-f-cal - T-f-md; T-f-cal - T-m-md; T-f-fib - T-f-md; T-f-fib - T-m-md; T-…
TG 55:7	4.5964	2.03e-05	4.6928	6.3e-05	B-f-cal - B-f-md; T-m-cal - B-f-cal; T-m-fib - B-f-cal; B-f-fib - B-f-md; B-f-fib - B-m-md; B-m-cal - B-f-md; B-m-fib - B-f-md; T-f-cal - B-f-md; T-f-fib - B-f-md; T-f-md - B-f-md; T-m-cal - B-f-md; T-m-fib - B-f-md; T-m-md - B-f-md; B-m-cal - B-m-md; B-m-fib - B-m-md; T-m-cal - B-m-fib; T-m-fib - B-m-fib; T-f-cal - B-m-md; T-f-fib - B-m-md; T-m-cal - B-m-md; T-m-fib - B-m-md; T-m-md - B-m-md; T-…
PE P-18:0_20:5	4.5235	2.5e-05	4.6028	7.7e-05	B-f-fib - B-f-cal; B-f-md - B-f-cal; T-f-fib - B-f-cal; T-f-md - B-f-cal; T-m-fib - B-f-cal; T-m-md - B-f-cal; B-f-fib - B-m-cal; B-f-fib - B-m-fib; T-f-md - B-f-fib; B-f-fib - T-m-cal; B-f-md - B-m-cal; B-f-md - B-m-fib; T-f-fib - B-m-cal; T-f-md - B-m-cal; T-m-fib - B-m-cal; T-m-md - B-m-cal; T-f-fib - B-m-fib; T-f-md - B-m-fib; T-f-md - B-m-md; T-f-md - T-f-cal; T-f-md - T-f-fib; T-f-fib - T-m…
Cer 18:1;O2/22:0	4.4529	3.05e-05	4.5154	9.35e-05	B-f-cal - B-f-md; B-f-cal - B-m-cal; B-f-cal - B-m-md; B-f-cal - T-f-md; B-f-cal - T-m-fib; B-f-cal - T-m-md; T-f-cal - B-f-fib; B-f-fib - T-f-md; B-f-fib - T-m-md; B-m-fib - B-f-md; T-f-cal - B-f-md; T-f-fib - B-f-md; T-f-cal - B-m-cal; T-f-fib - B-m-cal; B-m-cal - T-f-md; B-m-fib - T-f-md; B-m-fib - T-m-md; T-f-cal - B-m-md; T-f-fib - B-m-md; T-f-cal - T-f-md; T-f-cal - T-m-cal; T-f-cal - T-m-f…
Cer 18:0;O3/23:0	4.4326	3.23e-05	4.4903	9.85e-05	B-f-cal - B-f-md; B-f-cal - B-m-md; B-f-cal - T-f-md; B-f-cal - T-m-md; B-f-fib - B-f-md; B-f-fib - B-m-md; B-f-fib - T-f-md; B-f-fib - T-m-md; B-m-fib - B-f-md; T-f-cal - B-f-md; T-f-fib - B-f-md; T-m-cal - B-f-md; T-m-fib - B-f-md; B-m-cal - B-m-md; B-m-cal - T-f-md; B-m-fib - B-m-md; B-m-fib - T-f-md; T-f-cal - B-m-md; T-f-fib - B-m-md; T-m-cal - B-m-md; T-m-fib - B-m-md; T-f-cal - T-f-md; T-f…
TG 58:9	4.3919	3.63e-05	4.4397	0.00010992	T-m-cal - B-f-cal; T-m-fib - B-f-cal; T-m-md - B-f-cal; B-f-fib - B-f-md; T-m-cal - B-f-fib; T-m-fib - B-f-fib; B-m-cal - B-f-md; T-f-cal - B-f-md; T-f-fib - B-f-md; T-m-cal - B-f-md; T-m-fib - B-f-md; T-m-md - B-f-md; B-m-cal - B-m-md; T-m-cal - B-m-cal; T-m-fib - B-m-cal; T-m-cal - B-m-fib; T-m-fib - B-m-fib; T-m-md - B-m-fib; T-f-cal - B-m-md; T-f-fib - B-m-md; T-m-cal - B-m-md; T-m-fib - B-m-…
GM3 34:2;O2	4.3732	3.83e-05	4.4165	0.00011523	B-f-cal - B-m-md; B-f-cal - T-f-md; B-f-fib - B-f-md; B-f-fib - B-m-md; B-f-fib - T-f-md; B-f-fib - T-m-md; B-m-fib - B-f-md; T-f-cal - B-f-md; T-f-fib - B-f-md; T-m-cal - B-f-md; T-m-fib - B-f-md; B-m-cal - B-m-md; T-f-cal - B-m-cal; B-m-cal - T-f-md; B-m-fib - B-m-md; B-m-fib - T-f-md; T-f-cal - B-m-md; T-f-fib - B-m-md; T-m-cal - B-m-md; T-m-fib - B-m-md; T-f-cal - T-f-md; T-f-cal - T-m-md; T-…
SM 52:2;O3	4.344	4.17e-05	4.3801	0.0001245	B-f-cal - B-f-md; B-f-cal - B-m-md; B-f-cal - T-f-md; B-f-cal - T-m-md; B-f-fib - B-f-md; B-f-fib - T-f-md; B-m-cal - B-f-md; B-m-fib - B-f-md; T-f-cal - B-f-md; T-f-fib - B-f-md; T-m-cal - B-f-md; T-m-fib - B-f-md; B-m-cal - T-f-md; B-m-cal - T-m-md; B-m-fib - B-m-md; B-m-fib - T-f-md; B-m-fib - T-m-md; T-f-cal - B-m-md; T-f-fib - B-m-md; T-f-cal - T-f-md; T-f-cal - T-m-md; T-f-fib - T-f-md; T-f…
SM 54:2;O3	4.3413	4.2e-05	4.3768	0.00012468	B-f-cal - B-f-md; B-f-cal - T-f-md; B-f-fib - B-f-md; B-f-fib - T-f-md; B-m-cal - B-f-md; B-m-fib - B-f-md; T-f-cal - B-f-md; T-f-fib - B-f-md; T-m-cal - B-f-md; T-m-fib - B-f-md; B-m-cal - T-f-md; B-m-fib - B-m-md; B-m-fib - T-f-md; B-m-fib - T-m-md; T-f-cal - B-m-md; T-f-fib - B-m-md; T-f-cal - T-f-md; T-f-cal - T-m-md; T-f-fib - T-f-md; T-f-fib - T-m-md; T-m-cal - T-f-md; T-m-fib - T-f-md; T-m…
Cholesterol	4.3166	4.51e-05	4.3461	0.00013299	B-f-cal - B-f-fib; B-f-cal - B-f-md; B-f-cal - B-m-md; B-f-cal - T-f-md; B-f-cal - T-m-md; T-f-cal - B-f-fib; T-f-fib - B-f-fib; T-f-cal - B-f-md; T-f-fib - B-f-md; T-m-cal - B-f-md; T-f-cal - B-m-cal; B-m-cal - T-m-md; T-f-cal - B-m-fib; B-m-fib - T-m-md; T-f-cal - B-m-md; T-f-fib - B-m-md; T-m-cal - B-m-md; T-f-cal - T-f-md; T-f-cal - T-m-fib; T-f-cal - T-m-md; T-f-fib - T-f-md; T-f-fib - T-m-f…
SM 43:1;O2	4.2732	5.11e-05	4.2919	0.00014973	B-f-cal - B-f-md; B-f-cal - B-m-md; B-f-cal - T-f-md; B-f-cal - T-m-md; B-f-fib - B-m-md; B-f-fib - T-f-md; B-f-fib - T-m-md; T-f-cal - B-f-md; T-f-fib - B-f-md; B-m-cal - B-m-md; T-f-cal - B-m-cal; T-f-fib - B-m-cal; B-m-fib - B-m-md; T-f-cal - B-m-fib; T-f-fib - B-m-fib; T-f-cal - B-m-md; T-f-fib - B-m-md; T-m-cal - B-m-md; T-m-fib - B-m-md; T-f-cal - T-f-md; T-f-cal - T-m-cal; T-f-cal - T-m-fi…
TG 60:9	4.2525	5.42e-05	4.266	0.00015795	B-m-cal - B-f-cal; T-f-cal - B-f-cal; T-f-fib - B-f-cal; T-m-cal - B-f-cal; T-m-fib - B-f-cal; T-m-md - B-f-cal; B-f-fib - B-f-md; T-m-cal - B-f-fib; B-m-cal - B-f-md; B-m-fib - B-f-md; T-f-cal - B-f-md; T-f-fib - B-f-md; T-m-cal - B-f-md; T-m-fib - B-f-md; T-m-md - B-f-md; B-m-cal - B-m-md; T-m-cal - B-m-cal; T-m-cal - B-m-fib; T-m-fib - B-m-fib; T-f-cal - B-m-md; T-f-fib - B-m-md; T-m-cal - B-m…
SM 40:1;O3	4.238	5.65e-05	4.248	0.00016364	B-f-cal - B-f-md; B-f-cal - B-m-cal; B-f-cal - B-m-md; B-f-cal - T-f-md; B-f-cal - T-m-md; B-f-fib - B-f-md; B-f-fib - T-f-md; B-f-fib - T-m-md; B-m-fib - B-f-md; T-f-cal - B-f-md; T-f-fib - B-f-md; T-f-cal - B-m-cal; T-f-fib - B-m-cal; B-m-fib - B-m-md; B-m-fib - T-f-md; B-m-fib - T-m-md; T-f-cal - B-m-md; T-f-fib - B-m-md; T-f-cal - T-f-md; T-f-cal - T-m-cal; T-f-cal - T-m-md; T-f-fib - T-f-md;…
SM 50:2;O3	4.2329	5.74e-05	4.2415	0.0001651	B-f-cal - B-f-md; B-f-cal - B-m-md; B-f-cal - T-f-md; B-f-cal - T-m-md; T-f-cal - B-f-fib; B-f-fib - T-f-md; B-m-fib - B-f-md; T-f-cal - B-f-md; T-f-fib - B-f-md; T-m-cal - B-f-md; T-f-cal - B-m-cal; B-m-cal - T-f-md; B-m-cal - T-m-md; B-m-fib - B-m-md; B-m-fib - T-f-md; B-m-fib - T-m-md; T-f-cal - B-m-md; T-f-fib - B-m-md; T-f-cal - T-f-md; T-f-cal - T-m-fib; T-f-cal - T-m-md; T-f-fib - T-f-md; …
Cer 18:1;O2/24:1	4.228	5.82e-05	4.2354	0.00016642	B-f-cal - B-f-md; B-f-cal - B-m-md; B-f-cal - T-f-md; B-f-cal - T-m-md; T-f-cal - B-f-fib; B-f-fib - T-f-md; B-m-fib - B-f-md; T-f-cal - B-f-md; T-f-fib - B-f-md; T-f-cal - B-m-cal; T-f-fib - B-m-cal; B-m-cal - T-f-md; B-m-cal - T-m-md; B-m-fib - T-f-md; B-m-fib - T-m-md; T-f-cal - B-m-md; T-f-fib - B-m-md; T-f-cal - T-f-md; T-f-cal - T-m-cal; T-f-cal - T-m-fib; T-f-cal - T-m-md; T-f-fib - T-f-md…
Cer 18:1;O2/20:0	4.215	6.04e-05	4.2191	0.00017173	B-f-cal - B-f-fib; B-f-cal - B-f-md; B-f-cal - B-m-cal; B-f-cal - B-m-md; B-f-cal - T-f-md; B-f-cal - T-m-fib; B-f-cal - T-m-md; T-f-cal - B-f-fib; B-m-fib - B-f-md; T-f-cal - B-f-md; T-f-fib - B-f-md; T-f-cal - B-m-cal; T-f-fib - B-m-cal; B-m-cal - T-f-md; B-m-fib - T-f-md; B-m-fib - T-m-md; T-f-cal - B-m-md; T-f-fib - B-m-md; T-f-cal - T-f-md; T-f-cal - T-m-fib; T-f-cal - T-m-md; T-f-fib - T-f-…
SM 32:0;O3	4.1979	6.34e-05	4.1977	0.00017841	B-f-cal - B-f-md; B-f-cal - B-m-md; B-f-cal - T-f-md; B-f-fib - B-f-md; B-f-fib - B-m-md; B-f-fib - T-f-md; B-m-cal - B-f-md; B-m-fib - B-f-md; T-f-cal - B-f-md; T-f-fib - B-f-md; T-m-cal - B-f-md; T-m-fib - B-f-md; B-m-cal - B-m-md; B-m-cal - T-f-md; B-m-fib - B-m-md; B-m-fib - T-f-md; T-f-cal - B-m-md; T-f-fib - B-m-md; T-m-cal - B-m-md; T-m-fib - B-m-md; T-m-md - B-m-md; T-f-cal - T-f-md; T-f-…
Cer 18:1;O2/24:0	4.1976	6.35e-05	4.1974	0.00017841	B-f-cal - B-f-md; B-f-cal - B-m-md; B-f-cal - T-f-md; B-f-cal - T-m-md; T-f-cal - B-f-fib; B-f-fib - T-f-md; B-f-fib - T-m-md; B-m-fib - B-f-md; T-f-cal - B-f-md; T-f-fib - B-f-md; T-f-cal - B-m-cal; T-f-fib - B-m-cal; B-m-cal - T-f-md; B-m-cal - T-m-md; B-m-fib - T-f-md; B-m-fib - T-m-md; T-f-cal - B-m-md; T-f-fib - B-m-md; T-f-cal - T-f-md; T-f-cal - T-m-cal; T-f-cal - T-m-fib; T-f-cal - T-m-md…
LPS 18:1	4.1808	6.66e-05	4.1763	0.00018617	B-f-fib - B-f-cal; B-f-md - B-f-cal; B-m-fib - B-f-cal; B-m-md - B-f-cal; T-f-fib - B-f-cal; T-f-md - B-f-cal; T-m-fib - B-f-cal; T-m-md - B-f-cal; B-f-fib - B-m-cal; B-f-fib - T-f-cal; B-f-fib - T-m-cal; B-f-md - B-m-cal; B-m-fib - B-m-cal; B-m-md - B-m-cal; T-f-fib - B-m-cal; T-f-md - B-m-cal; B-m-fib - T-f-cal; B-m-fib - T-m-cal; B-m-md - T-f-cal; B-m-md - T-m-cal; T-f-fib - T-f-cal; T-f-md - …
Cer 18:0;O2/16:0	4.1666	6.94e-05	4.1586	0.00019281	B-f-cal - B-f-fib; B-f-cal - B-f-md; B-f-cal - B-m-cal; B-f-cal - B-m-md; B-f-cal - T-f-md; B-f-cal - T-m-cal; B-f-cal - T-m-fib; B-f-cal - T-m-md; T-f-cal - B-f-fib; T-f-fib - B-f-fib; B-m-fib - B-f-md; T-f-cal - B-f-md; T-f-fib - B-f-md; T-f-cal - B-m-cal; B-m-cal - T-m-md; B-m-fib - T-f-md; B-m-fib - T-m-md; T-f-cal - B-m-md; T-f-cal - T-f-md; T-f-cal - T-m-cal; T-f-cal - T-m-fib; T-f-cal - T-…
SM 35:1;O2	4.1463	7.36e-05	4.1331	0.00020327	B-f-cal - B-f-md; B-f-cal - B-m-cal; B-f-cal - B-m-md; B-f-cal - T-f-md; B-f-cal - T-m-md; T-f-cal - B-f-fib; T-f-fib - B-f-fib; T-f-cal - B-f-md; T-f-fib - B-f-md; T-f-cal - B-m-cal; T-f-fib - B-m-cal; B-m-fib - B-m-md; T-f-cal - B-m-fib; T-f-fib - B-m-fib; B-m-fib - T-m-md; T-f-cal - B-m-md; T-f-fib - B-m-md; T-f-cal - T-f-md; T-f-cal - T-m-cal; T-f-cal - T-m-fib; T-f-cal - T-m-md; T-f-fib - T-…
PC 18:0_20:2	4.127	7.78e-05	4.1089	0.00021366	T-f-cal - B-f-cal; T-f-fib - B-f-cal; B-f-fib - B-f-md; B-f-fib - B-m-md; B-f-fib - T-f-md; B-f-fib - T-m-md; B-m-cal - B-f-md; B-m-fib - B-f-md; T-f-cal - B-f-md; T-f-fib - B-f-md; T-m-cal - B-f-md; T-m-fib - B-f-md; B-m-cal - B-m-md; T-f-cal - B-m-cal; B-m-cal - T-f-md; B-m-fib - B-m-md; T-f-cal - B-m-fib; T-f-fib - B-m-fib; T-f-cal - B-m-md; T-f-fib - B-m-md; T-m-cal - B-m-md; T-m-fib - B-m-md…
TG 56:8	4.1121	8.13e-05	4.0901	0.00022184	T-f-fib - B-f-cal; T-m-cal - B-f-cal; T-m-fib - B-f-cal; T-m-md - B-f-cal; B-f-fib - B-f-md; T-m-cal - B-f-fib; T-m-fib - B-f-fib; B-m-cal - B-f-md; T-f-cal - B-f-md; T-f-fib - B-f-md; T-m-cal - B-f-md; T-m-fib - B-f-md; T-m-md - B-f-md; B-m-cal - B-m-md; T-m-cal - B-m-cal; T-m-fib - B-m-cal; T-f-fib - B-m-fib; T-m-cal - B-m-fib; T-m-fib - B-m-fib; T-m-md - B-m-fib; T-f-cal - B-m-md; T-f-fib - B-…
TG 56:9	4.0631	9.36e-05	4.0286	0.00025201	T-f-fib - B-f-cal; T-m-cal - B-f-cal; T-m-fib - B-f-cal; T-m-md - B-f-cal; B-f-fib - B-f-md; B-f-fib - B-m-md; T-m-fib - B-f-fib; B-m-cal - B-f-md; T-f-cal - B-f-md; T-f-fib - B-f-md; T-m-cal - B-f-md; T-m-fib - B-f-md; T-m-md - B-f-md; B-m-cal - B-m-md; T-m-cal - B-m-cal; T-m-fib - B-m-cal; T-f-fib - B-m-fib; T-m-cal - B-m-fib; T-m-fib - B-m-fib; T-m-md - B-m-fib; T-f-cal - B-m-md; T-f-fib - B-m…
PS 18:0_22:5	4.0631	9.36e-05	4.0286	0.00025201	B-f-fib - B-f-cal; B-f-md - B-f-cal; B-m-fib - B-f-cal; B-m-md - B-f-cal; T-f-cal - B-f-cal; T-f-fib - B-f-cal; T-f-md - B-f-cal; T-m-fib - B-f-cal; T-m-md - B-f-cal; B-f-fib - B-m-cal; B-f-fib - T-m-cal; B-f-md - B-m-cal; B-f-md - T-m-cal; B-m-md - B-m-cal; T-f-md - B-m-cal; B-m-md - B-m-fib; B-m-fib - T-m-cal; B-m-md - T-f-cal; B-m-md - T-m-cal; T-f-md - T-f-cal; T-f-fib - T-m-cal; T-f-md - T-m…
TG 60:8	4.0621	9.39e-05	4.0273	0.00025201	B-f-cal - B-f-md; T-m-cal - B-f-cal; T-m-fib - B-f-cal; B-f-fib - B-f-md; T-m-cal - B-f-fib; B-m-cal - B-f-md; B-m-fib - B-f-md; T-f-cal - B-f-md; T-f-fib - B-f-md; T-m-cal - B-f-md; T-m-fib - B-f-md; T-m-md - B-f-md; B-m-cal - B-m-md; B-m-cal - T-f-md; T-m-cal - B-m-fib; T-m-fib - B-m-fib; T-f-cal - B-m-md; T-f-fib - B-m-md; T-m-cal - B-m-md; T-m-fib - B-m-md; T-f-cal - T-f-md; T-f-fib - T-f-md;…
PC 18:0_20:5	4.0545	9.6e-05	4.0178	0.00025614	B-f-fib - B-f-cal; T-f-cal - B-f-cal; T-f-fib - B-f-cal; B-f-fib - B-f-md; B-f-fib - B-m-fib; B-f-fib - B-m-md; T-f-cal - B-f-md; T-f-fib - B-f-md; T-m-fib - B-f-md; B-m-cal - B-m-md; T-f-cal - B-m-cal; T-f-fib - B-m-cal; B-m-fib - B-m-md; T-f-cal - B-m-fib; T-f-fib - B-m-fib; T-f-cal - B-m-md; T-f-fib - B-m-md; T-f-md - B-m-md; T-m-cal - B-m-md; T-m-fib - B-m-md; T-m-md - B-m-md; T-f-cal - T-f-m…
PC 17:0_18:1	4.0526	9.65e-05	4.0153	0.00025616	B-f-fib - B-f-cal; T-f-cal - B-f-cal; T-f-fib - B-f-cal; T-f-md - B-f-cal; B-f-fib - B-m-cal; B-f-fib - B-m-fib; B-f-fib - T-m-cal; T-f-cal - B-m-cal; T-f-fib - B-m-cal; T-f-md - B-m-cal; T-f-cal - B-m-fib; T-f-fib - B-m-fib; T-f-md - B-m-fib; T-f-fib - B-m-md; T-f-md - B-m-md; T-f-cal - T-m-cal; T-f-fib - T-m-cal; T-f-fib - T-m-fib; T-f-fib - T-m-md; T-f-md - T-m-cal; T-f-md - T-m-fib; T-f-md - …
SM 36:1;O3	4.0431	9.92e-05	4.0035	0.0002618	B-f-cal - B-f-md; B-f-cal - B-m-cal; B-f-cal - B-m-md; B-f-cal - T-f-md; B-f-cal - T-m-md; B-f-fib - T-m-md; B-m-fib - B-f-md; T-f-cal - B-f-md; T-f-fib - B-f-md; B-m-fib - B-m-cal; T-f-cal - B-m-cal; T-f-fib - B-m-cal; B-m-fib - B-m-md; B-m-fib - T-f-md; B-m-fib - T-m-md; T-f-cal - B-m-md; T-f-fib - B-m-md; T-f-cal - T-f-md; T-f-cal - T-m-cal; T-f-cal - T-m-fib; T-f-cal - T-m-md; T-f-fib - T-f-m…
PC 16:0_20:5	4.0314	0.00010263	3.9887	0.00026838	B-f-fib - B-f-cal; B-f-cal - B-m-md; T-f-cal - B-f-cal; T-f-fib - B-f-cal; B-f-fib - B-f-md; B-f-fib - B-m-fib; B-f-fib - B-m-md; T-f-cal - B-f-md; T-f-fib - B-f-md; B-m-cal - B-m-md; T-f-cal - B-m-cal; T-f-fib - B-m-cal; B-m-fib - B-m-md; T-f-cal - B-m-fib; T-f-fib - B-m-fib; T-f-cal - B-m-md; T-f-fib - B-m-md; T-f-md - B-m-md; T-m-cal - B-m-md; T-m-fib - B-m-md; T-m-md - B-m-md; T-f-cal - T-m-c…
LPE P-18:0	4.0297	0.00010315	3.9865	0.00026838	B-f-cal - B-f-md; B-f-cal - B-m-md; B-f-cal - T-f-md; B-f-fib - B-m-md; T-f-cal - B-f-fib; B-f-fib - T-f-md; B-m-cal - B-f-md; T-f-cal - B-f-md; T-f-fib - B-f-md; T-m-cal - B-f-md; B-m-cal - B-m-md; B-m-cal - T-f-md; B-m-cal - T-m-md; B-m-fib - B-m-md; T-f-cal - B-m-fib; B-m-fib - T-f-md; T-f-cal - B-m-md; T-f-fib - B-m-md; T-m-cal - B-m-md; T-m-fib - B-m-md; T-f-cal - T-f-md; T-f-cal - T-m-fib; …
SM 35:0;O2	4.0289	0.0001034	3.9855	0.00026838	B-f-cal - B-f-md; B-f-fib - B-f-md; T-f-cal - B-f-fib; B-m-fib - B-f-md; T-f-cal - B-f-md; T-f-fib - B-f-md; T-m-fib - B-f-md; T-f-cal - B-m-cal; T-f-fib - B-m-cal; B-m-fib - T-f-md; B-m-fib - T-m-md; T-f-cal - B-m-md; T-f-fib - B-m-md; T-f-cal - T-f-md; T-f-cal - T-m-cal; T-f-cal - T-m-fib; T-f-cal - T-m-md; T-f-fib - T-f-md; T-f-fib - T-m-cal; T-f-fib - T-m-fib; T-f-fib - T-m-md
CE 24:4	4.0223	0.00010537	3.9773	0.00027202	B-f-cal - B-f-md; T-f-fib - B-f-cal; B-f-fib - B-f-md; B-f-fib - T-f-md; B-m-cal - B-f-md; B-m-fib - B-f-md; T-f-cal - B-f-md; T-f-fib - B-f-md; T-m-cal - B-f-md; T-m-fib - B-f-md; T-f-fib - B-m-cal; T-f-fib - B-m-fib; B-m-fib - T-f-md; T-f-cal - B-m-md; T-f-fib - B-m-md; T-f-cal - T-f-md; T-f-cal - T-m-md; T-f-fib - T-f-md; T-f-fib - T-m-md; T-m-cal - T-f-md; T-m-fib - T-f-md; T-m-cal - T-m-md; …
Cer 18:1;O2/26:1	4.0139	0.00010797	3.9667	0.00027723	B-f-cal - B-f-md; B-f-cal - T-f-md; B-f-cal - T-m-md; T-f-cal - B-f-fib; B-f-fib - T-f-md; B-m-cal - B-f-md; B-m-fib - B-f-md; T-f-cal - B-f-md; T-f-fib - B-f-md; T-m-cal - B-f-md; T-f-cal - B-m-cal; B-m-cal - T-f-md; B-m-fib - T-f-md; B-m-fib - T-m-md; T-f-cal - B-m-md; T-f-fib - B-m-md; T-f-cal - T-f-md; T-f-cal - T-m-cal; T-f-cal - T-m-fib; T-f-cal - T-m-md; T-f-fib - T-f-md; T-f-fib - T-m-fib…
SM 36:2;O3	4.0033	0.00011137	3.9532	0.00028441	B-f-cal - B-f-md; B-f-cal - B-m-md; B-f-fib - B-f-md; B-f-fib - B-m-md; B-m-cal - B-f-md; B-m-fib - B-f-md; T-f-cal - B-f-md; T-f-fib - B-f-md; T-f-md - B-f-md; T-m-cal - B-f-md; T-m-fib - B-f-md; T-m-md - B-f-md; T-f-cal - B-m-cal; T-f-fib - B-m-cal; B-m-fib - B-m-md; T-f-cal - B-m-md; T-f-fib - B-m-md; T-m-fib - B-m-md; T-f-cal - T-f-md; T-f-cal - T-m-cal; T-f-cal - T-m-fib; T-f-cal - T-m-md; T…
TG 58:8	3.9736	0.00012139	3.9158	0.00030835	T-m-cal - B-f-cal; T-m-fib - B-f-cal; T-m-md - B-f-cal; B-f-fib - B-f-md; T-m-cal - B-f-fib; T-m-fib - B-f-fib; B-m-cal - B-f-md; T-f-cal - B-f-md; T-f-fib - B-f-md; T-m-cal - B-f-md; T-m-fib - B-f-md; T-m-md - B-f-md; T-m-cal - B-m-cal; T-m-fib - B-m-cal; T-f-fib - B-m-fib; T-m-cal - B-m-fib; T-m-fib - B-m-fib; T-m-md - B-m-fib; T-f-cal - B-m-md; T-f-fib - B-m-md; T-m-cal - B-m-md; T-m-fib - B-m…
Cer 18:2;O2/18:0	3.9646	0.00012458	3.9045	0.00031476	B-f-cal - B-f-fib; B-f-cal - B-f-md; B-f-cal - B-m-cal; B-f-cal - B-m-fib; B-f-cal - B-m-md; B-f-cal - T-f-fib; B-f-cal - T-f-md; B-f-cal - T-m-cal; B-f-cal - T-m-fib; B-f-cal - T-m-md; T-f-cal - B-f-fib; T-f-fib - B-f-fib; T-f-cal - B-f-md; T-f-cal - B-m-cal; T-f-cal - B-m-fib; T-f-cal - B-m-md; T-f-fib - B-m-md; T-f-cal - T-f-md; T-f-cal - T-m-fib; T-f-cal - T-m-md; T-f-fib - T-m-fib; T-f-fib -…
DG 32:1	3.9536	0.00012866	3.8906	0.00032335	B-f-cal - B-f-fib; B-f-cal - B-f-md; B-f-cal - B-m-fib; B-f-cal - B-m-md; B-f-cal - T-f-fib; B-f-cal - T-f-md; B-f-cal - T-m-fib; B-f-cal - T-m-md; B-m-cal - B-f-fib; T-f-cal - B-f-fib; B-m-cal - B-f-md; B-m-cal - B-m-fib; B-m-cal - B-m-md; B-m-cal - T-m-fib; B-m-cal - T-m-md; T-f-cal - B-m-fib; T-m-cal - B-m-fib; T-f-cal - B-m-md; T-m-cal - B-m-md; T-f-cal - T-m-fib; T-f-cal - T-m-md; T-m-cal - …
SM 42:1;O3	3.9424	0.00013289	3.8765	0.00033223	B-f-cal - B-f-md; B-f-cal - T-f-md; B-f-cal - T-m-md; B-f-fib - B-f-md; B-f-fib - T-f-md; B-f-fib - T-m-md; B-m-fib - B-f-md; T-f-cal - B-f-md; T-f-fib - B-f-md; T-m-cal - B-f-md; T-m-fib - B-f-md; T-f-cal - B-m-cal; T-f-fib - B-m-cal; B-m-cal - T-f-md; B-m-fib - B-m-md; B-m-fib - T-f-md; B-m-fib - T-m-md; T-f-cal - B-m-md; T-f-fib - B-m-md; T-f-cal - T-f-md; T-f-cal - T-m-md; T-f-fib - T-f-md; T…
TG 56:7	3.9405	0.00013364	3.8741	0.00033234	T-f-fib - B-f-cal; T-m-cal - B-f-cal; T-m-fib - B-f-cal; T-m-md - B-f-cal; B-f-fib - B-f-md; T-m-cal - B-f-fib; B-m-cal - B-f-md; T-f-cal - B-f-md; T-f-fib - B-f-md; T-m-cal - B-f-md; T-m-fib - B-f-md; T-m-md - B-f-md; B-m-cal - B-m-md; T-m-cal - B-m-cal; T-m-fib - B-m-cal; T-m-cal - B-m-fib; T-m-fib - B-m-fib; T-m-md - B-m-fib; T-f-cal - B-m-md; T-f-fib - B-m-md; T-m-cal - B-m-md; T-m-fib - B-m-…
SM 40:1;O2	3.7391	0.00024046	3.619	0.00059294	B-f-cal - B-f-md; B-f-cal - B-m-md; B-f-cal - T-f-md; B-f-cal - T-m-md; B-f-fib - B-f-md; B-f-fib - T-f-md; B-f-fib - T-m-md; B-m-fib - B-f-md; T-f-cal - B-f-md; T-f-fib - B-f-md; T-m-cal - B-f-md; T-f-cal - B-m-cal; T-f-fib - B-m-cal; B-m-cal - T-f-md; B-m-fib - T-f-md; B-m-fib - T-m-md; T-f-cal - B-m-md; T-f-fib - B-m-md; T-f-cal - T-f-md; T-f-cal - T-m-md; T-f-fib - T-f-md; T-f-fib - T-m-md; T…
PE P-18:0_22:6	3.7381	0.00024116	3.6177	0.00059294	B-f-fib - B-f-cal; B-m-fib - B-f-cal; T-f-cal - B-f-cal; T-f-fib - B-f-cal; T-f-md - B-f-cal; T-m-cal - B-f-cal; T-m-fib - B-f-cal; T-m-md - B-f-cal; B-f-fib - B-f-md; B-f-fib - B-m-cal; B-f-fib - B-m-fib; B-f-fib - B-m-md; B-f-fib - T-f-cal; B-f-fib - T-m-cal; T-f-fib - B-m-cal; T-f-md - B-m-cal; T-m-fib - B-m-cal; T-m-md - B-m-cal; T-f-fib - B-m-fib; T-f-md - B-m-fib; T-m-fib - B-m-fib
LPE 18:0	3.7366	0.00024217	3.6159	0.00059294	B-f-cal - B-f-md; B-f-cal - T-f-md; B-f-cal - T-m-md; B-f-fib - B-f-md; B-f-fib - T-f-md; B-m-cal - B-f-md; B-m-fib - B-f-md; T-f-cal - B-f-md; T-f-fib - B-f-md; T-m-cal - B-f-md; B-m-cal - T-f-md; B-m-fib - T-f-md; T-f-cal - B-m-md; T-f-fib - B-m-md; T-m-cal - B-m-md; T-f-cal - T-f-md; T-f-cal - T-m-fib; T-f-cal - T-m-md; T-f-fib - T-f-md; T-f-fib - T-m-md; T-m-cal - T-f-md; T-m-fib - T-f-md; T-…
SM 38:1;O2	3.7091	0.00026253	3.5808	0.00063949	B-f-cal - B-f-md; B-f-cal - B-m-md; B-f-cal - T-f-md; B-f-cal - T-m-md; B-f-fib - B-m-md; B-f-fib - T-f-md; B-f-fib - T-m-md; T-f-cal - B-f-md; T-f-fib - B-f-md; T-f-cal - B-m-cal; T-f-fib - B-m-cal; B-m-fib - B-m-md; T-f-cal - B-m-fib; T-f-fib - B-m-fib; T-f-cal - B-m-md; T-f-fib - B-m-md; T-m-cal - B-m-md; T-m-fib - B-m-md; T-f-cal - T-f-md; T-f-cal - T-m-md; T-f-fib - T-f-md; T-f-fib - T-m-fib…
PI 16:0_22:6	3.7016	0.00026831	3.5714	0.00065023	B-f-fib - B-f-cal; T-f-cal - B-f-cal; T-f-fib - B-f-cal; B-f-fib - B-f-md; B-f-fib - B-m-fib; B-f-fib - B-m-md; B-f-fib - T-m-md; T-f-cal - B-f-md; T-f-fib - B-f-md; T-f-cal - B-m-cal; T-f-fib - B-m-cal; T-f-cal - B-m-fib; T-f-fib - B-m-fib; T-f-cal - B-m-md; T-f-fib - B-m-md; T-m-cal - B-m-md; T-m-fib - B-m-md; T-f-cal - T-f-md; T-f-cal - T-m-cal; T-f-cal - T-m-fib; T-f-cal - T-m-md; T-f-fib - T…
TG 57:6	3.6957	0.00027296	3.5639	0.00065761	T-m-cal - B-f-cal; T-m-fib - B-f-cal; B-f-fib - B-f-md; B-f-fib - B-m-md; B-m-cal - B-f-md; T-f-cal - B-f-md; T-f-fib - B-f-md; T-m-cal - B-f-md; T-m-fib - B-f-md; T-m-md - B-f-md; B-m-cal - B-m-md; T-m-cal - B-m-cal; T-f-fib - B-m-fib; T-m-cal - B-m-fib; T-m-fib - B-m-fib; T-m-md - B-m-fib; T-f-cal - B-m-md; T-f-fib - B-m-md; T-m-cal - B-m-md; T-m-fib - B-m-md; T-m-md - B-m-md; T-f-fib - T-f-md;…
TG 58:7	3.6943	0.00027412	3.5621	0.00065761	T-m-cal - B-f-cal; T-m-fib - B-f-cal; T-m-md - B-f-cal; B-f-fib - B-f-md; T-m-cal - B-f-fib; T-m-fib - B-f-fib; B-m-cal - B-f-md; T-f-cal - B-f-md; T-f-fib - B-f-md; T-m-cal - B-f-md; T-m-fib - B-f-md; T-m-md - B-f-md; T-m-cal - B-m-cal; T-m-fib - B-m-cal; T-m-cal - B-m-fib; T-m-fib - B-m-fib; T-m-md - B-m-fib; T-f-fib - B-m-md; T-m-cal - B-m-md; T-m-fib - B-m-md; T-m-md - B-m-md; T-m-cal - T-f-m…
TG 52:8	3.6689	0.00029531	3.5297	0.00070488	T-f-fib - B-f-cal; T-m-cal - B-f-cal; T-m-fib - B-f-cal; T-m-md - B-f-cal; B-f-fib - B-m-md; T-f-cal - B-f-md; T-f-fib - B-f-md; T-m-cal - B-f-md; T-m-fib - B-f-md; T-m-md - B-f-md; B-m-cal - B-m-md; T-m-cal - B-m-cal; T-m-fib - B-m-cal; T-m-md - B-m-cal; T-m-cal - B-m-fib; T-m-fib - B-m-fib; T-m-md - B-m-fib; T-f-cal - B-m-md; T-f-fib - B-m-md; T-m-cal - B-m-md; T-m-fib - B-m-md; T-m-md - B-m-md…
PI 18:0_22:6	3.6597	0.00030333	3.5181	0.0007178	T-f-cal - B-f-cal; T-f-fib - B-f-cal; B-f-fib - B-f-md; B-f-fib - B-m-md; B-m-cal - B-f-md; T-f-cal - B-f-md; T-f-fib - B-f-md; T-m-cal - B-f-md; T-m-fib - B-f-md; B-m-cal - B-m-md; T-f-cal - B-m-cal; T-f-fib - B-m-cal; T-f-cal - B-m-fib; T-f-fib - B-m-fib; T-f-cal - B-m-md; T-f-fib - B-m-md; T-m-cal - B-m-md; T-m-fib - B-m-md; T-f-cal - T-f-md; T-f-cal - T-m-fib; T-f-cal - T-m-md; T-f-fib - T-f-…
PC 15:0_18:1	3.6593	0.00030374	3.5175	0.0007178	B-f-fib - B-f-cal; T-f-cal - B-f-cal; T-f-fib - B-f-cal; B-f-fib - B-f-md; B-f-fib - B-m-cal; B-f-fib - B-m-fib; B-f-fib - B-m-md; B-f-fib - T-m-cal; B-f-fib - T-m-md; T-f-cal - B-f-md; T-f-fib - B-f-md; T-f-cal - B-m-cal; T-f-fib - B-m-cal; T-f-cal - B-m-fib; T-f-fib - B-m-fib; T-f-cal - B-m-md; T-f-fib - B-m-md; T-f-md - B-m-md; T-f-cal - T-m-cal; T-f-cal - T-m-md; T-f-fib - T-m-cal; T-f-fib - …
Hex2Cer 18:1;O2/24:2	3.6505	0.00031167	3.5063	0.00073288	B-f-cal - B-f-fib; B-f-cal - B-f-md; B-f-cal - T-f-md; B-f-cal - T-m-md; T-f-cal - B-f-fib; T-m-cal - B-f-fib; B-m-cal - B-f-md; B-m-fib - B-f-md; T-f-cal - B-f-md; T-f-fib - B-f-md; T-m-cal - B-f-md; T-m-fib - B-f-md; B-m-cal - T-f-md; B-m-cal - T-m-md; T-f-cal - B-m-fib; B-m-fib - T-f-md; T-f-cal - B-m-md; T-f-cal - T-f-md; T-f-cal - T-m-fib; T-f-cal - T-m-md; T-f-fib - T-f-md; T-f-fib - T-m-md…
CE 24:5	3.6485	0.0003135	3.5038	0.00073355	B-f-cal - B-f-md; T-f-fib - B-f-cal; B-f-fib - B-f-md; T-f-fib - B-f-fib; B-f-fib - T-f-md; B-m-cal - B-f-md; B-m-fib - B-f-md; T-f-cal - B-f-md; T-f-fib - B-f-md; T-m-cal - B-f-md; T-m-fib - B-f-md; T-f-cal - B-m-cal; T-f-fib - B-m-cal; T-f-fib - B-m-fib; T-f-cal - B-m-md; T-f-fib - B-m-md; T-m-cal - B-m-md; T-m-fib - B-m-md; T-f-cal - T-f-md; T-f-cal - T-m-md; T-f-fib - T-f-md; T-f-fib - T-m-md…
TG 53:6	3.6394	0.00032195	3.4922	0.00074964	B-f-cal - B-f-md; T-m-cal - B-f-cal; T-m-fib - B-f-cal; B-f-fib - B-f-md; B-f-fib - B-m-md; B-m-cal - B-f-md; B-m-fib - B-f-md; T-f-cal - B-f-md; T-f-fib - B-f-md; T-f-md - B-f-md; T-m-cal - B-f-md; T-m-fib - B-f-md; T-m-md - B-f-md; B-m-cal - B-m-md; T-f-fib - B-m-fib; T-m-cal - B-m-fib; T-m-fib - B-m-fib; T-f-cal - B-m-md; T-f-fib - B-m-md; T-m-cal - B-m-md; T-m-fib - B-m-md; T-m-md - B-m-md; T…
LPE 18:2	3.6176	0.0003432	3.4645	0.00079521	B-f-cal - B-m-md; B-f-cal - T-f-md; B-f-fib - B-f-md; B-f-fib - B-m-md; B-f-fib - T-f-md; T-f-cal - B-f-md; T-f-fib - B-f-md; T-m-cal - B-f-md; T-m-fib - B-f-md; B-m-cal - B-m-md; T-f-cal - B-m-cal; T-f-fib - B-m-cal; B-m-cal - T-f-md; B-m-fib - B-m-md; T-f-cal - B-m-fib; T-f-fib - B-m-fib; T-f-cal - B-m-md; T-f-fib - B-m-md; T-m-cal - B-m-md; T-m-fib - B-m-md; T-f-cal - T-f-md; T-f-cal - T-m-md;…
PC O-16:0_16:0	3.5853	0.00037729	3.4233	0.00086981	B-f-cal - B-f-md; T-f-cal - B-f-cal; B-f-fib - B-f-md; T-f-cal - B-f-fib; B-m-cal - B-f-md; T-f-cal - B-f-md; T-f-fib - B-f-md; T-m-cal - B-f-md; T-m-fib - B-f-md; B-m-cal - B-m-md; T-f-cal - B-m-cal; T-f-cal - B-m-fib; T-f-fib - B-m-fib; T-f-cal - B-m-md; T-f-fib - B-m-md; T-m-cal - B-m-md; T-f-cal - T-f-md; T-f-cal - T-m-fib; T-f-cal - T-m-md; T-f-fib - T-f-md; T-f-fib - T-m-fib; T-f-fib - T-m-…
SM 34:0;O2	3.5837	0.00037905	3.4213	0.00086981	B-f-cal - B-f-md; B-f-cal - B-m-md; B-f-cal - T-f-md; B-f-cal - T-m-md; T-f-cal - B-f-fib; B-m-fib - B-f-md; T-f-cal - B-f-md; T-f-fib - B-f-md; T-m-cal - B-f-md; T-m-fib - B-f-md; T-f-cal - B-m-cal; T-f-fib - B-m-cal; B-m-fib - T-f-md; B-m-fib - T-m-md; T-f-cal - B-m-md; T-f-fib - B-m-md; T-f-cal - T-f-md; T-f-cal - T-m-md; T-f-fib - T-f-md; T-f-fib - T-m-md; T-m-cal - T-f-md; T-m-fib - T-f-md; …
Cer 18:1;O/18:0	3.5454	0.00042424	3.3724	0.00096882	T-f-cal - B-f-cal; T-f-fib - B-f-cal; T-m-fib - B-f-cal; B-f-fib - B-f-md; B-m-fib - B-f-md; T-f-cal - B-f-md; T-f-fib - B-f-md; T-m-cal - B-f-md; T-m-fib - B-f-md; T-m-md - B-f-md; T-f-cal - B-m-cal; T-f-fib - B-m-cal; T-m-fib - B-m-cal; T-f-fib - B-m-fib; T-f-cal - B-m-md; T-f-fib - B-m-md; T-f-cal - T-f-md; T-f-cal - T-m-md; T-f-fib - T-f-md; T-f-fib - T-m-md
TG 54:8	3.5258	0.00044936	3.3474	0.0010213	T-f-fib - B-f-cal; T-m-cal - B-f-cal; T-m-fib - B-f-cal; T-m-md - B-f-cal; B-f-fib - B-f-md; B-f-fib - B-m-md; B-m-cal - B-f-md; T-f-cal - B-f-md; T-f-fib - B-f-md; T-m-cal - B-f-md; T-m-fib - B-f-md; T-m-md - B-f-md; B-m-cal - B-m-md; T-f-fib - B-m-fib; T-m-cal - B-m-fib; T-m-fib - B-m-fib; T-m-md - B-m-fib; T-f-cal - B-m-md; T-f-fib - B-m-md; T-m-cal - B-m-md; T-m-fib - B-m-md; T-m-md - B-m-md;…
PC O-18:0_20:4	3.4944	0.00049278	3.3073	0.0011146	T-f-cal - B-f-cal; T-f-fib - B-f-cal; T-m-cal - B-f-cal; T-m-fib - B-f-cal; B-f-fib - B-f-md; B-f-fib - B-m-md; B-m-cal - B-f-md; T-f-cal - B-f-md; T-f-fib - B-f-md; T-m-cal - B-f-md; T-m-fib - B-f-md; B-m-cal - B-m-md; T-f-cal - B-m-cal; T-f-cal - B-m-fib; T-f-fib - B-m-fib; T-m-cal - B-m-fib; T-f-cal - B-m-md; T-f-fib - B-m-md; T-m-cal - B-m-md; T-m-fib - B-m-md; T-m-md - B-m-md; T-f-cal - T-f-…
PS 18:0_22:6	3.485	0.0005066	3.2953	0.0011404	B-f-fib - B-f-cal; B-f-md - B-f-cal; B-m-fib - B-f-cal; B-m-md - B-f-cal; T-f-cal - B-f-cal; T-f-fib - B-f-cal; T-f-md - B-f-cal; T-m-fib - B-f-cal; T-m-md - B-f-cal; B-f-fib - B-m-cal; B-f-fib - B-m-fib; B-f-fib - T-m-cal; B-m-md - B-m-cal; T-f-fib - B-m-cal; T-f-md - B-m-cal; T-m-fib - B-m-cal; T-m-md - B-m-cal; T-f-md - B-m-fib; T-f-fib - T-m-cal; T-f-md - T-m-cal; T-m-fib - T-m-cal; T-m-md - …
SM 42:2;O3	3.478	0.00051718	3.2864	0.0011588	B-f-cal - B-f-md; B-f-cal - T-f-md; B-f-cal - T-m-md; B-f-fib - B-f-md; B-f-fib - T-f-md; B-f-fib - T-m-md; B-m-fib - B-f-md; T-f-cal - B-f-md; T-f-fib - B-f-md; B-m-fib - B-m-cal; T-f-cal - B-m-cal; T-f-fib - B-m-cal; B-m-fib - T-f-md; B-m-fib - T-m-md; T-f-cal - T-f-md; T-f-cal - T-m-cal; T-f-cal - T-m-md; T-f-fib - T-f-md; T-f-fib - T-m-cal; T-f-fib - T-m-md; T-m-fib - T-f-md
LPE 16:0	3.4747	0.0005222	3.2822	0.0011645	B-f-cal - B-m-md; B-f-cal - T-f-md; B-f-fib - B-m-md; B-f-fib - T-f-md; T-f-cal - B-f-md; T-f-fib - B-f-md; T-m-cal - B-f-md; B-m-cal - B-m-md; B-m-cal - T-f-md; T-f-cal - B-m-fib; T-f-fib - B-m-fib; B-m-fib - T-f-md; T-f-cal - B-m-md; T-f-fib - B-m-md; T-m-cal - B-m-md; T-f-cal - T-f-md; T-f-cal - T-m-fib; T-f-cal - T-m-md; T-f-fib - T-f-md; T-f-fib - T-m-fib; T-f-fib - T-m-md; T-m-cal - T-f-md;…
PC P-18:0_20:4	3.4519	0.00055852	3.253	0.0012397	B-f-fib - B-f-cal; B-m-fib - B-f-cal; T-f-cal - B-f-cal; T-f-fib - B-f-cal; T-f-md - B-f-cal; T-m-cal - B-f-cal; T-m-fib - B-f-cal; T-m-md - B-f-cal; B-f-fib - B-f-md; B-f-fib - B-m-cal; B-f-fib - B-m-fib; B-f-fib - B-m-md; T-f-fib - B-f-md; T-m-fib - B-f-md; T-f-cal - B-m-cal; T-f-fib - B-m-cal; T-m-fib - B-m-cal; T-f-fib - B-m-fib; T-f-cal - B-m-md; T-f-fib - B-m-md; T-m-fib - B-m-md
TG 56:6	3.4448	0.00057029	3.2439	0.0012599	T-m-cal - B-f-cal; T-m-fib - B-f-cal; T-m-md - B-f-cal; B-f-fib - B-f-md; B-m-cal - B-f-md; B-m-fib - B-f-md; T-f-cal - B-f-md; T-f-fib - B-f-md; T-m-cal - B-f-md; T-m-fib - B-f-md; T-m-md - B-f-md; T-m-cal - B-m-cal; T-m-fib - B-m-cal; T-m-cal - B-m-fib; T-m-fib - B-m-fib; T-f-cal - B-m-md; T-f-fib - B-m-md; T-m-cal - B-m-md; T-m-fib - B-m-md; T-m-md - B-m-md; T-f-fib - T-f-md; T-m-cal - T-f-md;…
TG 52:7	3.4417	0.00057549	3.24	0.0012655	T-f-fib - B-f-cal; T-m-cal - B-f-cal; T-m-fib - B-f-cal; T-m-md - B-f-cal; B-f-fib - B-f-md; B-f-fib - B-m-md; B-m-cal - B-f-md; T-f-cal - B-f-md; T-f-fib - B-f-md; T-m-cal - B-f-md; T-m-fib - B-f-md; T-m-md - B-f-md; B-m-cal - B-m-md; T-f-fib - B-m-fib; T-m-cal - B-m-fib; T-m-fib - B-m-fib; T-m-md - B-m-fib; T-f-cal - B-m-md; T-f-fib - B-m-md; T-m-cal - B-m-md; T-m-fib - B-m-md; T-m-md - B-m-md;…
Cer 18:0;O2/20:0	3.4259	0.00060293	3.2197	0.0013198	B-f-cal - B-f-md; B-f-cal - B-m-md; B-f-cal - T-f-md; B-f-fib - B-f-md; T-f-cal - B-f-fib; B-m-cal - B-f-md; B-m-fib - B-f-md; T-f-cal - B-f-md; T-f-fib - B-f-md; T-m-cal - B-f-md; T-m-fib - B-f-md; T-f-cal - B-m-cal; T-f-fib - B-m-cal; B-m-fib - B-m-md; T-f-cal - B-m-fib; B-m-fib - T-f-md; T-f-cal - B-m-md; T-f-fib - B-m-md; T-m-cal - B-m-md; T-f-cal - T-f-md; T-f-cal - T-m-fib; T-f-cal - T-m-md…
PC 16:0_19:1	3.4036	0.00064388	3.1912	0.0014029	B-f-fib - B-f-cal; T-f-cal - B-f-cal; T-f-fib - B-f-cal; T-f-md - B-f-cal; T-m-fib - B-f-cal; B-f-fib - B-f-md; B-f-fib - B-m-cal; B-f-fib - B-m-fib; B-f-fib - B-m-md; B-f-fib - T-m-cal; B-f-fib - T-m-md; T-f-cal - B-f-md; T-f-fib - B-f-md; T-f-cal - B-m-cal; T-f-fib - B-m-cal; T-f-fib - B-m-fib; T-f-cal - B-m-md; T-f-fib - B-m-md; T-f-cal - T-m-cal; T-f-cal - T-m-md; T-f-fib - T-m-cal; T-f-fib -…
Cer 18:1;O2/26:0	3.3885	0.000673	3.172	0.0014568	B-f-cal - B-f-md; B-f-cal - T-f-md; B-f-cal - T-m-md; T-f-cal - B-f-fib; B-f-fib - T-f-md; B-m-fib - B-f-md; T-f-cal - B-f-md; T-f-fib - B-f-md; T-f-cal - B-m-cal; T-f-fib - B-m-cal; B-m-cal - T-f-md; B-m-fib - T-f-md; B-m-fib - T-m-md; T-f-cal - B-m-md; T-f-fib - B-m-md; T-f-cal - T-f-md; T-f-cal - T-m-cal; T-f-cal - T-m-fib; T-f-cal - T-m-md; T-f-fib - T-f-md; T-f-fib - T-m-md; T-m-cal - T-f-md…
SM 42:1;O2	3.3877	0.00067472	3.1709	0.0014568	B-f-cal - B-f-md; B-f-cal - T-f-md; B-f-cal - T-m-md; B-f-fib - B-f-md; B-f-fib - T-f-md; B-f-fib - T-m-md; B-m-fib - B-f-md; T-f-cal - B-f-md; T-f-fib - B-f-md; T-f-cal - B-m-cal; T-f-fib - B-m-cal; B-m-cal - T-f-md; B-m-fib - T-f-md; B-m-fib - T-m-md; T-f-cal - B-m-md; T-f-fib - B-m-md; T-f-cal - T-f-md; T-f-cal - T-m-md; T-f-fib - T-f-md; T-f-fib - T-m-md; T-m-cal - T-f-md; T-m-fib - T-f-md
Cer 18:0;O2/24:0	3.3843	0.00068143	3.1666	0.0014646	B-f-cal - B-f-md; B-f-cal - B-m-md; B-f-cal - T-f-md; B-f-cal - T-m-md; T-f-cal - B-f-fib; B-m-cal - B-f-md; T-f-cal - B-f-md; T-f-fib - B-f-md; T-m-cal - B-f-md; B-m-cal - B-m-md; T-f-cal - B-m-cal; B-m-cal - T-f-md; T-f-cal - B-m-fib; T-f-cal - B-m-md; T-f-fib - B-m-md; T-m-cal - B-m-md; T-f-cal - T-f-md; T-f-cal - T-m-fib; T-f-cal - T-m-md; T-f-fib - T-f-md; T-f-fib - T-m-md; T-m-cal - T-f-md;…
TG 60:7	3.3444	0.00076651	3.1155	0.0016401	B-f-cal - B-f-md; B-f-fib - B-f-md; T-m-cal - B-f-fib; T-m-fib - B-f-fib; B-m-cal - B-f-md; T-f-cal - B-f-md; T-f-fib - B-f-md; T-m-cal - B-f-md; T-m-fib - B-f-md; T-m-md - B-f-md; T-m-cal - B-m-cal; T-f-fib - B-m-fib; T-m-cal - B-m-fib; T-m-fib - B-m-fib; T-m-md - B-m-fib; T-m-cal - B-m-md; T-m-cal - T-f-md; T-m-fib - T-f-md
LPE 22:6	3.3199	0.00082399	3.0841	0.0017551	T-f-fib - B-f-cal; B-f-fib - B-m-fib; B-f-fib - B-m-md; T-f-cal - B-f-md; T-f-fib - B-f-md; T-f-cal - B-m-cal; T-f-fib - B-m-cal; T-f-cal - B-m-fib; T-f-fib - B-m-fib; T-m-fib - B-m-fib; T-f-cal - B-m-md; T-f-fib - B-m-md; T-f-md - B-m-md; T-m-cal - B-m-md; T-m-fib - B-m-md; T-m-md - B-m-md; T-f-fib - T-f-md; T-f-fib - T-m-cal; T-f-fib - T-m-md
Hex2Cer 18:1;O2/24:1	3.3168	0.00083156	3.0801	0.0017634	B-f-cal - B-f-md; B-f-cal - T-f-md; B-f-cal - T-m-md; T-f-cal - B-f-fib; T-m-cal - B-f-fib; B-m-cal - B-f-md; T-f-cal - B-f-md; T-f-fib - B-f-md; T-m-cal - B-f-md; B-m-cal - T-f-md; B-m-cal - T-m-md; T-f-cal - B-m-fib; T-f-cal - B-m-md; T-f-cal - T-f-md; T-f-cal - T-m-fib; T-f-cal - T-m-md; T-f-fib - T-f-md; T-m-cal - T-f-md; T-m-cal - T-m-fib; T-m-cal - T-m-md
PC O-16:0_20:4	3.2551	0.00099757	3.0011	0.002102	T-f-cal - B-f-cal; T-f-fib - B-f-cal; T-m-cal - B-f-cal; T-f-cal - B-f-fib; B-m-cal - B-f-md; T-f-cal - B-f-md; T-f-fib - B-f-md; T-f-md - B-f-md; T-m-cal - B-f-md; T-m-fib - B-f-md; B-m-cal - B-m-md; T-f-cal - B-m-fib; T-f-fib - B-m-fib; T-m-cal - B-m-fib; T-f-cal - B-m-md; T-f-fib - B-m-md; T-f-md - B-m-md; T-m-cal - B-m-md; T-m-fib - B-m-md; T-f-cal - T-m-md
Hex2Cer 18:1;O2/20:0	3.2542	0.0010001	2.9999	0.002102	B-f-cal - T-f-md; B-f-fib - T-f-md; T-f-cal - B-f-md; T-f-fib - B-f-md; B-m-cal - T-f-md; B-m-fib - T-f-md; B-m-md - T-f-md; T-f-cal - T-f-md; T-f-cal - T-m-md; T-f-fib - T-f-md; T-f-fib - T-m-md; T-m-cal - T-f-md; T-m-fib - T-f-md; T-m-md - T-f-md
SM 44:2;O2	3.2515	0.0010082	2.9964	0.0021097	B-f-cal - T-f-md; B-f-fib - T-f-md; B-m-fib - B-f-md; T-f-cal - B-f-md; T-f-fib - B-f-md; T-f-cal - B-m-cal; T-f-fib - B-m-cal; B-m-cal - T-f-md; B-m-fib - T-f-md; B-m-fib - T-m-md; T-f-cal - B-m-md; T-f-fib - B-m-md; T-f-cal - T-f-md; T-f-cal - T-m-md; T-f-fib - T-f-md; T-f-fib - T-m-cal; T-f-fib - T-m-md; T-m-cal - T-f-md; T-m-fib - T-f-md
TG 50:7	3.2423	0.0010358	2.9847	0.0021579	T-f-cal - B-f-md; T-f-fib - B-f-md; T-m-cal - B-f-md; T-m-fib - B-f-md; T-m-md - B-f-md; B-m-cal - B-m-md; T-m-cal - B-m-cal; T-f-fib - B-m-fib; T-m-cal - B-m-fib; T-m-fib - B-m-fib; T-m-md - B-m-fib; T-f-cal - B-m-md; T-f-fib - B-m-md; T-m-cal - B-m-md; T-m-fib - B-m-md; T-m-md - B-m-md; T-f-cal - T-f-md; T-f-fib - T-f-md; T-m-cal - T-f-md; T-m-fib - T-f-md; T-m-md - T-f-md
TG 54:7	3.2368	0.0010527	2.9777	0.0021834	T-m-cal - B-f-cal; T-m-fib - B-f-cal; T-m-md - B-f-cal; B-f-fib - B-f-md; B-m-cal - B-f-md; T-f-cal - B-f-md; T-f-fib - B-f-md; T-m-cal - B-f-md; T-m-fib - B-f-md; T-m-md - B-f-md; B-m-cal - B-m-md; T-m-cal - B-m-cal; T-m-cal - B-m-fib; T-m-fib - B-m-fib; T-m-md - B-m-fib; T-f-cal - B-m-md; T-f-fib - B-m-md; T-m-cal - B-m-md; T-m-fib - B-m-md; T-m-md - B-m-md; T-m-cal - T-f-md; T-m-fib - T-f-md
TG 54:6	3.2254	0.0010888	2.9631	0.0022485	T-m-cal - B-f-cal; T-m-fib - B-f-cal; T-m-md - B-f-cal; B-f-fib - B-f-md; T-m-cal - B-f-fib; B-m-cal - B-f-md; T-f-cal - B-f-md; T-f-fib - B-f-md; T-m-cal - B-f-md; T-m-fib - B-f-md; T-m-md - B-f-md; T-m-cal - B-m-cal; T-m-cal - B-m-fib; T-m-fib - B-m-fib; T-f-cal - B-m-md; T-f-fib - B-m-md; T-m-cal - B-m-md; T-m-fib - B-m-md; T-m-md - B-m-md; T-m-cal - T-f-md; T-m-fib - T-f-md; T-m-md - T-f-md
TG 55:5	3.217	0.001116	2.9523	0.0022931	T-m-cal - B-f-cal; T-m-fib - B-f-cal; B-f-fib - B-f-md; B-f-fib - B-m-md; B-m-cal - B-f-md; B-m-fib - B-f-md; T-f-cal - B-f-md; T-f-fib - B-f-md; T-m-cal - B-f-md; T-m-fib - B-f-md; T-m-md - B-f-md; T-m-cal - B-m-cal; T-m-cal - B-m-fib; T-m-fib - B-m-fib; T-f-cal - B-m-md; T-f-fib - B-m-md; T-m-cal - B-m-md; T-m-fib - B-m-md; T-m-md - B-m-md; T-m-cal - T-f-md; T-m-fib - T-f-md
TG 58:6	3.2158	0.00112	2.9508	0.0022931	T-m-cal - B-f-cal; T-m-fib - B-f-cal; T-m-md - B-f-cal; B-f-fib - B-f-md; T-m-cal - B-f-fib; T-m-fib - B-f-fib; B-m-cal - B-f-md; T-f-cal - B-f-md; T-f-fib - B-f-md; T-m-cal - B-f-md; T-m-fib - B-f-md; T-m-md - B-f-md; T-m-cal - B-m-cal; T-m-fib - B-m-cal; T-m-cal - B-m-fib; T-m-fib - B-m-fib; T-m-md - B-m-fib; T-m-cal - B-m-md; T-m-fib - B-m-md; T-m-md - B-m-md; T-m-cal - T-f-md; T-m-fib - T-f-m…
TG 53:5	3.2107	0.0011372	2.9442	0.0023184	B-f-cal - B-f-md; B-f-fib - B-f-md; B-f-fib - B-m-md; B-m-cal - B-f-md; B-m-fib - B-f-md; T-f-cal - B-f-md; T-f-fib - B-f-md; T-f-md - B-f-md; T-m-cal - B-f-md; T-m-fib - B-f-md; T-m-md - B-f-md; T-m-cal - B-m-fib; T-f-cal - B-m-md; T-f-fib - B-m-md; T-m-cal - B-m-md; T-m-fib - B-m-md; T-m-md - B-m-md; T-m-cal - T-f-md
Cer 18:0;O2/22:0	3.1804	0.0012433	2.9054	0.0025187	B-f-cal - B-f-md; B-f-cal - B-m-md; B-f-cal - T-f-md; B-f-cal - T-m-md; T-f-cal - B-f-fib; T-f-cal - B-f-md; T-f-fib - B-f-md; T-f-cal - B-m-cal; T-f-fib - B-m-cal; T-f-cal - B-m-fib; T-f-cal - B-m-md; T-f-fib - B-m-md; T-f-cal - T-f-md; T-f-cal - T-m-fib; T-f-cal - T-m-md; T-f-fib - T-f-md; T-f-fib - T-m-md
DG 18:0_22:4	3.1797	0.0012461	2.9044	0.0025187	B-f-cal - B-f-md; B-f-cal - B-m-md; B-f-cal - T-f-md; B-f-cal - T-m-md; B-f-fib - B-f-md; B-f-fib - T-f-md; B-f-fib - T-m-md; B-m-cal - B-f-md; T-f-cal - B-f-md; T-f-fib - B-f-md; T-m-cal - B-f-md; B-m-cal - B-m-md; B-m-cal - T-f-md; B-m-cal - T-m-md; T-f-cal - B-m-fib; T-f-cal - B-m-md; T-f-cal - T-f-md; T-f-cal - T-m-md; T-f-fib - T-f-md; T-f-fib - T-m-md; T-m-cal - T-f-md; T-m-cal - T-m-md; T-…
TG 56:5	3.1688	0.0012867	2.8905	0.0025898	T-m-cal - B-f-cal; T-m-fib - B-f-cal; T-m-md - B-f-cal; B-f-fib - B-f-md; B-m-cal - B-f-md; B-m-fib - B-f-md; T-f-cal - B-f-md; T-f-fib - B-f-md; T-m-cal - B-f-md; T-m-fib - B-f-md; T-m-md - B-f-md; T-m-cal - B-m-cal; T-m-fib - B-m-cal; T-m-cal - B-m-fib; T-m-fib - B-m-fib; T-f-fib - B-m-md; T-m-cal - B-m-md; T-m-fib - B-m-md; T-m-md - B-m-md; T-m-cal - T-f-md; T-m-fib - T-f-md; T-m-md - T-f-md
PI 16:0_16:0	3.14	0.0014012	2.8535	0.0028065	B-f-fib - B-f-cal; T-f-cal - B-f-cal; T-f-fib - B-f-cal; B-f-fib - B-f-md; B-f-fib - B-m-cal; B-f-fib - B-m-md; B-f-fib - T-f-md; B-f-fib - T-m-cal; B-f-fib - T-m-fib; B-f-fib - T-m-md; T-f-cal - B-f-md; T-f-fib - B-f-md; T-f-fib - B-m-cal; B-m-fib - T-m-md; T-f-cal - B-m-md; T-f-fib - B-m-md; T-f-cal - T-f-md; T-f-cal - T-m-md; T-f-fib - T-f-md; T-f-fib - T-m-fib; T-f-fib - T-m-md
PS 18:0_20:3	3.1387	0.0014062	2.852	0.0028065	B-f-fib - B-f-cal; B-f-md - B-f-cal; B-m-fib - B-f-cal; B-m-md - B-f-cal; T-f-cal - B-f-cal; T-f-fib - B-f-cal; T-f-md - B-f-cal; T-m-fib - B-f-cal; T-m-md - B-f-cal; B-f-fib - B-m-cal; B-f-fib - T-m-cal; B-f-md - B-m-cal; B-f-md - T-m-cal; B-m-md - B-m-cal; T-f-fib - B-m-cal; T-f-md - B-m-cal; B-m-md - T-m-cal; T-f-fib - T-m-cal; T-f-md - T-m-cal; T-m-fib - T-m-cal
LPI 18:0	3.1358	0.0014185	2.8482	0.0028192	B-f-fib - B-f-cal; B-f-fib - B-f-md; B-f-fib - B-m-md; B-f-fib - T-f-md; B-f-fib - T-m-fib; B-f-fib - T-m-md; B-m-cal - B-f-md; T-f-cal - B-f-md; T-f-fib - B-f-md; B-m-cal - T-m-md; B-m-fib - T-m-md; T-f-cal - B-m-md; T-f-cal - T-f-md; T-f-cal - T-m-fib; T-f-cal - T-m-md; T-f-fib - T-m-md; T-m-cal - T-m-md
PC 18:0_20:3	3.1324	0.0014328	2.8438	0.0028357	B-f-fib - B-f-cal; T-f-fib - B-f-cal; B-f-fib - B-f-md; B-f-fib - B-m-cal; B-f-fib - B-m-fib; B-f-fib - B-m-md; B-f-fib - T-f-md; B-f-fib - T-m-cal; B-f-fib - T-m-fib; B-f-fib - T-m-md; T-f-cal - B-f-md; T-f-fib - B-f-md; B-m-cal - B-m-md; B-m-fib - B-m-md; T-f-fib - B-m-fib; T-f-cal - B-m-md; T-f-fib - B-m-md; T-m-cal - B-m-md; T-m-fib - B-m-md; T-f-cal - T-f-md; T-f-cal - T-m-cal; T-f-cal - T-m…
PC O-18:0_16:0	3.1243	0.0014675	2.8334	0.0028924	B-f-fib - B-f-md; B-f-fib - B-m-md; B-m-cal - B-f-md; T-f-cal - B-f-md; T-f-fib - B-f-md; T-m-cal - B-f-md; B-m-cal - B-m-md; T-f-cal - B-m-cal; T-f-cal - B-m-fib; T-f-fib - B-m-fib; T-f-cal - B-m-md; T-f-fib - B-m-md; T-m-cal - B-m-md; T-m-fib - B-m-md; T-f-cal - T-f-md; T-f-cal - T-m-fib; T-f-cal - T-m-md; T-f-fib - T-f-md; T-f-fib - T-m-md; T-m-cal - T-m-md
PC 16:0_17:1	3.1174	0.0014976	2.8246	0.0029395	B-f-fib - B-m-cal; B-f-fib - B-m-fib; B-f-fib - B-m-md; T-f-cal - B-m-cal; T-f-fib - B-m-cal; T-f-md - B-m-cal; T-f-cal - B-m-fib; T-f-fib - B-m-fib; T-f-md - B-m-fib; T-f-cal - B-m-md; T-f-fib - B-m-md; T-f-md - B-m-md; T-f-cal - T-m-cal; T-f-cal - T-m-fib; T-f-cal - T-m-md; T-f-fib - T-m-md; T-f-md - T-m-cal; T-f-md - T-m-fib; T-f-md - T-m-md
LPI 18:1	3.1129	0.0015177	2.8188	0.0029666	B-f-fib - B-f-cal; T-f-cal - B-f-cal; B-f-fib - B-f-md; B-f-fib - B-m-md; B-f-fib - T-f-md; B-f-fib - T-m-fib; B-f-fib - T-m-md; B-m-cal - B-f-md; T-f-cal - B-f-md; T-f-fib - B-f-md; T-m-cal - B-f-md; B-m-cal - T-f-md; B-m-cal - T-m-md; T-f-cal - B-m-md; T-f-cal - T-f-md; T-f-cal - T-m-fib; T-f-cal - T-m-md; T-f-fib - T-f-md; T-f-fib - T-m-md; T-m-cal - T-f-md; T-m-cal - T-m-md
PE P-16:0_22:5	3.107	0.0015442	2.8113	0.0030062	B-f-fib - B-f-cal; B-f-md - B-f-cal; B-m-fib - B-f-cal; B-m-md - B-f-cal; T-f-cal - B-f-cal; T-f-fib - B-f-cal; T-f-md - B-f-cal; T-m-cal - B-f-cal; T-m-fib - B-f-cal; T-m-md - B-f-cal; B-f-fib - B-m-cal; B-m-md - B-m-cal; T-f-fib - B-m-cal; T-f-md - B-m-cal; T-m-fib - B-m-cal; B-m-md - B-m-fib; B-m-md - T-f-cal; B-m-md - T-m-cal; T-f-md - T-f-cal; T-f-md - T-m-cal
GM3 18:1;O2/18:0	3.0849	0.0016483	2.783	0.0031957	B-f-cal - B-m-md; B-f-cal - T-f-md; B-f-fib - B-f-md; B-f-fib - B-m-cal; B-f-fib - B-m-md; B-f-fib - T-f-md; B-m-fib - B-f-md; T-f-fib - B-f-md; T-m-fib - B-f-md; B-m-fib - B-m-cal; T-f-fib - B-m-cal; T-m-cal - B-m-cal; T-m-fib - B-m-cal; B-m-fib - B-m-md; B-m-fib - T-f-md; T-f-cal - B-m-md; T-f-fib - B-m-md; T-m-cal - B-m-md; T-m-fib - B-m-md; T-f-cal - T-f-md; T-f-fib - T-f-md; T-m-cal - T-f-md…
SM 38:0;O2	3.0561	0.001795	2.7459	0.0034559	B-f-fib - B-f-md; B-f-fib - B-m-md; B-m-fib - B-f-md; T-f-cal - B-f-md; T-f-fib - B-f-md; T-m-cal - B-f-md; T-m-fib - B-f-md; T-f-cal - B-m-cal; T-f-fib - B-m-cal; T-f-cal - B-m-md; T-f-fib - B-m-md; T-f-cal - T-f-md; T-f-cal - T-m-md; T-f-fib - T-f-md; T-f-fib - T-m-md
TG 51:5	3.0557	0.0017971	2.7454	0.0034559	B-f-fib - B-f-md; B-f-fib - B-m-md; B-m-cal - B-f-md; B-m-fib - B-f-md; T-f-cal - B-f-md; T-f-fib - B-f-md; T-m-cal - B-f-md; T-m-fib - B-f-md; T-m-md - B-f-md; B-m-cal - B-m-md; B-m-fib - B-m-md; T-m-cal - B-m-fib; T-f-cal - B-m-md; T-f-fib - B-m-md; T-m-cal - B-m-md; T-m-fib - B-m-md; T-m-md - B-m-md
PE P-18:0_20:3	3.0507	0.0018237	2.7391	0.0034879	B-f-fib - B-f-cal; B-m-fib - B-f-cal; B-m-md - B-f-cal; T-f-cal - B-f-cal; T-f-fib - B-f-cal; T-f-md - B-f-cal; T-m-cal - B-f-cal; T-m-fib - B-f-cal; T-m-md - B-f-cal; B-f-fib - B-f-md; B-f-fib - B-m-cal; B-f-fib - B-m-fib; B-f-fib - T-f-cal; B-f-fib - T-m-cal; B-f-fib - T-m-fib; B-f-fib - T-m-md; T-f-fib - B-m-cal; T-f-md - B-m-cal; T-m-fib - B-m-cal
PI 18:0_22:5	3.0492	0.001832	2.7371	0.0034879	T-f-cal - B-f-cal; T-f-fib - B-f-cal; B-f-fib - B-f-md; B-f-fib - B-m-fib; B-f-fib - B-m-md; B-f-fib - T-m-md; T-f-cal - B-f-md; T-f-fib - B-f-md; T-m-cal - B-f-md; T-f-cal - B-m-cal; T-f-cal - B-m-fib; T-f-fib - B-m-fib; T-f-cal - B-m-md; T-f-fib - B-m-md; T-f-cal - T-m-fib; T-f-cal - T-m-md; T-f-fib - T-m-fib; T-f-fib - T-m-md; T-m-cal - T-m-md
LPE P-16:0	3.0485	0.0018357	2.7362	0.0034879	B-f-cal - B-f-md; B-f-cal - T-f-md; T-f-cal - B-f-fib; B-m-cal - B-f-md; T-f-cal - B-f-md; T-f-fib - B-f-md; T-m-cal - B-f-md; B-m-cal - T-f-md; T-f-cal - B-m-fib; B-m-fib - T-f-md; T-f-cal - B-m-md; T-f-fib - B-m-md; T-m-cal - B-m-md; T-f-cal - T-f-md; T-f-cal - T-m-fib; T-f-cal - T-m-md; T-f-fib - T-f-md; T-f-fib - T-m-md; T-m-cal - T-f-md; T-m-fib - T-f-md; T-m-cal - T-m-md
PC 17:0_20:4	3.045	0.0018544	2.7318	0.0035093	B-f-fib - B-f-cal; T-f-cal - B-f-cal; T-f-fib - B-f-cal; T-f-md - B-f-cal; T-m-fib - B-f-cal; B-f-fib - B-f-md; B-f-fib - B-m-cal; B-f-fib - B-m-fib; B-f-fib - B-m-md; B-f-fib - T-m-cal; T-f-cal - B-f-md; T-f-fib - B-f-md; T-f-cal - B-m-cal; T-f-fib - B-m-cal; T-f-cal - B-m-fib; T-f-fib - B-m-fib; T-f-cal - B-m-md; T-f-fib - B-m-md; T-f-cal - T-m-cal; T-f-fib - T-m-cal; T-f-fib - T-m-md
SM 40:0;O2	3.0389	0.0018883	2.7239	0.0035593	B-f-cal - T-f-md; B-f-fib - B-f-md; B-f-fib - T-f-md; B-m-fib - B-f-md; T-f-cal - B-f-md; T-f-fib - B-f-md; T-m-fib - B-f-md; T-f-cal - B-m-cal; T-f-fib - B-m-cal; B-m-fib - T-f-md; T-f-cal - B-m-md; T-f-fib - B-m-md; T-f-cal - T-f-md; T-f-cal - T-m-md; T-f-fib - T-f-md; T-f-fib - T-m-md; T-m-cal - T-f-md; T-m-fib - T-f-md
DG 18:0_22:5	3.0237	0.0019748	2.7045	0.0037076	B-f-cal - B-m-fib; B-f-cal - B-m-md; B-f-cal - T-m-md; B-m-cal - B-f-md; T-f-cal - B-f-md; T-m-cal - B-f-md; B-m-cal - B-m-fib; B-m-cal - B-m-md; B-m-cal - T-f-md; B-m-cal - T-m-md; T-f-cal - B-m-fib; T-m-cal - B-m-fib; T-f-cal - B-m-md; T-m-cal - B-m-md; T-f-cal - T-f-md; T-f-cal - T-m-md; T-m-cal - T-f-md; T-m-cal - T-m-md
TG 10:0_10:0_8:0	3.0131	0.0020376	2.6909	0.0038105	B-f-cal - T-f-cal; B-f-cal - T-m-cal; B-f-cal - T-m-fib; T-f-md - B-f-fib; B-f-md - T-f-cal; B-f-md - T-m-cal; B-f-md - T-m-fib; B-m-cal - T-f-cal; B-m-cal - T-m-cal; B-m-cal - T-m-fib; B-m-fib - T-f-cal; B-m-fib - T-m-cal; B-m-fib - T-m-fib; B-m-md - T-f-cal; B-m-md - T-m-cal; B-m-md - T-m-fib; T-f-md - T-f-cal; T-m-md - T-f-cal; T-f-md - T-f-fib; T-f-md - T-m-cal; T-f-md - T-m-fib; T-m-md - T-m…
PI 16:0_16:1	2.9936	0.0021584	2.6659	0.0040206	T-f-cal - B-f-cal; T-f-fib - B-f-cal; B-f-fib - B-f-md; B-f-fib - T-m-md; T-f-cal - B-f-md; T-f-fib - B-f-md; T-f-cal - B-m-cal; T-f-fib - B-m-cal; T-f-cal - B-m-fib; T-f-fib - B-m-fib; T-f-cal - B-m-md; T-f-fib - B-m-md; T-f-cal - T-f-md; T-f-cal - T-m-cal; T-f-cal - T-m-fib; T-f-cal - T-m-md; T-f-fib - T-f-md; T-f-fib - T-m-cal; T-f-fib - T-m-fib; T-f-fib - T-m-md
DG 16:0_16:0	2.9816	0.0022366	2.6504	0.00415	B-f-cal - B-f-fib; B-f-cal - B-m-fib; B-f-cal - T-f-fib; B-f-cal - T-m-fib; B-f-cal - T-m-md; T-f-md - B-f-fib; B-m-cal - B-m-fib; B-m-cal - T-f-fib; B-m-cal - T-m-fib; T-f-cal - B-m-fib; T-f-md - B-m-fib; T-m-cal - B-m-fib; T-f-md - T-f-fib; T-m-cal - T-f-fib; T-f-md - T-m-fib; T-f-md - T-m-md; T-m-cal - T-m-fib
PE P-16:0_18:1	2.9501	0.0024545	2.61	0.0045366	B-f-fib - B-f-cal; B-f-md - B-f-cal; B-m-fib - B-f-cal; B-m-md - B-f-cal; T-f-cal - B-f-cal; T-f-fib - B-f-cal; T-f-md - B-f-cal; T-m-fib - B-f-cal; T-m-md - B-f-cal; B-f-fib - B-m-cal; B-f-fib - T-m-cal; B-m-md - B-m-cal; T-f-fib - B-m-cal; T-f-md - B-m-cal; T-m-fib - B-m-cal; T-f-fib - T-m-cal
TG 50:6	2.9296	0.0026076	2.5838	0.0048008	T-m-cal - B-f-cal; T-m-fib - B-f-cal; T-m-md - B-f-cal; B-f-fib - B-m-md; T-f-cal - B-f-md; T-f-fib - B-f-md; T-m-cal - B-f-md; T-m-fib - B-f-md; T-m-md - B-f-md; T-m-cal - B-m-cal; T-m-cal - B-m-fib; T-m-fib - B-m-fib; T-m-md - B-m-fib; T-f-cal - B-m-md; T-f-fib - B-m-md; T-m-cal - B-m-md; T-m-fib - B-m-md; T-m-md - B-m-md; T-m-cal - T-f-md; T-m-fib - T-f-md; T-m-md - T-f-md
GM3 18:1;O2/16:0	2.9192	0.0026888	2.5704	0.0049311	B-f-fib - B-f-md; B-f-fib - B-m-md; B-f-fib - T-f-md; B-m-fib - B-f-md; T-f-cal - B-f-md; T-f-fib - B-f-md; T-m-cal - B-f-md; T-m-fib - B-f-md; B-m-fib - B-m-md; B-m-fib - T-f-md; B-m-fib - T-m-md; T-f-cal - B-m-md; T-f-fib - B-m-md; T-m-cal - B-m-md; T-m-fib - B-m-md; T-f-cal - T-f-md; T-f-cal - T-m-md; T-f-fib - T-f-md; T-f-fib - T-m-md; T-m-cal - T-f-md; T-m-fib - T-f-md
PI 17:0_18:2	2.9133	0.0027358	2.5629	0.004998	T-f-cal - B-f-cal; T-f-fib - B-f-cal; B-f-fib - B-f-md; B-f-fib - B-m-cal; B-f-fib - B-m-fib; B-f-fib - B-m-md; B-f-fib - T-f-md; B-f-fib - T-m-md; T-f-cal - B-f-md; T-f-fib - B-f-md; T-f-cal - B-m-cal; T-f-fib - B-m-cal; T-f-cal - B-m-fib; T-f-fib - B-m-fib; T-f-cal - B-m-md; T-f-fib - B-m-md; T-f-cal - T-f-md; T-f-cal - T-m-md; T-f-fib - T-f-md; T-f-fib - T-m-md
PC 20:4_20:4	2.9043	0.0028095	2.5514	0.0051131	B-f-fib - B-f-cal; T-f-cal - B-f-cal; T-f-fib - B-f-cal; T-m-cal - B-f-cal; T-m-fib - B-f-cal; B-f-fib - B-f-md; B-f-fib - B-m-md; T-f-cal - B-f-md; T-f-fib - B-f-md; T-m-cal - B-f-md; T-m-fib - B-f-md; T-f-cal - B-m-cal; T-f-cal - B-m-fib; T-f-cal - B-m-md; T-f-fib - B-m-md; T-f-cal - T-f-md; T-f-cal - T-m-md; T-f-fib - T-f-md; T-f-fib - T-m-md
PC 15:0_18:2	2.8971	0.0028702	2.5421	0.0052036	B-f-fib - B-f-cal; B-f-md - B-f-cal; T-f-md - B-f-cal; T-m-md - B-f-cal; B-f-fib - B-m-cal; B-f-fib - B-m-fib; B-f-fib - T-m-cal; B-f-md - B-m-fib; T-f-md - B-m-cal; T-m-md - B-m-cal; T-f-md - B-m-fib; T-m-fib - B-m-fib; T-m-md - B-m-fib; T-f-md - B-m-md; T-f-md - T-f-cal; T-f-md - T-m-cal; T-m-md - T-m-cal
PS 18:0_22:4	2.8908	0.002924	2.534	0.0052809	B-f-fib - B-f-cal; B-f-md - B-f-cal; B-m-fib - B-f-cal; B-m-md - B-f-cal; T-f-cal - B-f-cal; T-f-fib - B-f-cal; T-f-md - B-f-cal; T-m-fib - B-f-cal; T-m-md - B-f-cal; B-f-fib - B-m-cal; B-f-fib - T-f-cal; B-f-fib - T-m-cal; B-f-md - T-m-cal; T-m-fib - B-m-cal; B-m-fib - T-m-cal; B-m-md - T-m-cal; T-f-fib - T-m-cal; T-f-md - T-m-cal; T-m-fib - T-m-cal; T-m-md - T-m-cal
SM 44:1;O2	2.8633	0.0031708	2.4988	0.0057051	B-f-cal - B-f-md; B-f-cal - T-f-md; B-f-cal - T-m-md; B-f-fib - T-f-md; T-f-cal - B-f-md; T-f-fib - B-f-md; B-m-cal - T-f-md; B-m-fib - T-f-md; B-m-fib - T-m-md; T-f-cal - B-m-md; T-f-cal - T-f-md; T-f-cal - T-m-cal; T-f-cal - T-m-fib; T-f-cal - T-m-md; T-f-fib - T-f-md; T-f-fib - T-m-md; T-m-fib - T-f-md
PC 16:0_20:3	2.8508	0.0032896	2.4829	0.0058964	B-f-fib - B-f-cal; T-f-cal - B-f-cal; T-f-fib - B-f-cal; B-f-fib - B-f-md; B-f-fib - B-m-cal; B-f-fib - B-m-fib; B-f-fib - B-m-md; B-f-fib - T-m-cal; T-f-cal - B-f-md; T-f-fib - B-f-md; T-f-cal - B-m-cal; T-f-fib - B-m-cal; T-f-cal - B-m-fib; T-f-fib - B-m-fib; T-f-cal - B-m-md; T-f-fib - B-m-md; T-m-fib - B-m-md; T-m-md - B-m-md; T-f-cal - T-m-cal; T-f-fib - T-m-cal; T-f-fib - T-m-md
SM 34:1;O2	2.8394	0.0034018	2.4683	0.0060653	B-f-cal - B-f-md; B-f-cal - B-m-md; B-f-cal - T-f-md; B-f-cal - T-m-md; B-m-fib - B-f-md; T-f-cal - B-f-md; T-f-fib - B-f-md; T-m-cal - B-f-md; T-f-cal - B-m-cal; T-f-fib - B-m-cal; B-m-fib - T-m-md; T-f-cal - B-m-md; T-f-fib - B-m-md; T-f-cal - T-f-md; T-f-cal - T-m-fib; T-f-cal - T-m-md; T-f-fib - T-f-md; T-f-fib - T-m-fib; T-f-fib - T-m-md; T-m-cal - T-m-md
PS 16:0_18:1	2.8387	0.0034094	2.4673	0.0060653	B-f-fib - B-f-cal; B-f-md - B-f-cal; B-m-cal - B-f-cal; B-m-fib - B-f-cal; B-m-md - B-f-cal; T-f-cal - B-f-cal; T-f-fib - B-f-cal; T-f-md - B-f-cal; T-m-cal - B-f-cal; T-m-fib - B-f-cal; T-m-md - B-f-cal; B-m-md - B-m-cal; B-m-md - B-m-fib; B-m-md - T-f-cal; B-m-md - T-m-cal; T-f-md - T-m-cal
LPI 20:4	2.8336	0.0034604	2.4609	0.0061333	B-f-fib - B-f-cal; B-m-cal - B-f-cal; B-m-fib - B-f-cal; T-f-cal - B-f-cal; T-f-fib - B-f-cal; T-m-cal - B-f-cal; T-m-fib - B-f-cal; B-f-fib - B-f-md; B-f-fib - B-m-md; B-f-fib - T-f-md; B-f-fib - T-m-md; B-m-cal - B-f-md; B-m-fib - B-f-md; T-f-cal - B-f-md; T-f-fib - B-f-md; T-m-cal - B-f-md; T-m-fib - B-f-md; B-m-fib - T-f-md; T-f-cal - T-f-md; T-f-fib - T-f-md; T-m-cal - T-f-md
PC 16:1_16:1	2.8213	0.0035885	2.4451	0.0063366	B-f-fib - B-f-cal; T-f-cal - B-f-cal; T-f-fib - B-f-cal; B-f-fib - B-f-md; B-f-fib - B-m-cal; B-f-fib - B-m-fib; B-f-fib - B-m-md; B-f-fib - T-f-md; B-f-fib - T-m-cal; B-f-fib - T-m-md; T-f-cal - B-f-md; T-f-fib - B-f-md; T-f-cal - B-m-cal; T-f-fib - B-m-cal; T-f-cal - B-m-fib; T-f-fib - B-m-fib; T-f-cal - B-m-md; T-f-fib - B-m-md; T-m-fib - B-m-md; T-f-cal - T-f-md; T-f-cal - T-m-cal; T-f-cal - …
SM 42:2;O2	2.8036	0.0037809	2.4224	0.0066515	B-f-cal - B-f-md; B-f-cal - T-f-md; B-f-fib - B-f-md; B-m-cal - B-f-md; B-m-fib - B-f-md; T-f-cal - B-f-md; T-f-fib - B-f-md; T-m-cal - B-f-md; T-m-fib - B-f-md; T-f-fib - B-m-cal; T-f-fib - B-m-md; T-f-cal - T-f-md; T-f-cal - T-m-md; T-f-fib - T-f-md; T-f-fib - T-m-fib; T-f-fib - T-m-md; T-m-cal - T-f-md
PC 16:0_17:0	2.794	0.0038892	2.4101	0.0068169	T-f-cal - B-f-cal; T-f-fib - B-f-cal; B-f-fib - B-m-fib; T-f-cal - B-f-md; T-f-fib - B-f-md; T-f-cal - B-m-cal; T-f-fib - B-m-cal; T-f-md - B-m-cal; T-f-cal - B-m-fib; T-f-fib - B-m-fib; T-f-md - B-m-fib; T-f-cal - B-m-md; T-f-fib - B-m-md; T-f-md - B-m-md; T-f-cal - T-m-cal; T-f-cal - T-m-fib; T-f-cal - T-m-md; T-f-fib - T-m-cal; T-f-fib - T-m-fib; T-f-fib - T-m-md; T-f-md - T-m-md
PC 16:0_20:4	2.7919	0.0039129	2.4075	0.0068331	B-f-fib - B-f-cal; B-m-md - B-f-cal; T-f-cal - B-f-cal; T-f-fib - B-f-cal; T-f-md - B-f-cal; T-m-cal - B-f-cal; T-m-fib - B-f-cal; T-m-md - B-f-cal; B-f-fib - B-m-cal; T-f-md - B-f-md; T-f-fib - B-m-cal; T-f-md - B-m-cal; T-m-fib - B-m-cal; T-m-md - B-m-cal; T-f-fib - B-m-fib; T-f-md - B-m-fib; T-f-fib - T-m-cal; T-f-md - T-m-cal
Cer 17:1;O2/20:0	2.7723	0.0041462	2.3824	0.007214	B-f-cal - B-m-cal; B-f-cal - B-m-md; B-f-fib - B-m-cal; T-f-cal - B-m-cal; T-f-fib - B-m-cal; T-f-md - B-m-cal; T-f-cal - B-m-fib; T-f-fib - B-m-fib; T-f-cal - B-m-md; T-f-fib - B-m-md; T-f-cal - T-m-cal; T-f-cal - T-m-fib; T-f-cal - T-m-md; T-f-fib - T-m-cal; T-f-fib - T-m-fib; T-f-fib - T-m-md
GM3 39:1;O2	2.7638	0.0042502	2.3716	0.0073681	B-f-cal - B-f-md; B-f-cal - B-m-md; B-f-cal - T-m-md; B-f-fib - B-f-md; B-f-fib - B-m-md; B-f-fib - T-m-md; B-m-cal - B-f-md; B-m-fib - B-f-md; T-f-cal - B-f-md; T-f-fib - B-f-md; T-m-cal - B-f-md; T-m-fib - B-f-md; B-m-cal - T-m-md; B-m-fib - T-m-md; T-f-cal - B-m-md; T-f-fib - B-m-md; T-f-cal - T-f-md; T-f-cal - T-m-md; T-f-fib - T-m-md; T-m-cal - T-m-md; T-m-fib - T-m-md
PE P-16:0_20:4	2.7504	0.0044222	2.3544	0.0076153	B-f-fib - B-f-cal; B-f-md - B-f-cal; B-m-md - B-f-cal; T-f-cal - B-f-cal; T-f-fib - B-f-cal; T-f-md - B-f-cal; T-m-cal - B-f-cal; T-m-fib - B-f-cal; T-m-md - B-f-cal; B-f-fib - B-m-cal; B-m-md - B-m-cal; T-f-fib - B-m-cal; T-f-md - B-m-cal; B-m-md - B-m-fib; T-f-md - B-m-fib; T-f-md - T-f-cal; T-f-md - T-m-cal; T-f-md - T-m-md
PC 17:1_18:1	2.7497	0.0044314	2.3535	0.0076153	B-f-fib - B-f-cal; T-f-cal - B-f-cal; T-f-fib - B-f-cal; B-f-fib - B-f-md; B-f-fib - B-m-cal; B-f-fib - B-m-fib; B-f-fib - B-m-md; B-f-fib - T-m-cal; T-f-cal - B-f-md; T-f-fib - B-f-md; T-f-cal - B-m-cal; T-f-fib - B-m-cal; T-f-cal - B-m-fib; T-f-fib - B-m-fib; T-f-cal - B-m-md; T-f-fib - B-m-md; T-m-fib - B-m-md; T-f-cal - T-m-cal; T-f-cal - T-m-md; T-f-fib - T-m-cal
PC O-16:0_18:1	2.7489	0.0044409	2.3525	0.0076153	T-f-cal - B-f-cal; T-f-fib - B-f-cal; B-f-fib - B-f-md; T-f-cal - B-f-md; T-f-fib - B-f-md; T-m-cal - B-f-md; T-f-cal - B-m-cal; T-f-fib - B-m-cal; T-f-cal - B-m-fib; T-f-fib - B-m-fib; T-f-cal - B-m-md; T-f-fib - B-m-md; T-f-cal - T-f-md; T-f-cal - T-m-md; T-f-fib - T-f-md; T-f-fib - T-m-fib; T-f-fib - T-m-md
CL 72:6	2.7369	0.0046005	2.3372	0.0078605	B-f-fib - B-f-cal; B-m-md - B-f-cal; T-f-md - B-f-cal; T-m-fib - B-f-cal; T-m-md - B-f-cal; B-f-fib - T-m-cal; B-f-md - T-m-cal; T-f-md - B-m-cal; B-m-fib - T-m-cal; B-m-md - T-m-cal; T-f-cal - T-m-cal; T-f-fib - T-m-cal; T-f-md - T-m-cal; T-m-fib - T-m-cal; T-m-md - T-m-cal
TG 54:5	2.7272	0.0047336	2.3248	0.008059	T-m-cal - B-f-cal; T-m-fib - B-f-cal; T-m-md - B-f-cal; B-f-fib - B-f-md; B-m-cal - B-f-md; T-f-cal - B-f-md; T-f-fib - B-f-md; T-m-cal - B-f-md; T-m-fib - B-f-md; T-m-md - B-f-md; T-m-cal - B-m-fib; T-m-fib - B-m-fib; T-f-fib - B-m-md; T-m-cal - B-m-md; T-m-fib - B-m-md; T-m-md - B-m-md; T-m-cal - T-f-md; T-m-fib - T-f-md; T-m-md - T-f-md
Cer 18:1;O2/18:0	2.7192	0.0048462	2.3146	0.0082212	B-f-cal - B-f-fib; B-f-cal - B-f-md; B-f-cal - B-m-cal; B-f-cal - B-m-md; B-f-cal - T-f-md; B-f-cal - T-m-cal; B-f-cal - T-m-fib; B-f-cal - T-m-md; T-f-cal - B-f-fib; T-f-cal - B-m-cal; T-f-fib - B-m-cal; B-m-fib - T-m-md; T-f-cal - B-m-md; T-f-cal - T-f-md; T-f-cal - T-m-cal; T-f-cal - T-m-fib; T-f-cal - T-m-md; T-f-fib - T-f-md; T-f-fib - T-m-cal; T-f-fib - T-m-fib; T-f-fib - T-m-md
TG 52:6	2.6995	0.0051359	2.2894	0.0086817	T-m-cal - B-f-cal; T-m-fib - B-f-cal; B-f-fib - B-f-md; B-m-cal - B-f-md; T-f-cal - B-f-md; T-f-fib - B-f-md; T-m-cal - B-f-md; T-m-fib - B-f-md; T-m-md - B-f-md; T-m-cal - B-m-fib; T-m-fib - B-m-fib; T-f-cal - B-m-md; T-f-fib - B-m-md; T-m-cal - B-m-md; T-m-fib - B-m-md; T-m-md - B-m-md
Hex2Cer 18:1;O2/24:0	2.698	0.0051592	2.2874	0.0086902	B-f-cal - T-f-md; B-f-cal - T-m-md; T-f-cal - B-f-fib; B-f-fib - T-f-md; T-f-cal - B-f-md; T-f-cal - B-m-cal; B-m-cal - T-f-md; B-m-fib - T-f-md; B-m-fib - T-m-md; T-f-cal - T-f-md; T-f-cal - T-m-fib; T-f-cal - T-m-md; T-f-fib - T-f-md; T-f-fib - T-m-md; T-m-cal - T-f-md
PC P-16:0_20:4	2.6455	0.0060184	2.2205	0.010102	B-f-fib - B-f-cal; B-m-fib - B-f-cal; T-f-cal - B-f-cal; T-f-fib - B-f-cal; T-f-md - B-f-cal; T-m-cal - B-f-cal; T-m-fib - B-f-cal; T-m-md - B-f-cal; B-f-fib - B-f-md; B-f-fib - B-m-cal; T-f-fib - B-f-md; T-f-cal - B-m-cal; T-f-fib - B-m-cal; T-f-fib - B-m-fib
GM3 40:2;O2	2.6303	0.0062926	2.2012	0.010525	B-f-cal - B-f-md; B-f-cal - B-m-md; B-f-cal - T-f-md; B-f-cal - T-m-md; B-f-fib - B-f-md; B-f-fib - B-m-md; B-m-fib - B-f-md; T-f-cal - B-f-md; T-f-fib - B-f-md; T-m-cal - B-f-md; B-m-fib - B-m-md; T-f-cal - B-m-md; T-f-fib - B-m-md; T-f-cal - T-f-md; T-f-cal - T-m-fib; T-f-cal - T-m-md; T-f-fib - T-f-md
GM3 36:0;O2	2.6182	0.0065208	2.1857	0.010868	B-f-cal - B-m-md; B-f-cal - T-f-md; B-f-fib - B-m-md; B-f-fib - T-f-md; B-f-md - B-m-md; B-m-cal - B-m-md; B-m-cal - T-f-md; B-m-fib - B-m-md; B-m-fib - T-f-md; T-f-cal - B-m-md; T-f-fib - B-m-md; T-m-cal - B-m-md; T-m-fib - B-m-md; T-m-md - B-m-md; T-f-cal - T-f-md; T-f-fib - T-f-md; T-m-cal - T-f-md; T-m-fib - T-f-md
PC 18:0_22:6	2.5942	0.0069956	2.1552	0.011619	B-f-cal - B-m-md; B-f-fib - B-f-md; B-f-fib - B-m-md; T-f-cal - B-f-md; T-f-fib - B-f-md; T-m-fib - B-f-md; B-m-cal - B-m-md; T-f-cal - B-m-fib; T-f-fib - B-m-fib; T-f-cal - B-m-md; T-f-fib - B-m-md; T-f-md - B-m-md; T-m-cal - B-m-md; T-m-fib - B-m-md; T-m-md - B-m-md
PC P-16:0_18:1	2.592	0.0070397	2.1524	0.011651	B-f-fib - B-f-cal; T-f-cal - B-f-cal; T-f-fib - B-f-cal; T-m-cal - B-f-cal; T-m-fib - B-f-cal; B-f-fib - B-f-md; B-f-fib - B-m-md; T-f-cal - B-f-md; T-f-fib - B-f-md; T-f-cal - B-m-cal; T-f-fib - B-m-cal; T-f-cal - B-m-fib; T-f-fib - B-m-fib; T-f-cal - B-m-md; T-f-fib - B-m-md; T-f-cal - T-f-md; T-f-cal - T-m-md; T-f-fib - T-f-md; T-f-fib - T-m-md
TG 52:4	2.5845	0.0071966	2.1429	0.011869	B-f-fib - B-f-md; B-m-cal - B-f-md; B-m-fib - B-f-md; T-f-cal - B-f-md; T-f-fib - B-f-md; T-m-cal - B-f-md; T-m-fib - B-f-md; T-m-md - B-f-md; T-m-cal - B-m-fib; T-f-cal - B-m-md; T-f-fib - B-m-md; T-m-cal - B-m-md; T-m-fib - B-m-md; T-m-md - B-m-md; T-m-cal - T-f-md; T-m-fib - T-f-md
SM 36:2;O2	2.559	0.0077543	2.1105	0.012745	B-f-cal - B-m-cal; B-f-cal - B-m-md; B-f-cal - T-m-md; T-f-cal - B-f-fib; T-f-fib - B-f-fib; T-f-cal - B-f-md; T-f-fib - B-f-md; T-f-cal - B-m-cal; T-f-fib - B-m-cal; T-f-fib - B-m-fib; T-f-cal - B-m-md; T-f-fib - B-m-md; T-f-cal - T-f-md; T-f-cal - T-m-fib; T-f-cal - T-m-md; T-f-fib - T-f-md; T-f-fib - T-m-cal; T-f-fib - T-m-fib; T-f-fib - T-m-md
PS 18:0_20:4	2.5577	0.0077834	2.1088	0.012749	B-f-fib - B-f-cal; B-f-md - B-f-cal; B-m-cal - B-f-cal; B-m-fib - B-f-cal; B-m-md - B-f-cal; T-f-fib - B-f-cal; T-f-md - B-f-cal; T-m-fib - B-f-cal; T-m-md - B-f-cal; B-f-fib - T-f-cal; B-f-fib - T-m-cal; B-f-md - T-m-cal; B-m-md - B-m-cal; B-m-md - T-f-cal; B-m-md - T-m-cal; T-f-md - T-f-cal; T-f-md - T-m-cal; T-m-fib - T-m-cal
PE P-16:0_22:6	2.5561	0.0078207	2.1068	0.012766	B-f-fib - B-f-cal; T-f-cal - B-f-cal; T-f-fib - B-f-cal; T-f-md - B-f-cal; T-m-cal - B-f-cal; T-m-fib - B-f-cal; T-m-md - B-f-cal; B-f-fib - B-m-cal; B-f-fib - B-m-fib; T-f-cal - B-m-cal; T-f-fib - B-m-cal; T-f-md - B-m-cal; T-f-cal - B-m-fib; T-f-fib - B-m-fib; T-f-md - B-m-fib
TG 55:4	2.544	0.0081025	2.0914	0.01318	T-m-cal - B-f-cal; T-m-fib - B-f-cal; T-m-md - B-f-cal; B-f-fib - B-f-md; B-m-cal - B-f-md; T-f-cal - B-f-md; T-f-fib - B-f-md; T-m-cal - B-f-md; T-m-fib - B-f-md; T-m-md - B-f-md; T-m-cal - B-m-fib; T-m-fib - B-m-fib; T-m-md - B-m-fib; T-f-fib - B-m-md; T-m-cal - B-m-md; T-m-fib - B-m-md; T-m-md - B-m-md; T-m-cal - T-f-md; T-m-fib - T-f-md; T-m-md - T-f-md
PC 18:0_22:5	2.5327	0.0083736	2.0771	0.013575	T-f-cal - B-f-cal; T-f-fib - B-f-cal; B-f-fib - B-f-md; B-m-cal - B-f-md; T-f-cal - B-f-md; T-f-fib - B-f-md; T-f-md - B-f-md; T-f-cal - B-m-cal; T-f-cal - B-m-fib; T-f-fib - B-m-fib; T-f-cal - B-m-md; T-f-fib - B-m-md; T-f-cal - T-m-cal; T-f-cal - T-m-fib; T-f-cal - T-m-md; T-f-fib - T-m-cal; T-f-fib - T-m-fib; T-f-fib - T-m-md
PG 18:1_22:6	2.5273	0.0085066	2.0702	0.013744	B-f-cal - B-m-md; B-f-cal - T-m-md; B-f-fib - T-m-md; T-f-cal - B-f-md; T-f-fib - B-f-md; T-f-cal - B-m-cal; T-f-fib - B-m-cal; T-f-cal - B-m-fib; T-f-fib - B-m-fib; T-f-cal - B-m-md; T-f-fib - B-m-md; T-m-cal - B-m-md; T-f-cal - T-f-md; T-f-cal - T-m-md; T-f-fib - T-f-md; T-f-fib - T-m-md; T-m-cal - T-m-md
PG 18:2_22:6	2.519	0.0087161	2.0597	0.014034	B-f-cal - B-m-cal; B-f-cal - B-m-md; B-f-cal - T-f-md; B-f-cal - T-m-md; B-f-fib - B-m-cal; B-f-fib - T-m-md; T-f-cal - B-m-cal; T-f-fib - B-m-cal; T-m-cal - B-m-cal; T-f-cal - B-m-fib; T-f-cal - B-m-md; T-f-fib - B-m-md; T-m-cal - B-m-md; T-f-cal - T-f-md; T-f-cal - T-m-md; T-f-fib - T-f-md; T-f-fib - T-m-md; T-m-cal - T-f-md; T-m-cal - T-m-md
DG 16:0_18:0	2.494	0.0093772	2.0279	0.015048	B-f-cal - B-m-fib; B-f-cal - T-f-fib; B-f-cal - T-m-fib; B-m-cal - B-m-fib; B-m-cal - T-f-fib; B-m-cal - T-m-fib; T-f-md - B-m-fib; T-m-cal - B-m-fib; T-f-md - T-f-fib; T-m-cal - T-f-fib; T-m-cal - T-m-fib
Cer 18:0;O3/24:0	2.4899	0.0094895	2.0228	0.015177	B-f-cal - T-f-md; B-f-cal - T-m-md; B-f-fib - B-m-md; B-f-fib - T-f-md; B-f-fib - T-m-md; T-f-fib - B-f-md; B-m-fib - T-f-md; B-m-fib - T-m-md; T-f-fib - B-m-md; T-f-cal - T-f-md; T-f-cal - T-m-md; T-f-fib - T-f-md; T-f-fib - T-m-md; T-m-cal - T-f-md; T-m-fib - T-f-md; T-m-fib - T-m-md
PE 18:1_20:1	2.4581	0.01041	1.9825	0.016593	B-f-fib - B-f-cal; B-m-cal - B-f-cal; B-m-fib - B-f-cal; B-m-md - B-f-cal; T-f-cal - B-f-cal; T-f-fib - B-f-cal; T-f-md - B-f-cal; T-m-cal - B-f-cal; T-m-fib - B-f-cal; T-m-md - B-f-cal
PC 16:0_22:6	2.4508	0.010635	1.9733	0.016895	T-f-cal - B-f-cal; T-f-fib - B-f-cal; B-f-fib - B-m-fib; B-f-fib - B-m-md; T-f-fib - B-f-md; B-m-cal - B-m-md; T-f-fib - B-m-cal; T-f-cal - B-m-fib; T-f-fib - B-m-fib; T-m-fib - B-m-fib; T-m-md - B-m-fib; T-f-cal - B-m-md; T-f-fib - B-m-md; T-f-md - B-m-md; T-m-cal - B-m-md; T-m-fib - B-m-md; T-m-md - B-m-md
DG 38:5	2.4491	0.010686	1.9712	0.01692	B-m-cal - B-f-md; T-f-cal - B-f-md; T-f-fib - B-f-md; T-m-cal - B-f-md; B-m-cal - B-m-fib; B-m-cal - T-m-md; T-f-cal - B-m-fib; T-m-cal - B-m-fib; T-f-cal - T-f-md; T-f-cal - T-m-md; T-f-fib - T-m-md; T-m-cal - T-m-md
TG 8:0_8:0_8:0	2.4472	0.010746	1.9687	0.016958	B-f-fib - T-f-cal; B-f-fib - T-m-cal; B-f-md - T-f-cal; B-f-md - T-m-cal; B-m-cal - T-f-cal; B-m-cal - T-m-cal; B-m-fib - T-f-cal; B-m-fib - T-m-cal; B-m-md - T-f-cal; B-m-md - T-m-cal; T-f-fib - T-f-cal; T-f-md - T-f-cal; T-m-md - T-f-cal; T-f-fib - T-m-cal; T-f-md - T-m-cal; T-m-md - T-m-cal
TG 51:4	2.4339	0.011171	1.9519	0.01757	B-f-fib - B-f-md; B-f-fib - B-m-md; B-m-cal - B-f-md; T-f-cal - B-f-md; T-f-fib - B-f-md; T-m-cal - B-f-md; T-m-fib - B-f-md; T-m-md - B-f-md; B-m-cal - B-m-md; T-m-cal - B-m-fib; T-f-cal - B-m-md; T-f-fib - B-m-md; T-m-cal - B-m-md; T-m-fib - B-m-md; T-m-md - B-m-md
LPE 18:1	2.4311	0.011263	1.9484	0.017656	B-f-cal - T-f-md; B-f-fib - T-f-md; T-f-cal - B-f-md; T-f-fib - B-f-md; B-m-cal - T-f-md; B-m-fib - T-f-md; T-f-cal - T-f-md; T-f-cal - T-m-md; T-f-fib - T-f-md; T-f-fib - T-m-md; T-m-cal - T-f-md; T-m-fib - T-f-md
PS 18:0_18:2	2.4287	0.011339	1.9454	0.017717	B-f-fib - B-f-cal; B-f-md - B-f-cal; B-m-fib - B-f-cal; B-m-md - B-f-cal; T-f-cal - B-f-cal; T-f-fib - B-f-cal; T-f-md - B-f-cal; T-m-fib - B-f-cal; T-m-md - B-f-cal; B-f-md - B-m-cal; B-f-md - T-m-cal; B-m-md - B-m-cal; T-f-md - B-m-cal; T-m-fib - B-m-cal; B-m-md - T-m-cal; T-f-md - T-m-cal; T-m-fib - T-m-cal
PI 17:0_20:4	2.4179	0.011702	1.9317	0.018225	B-f-fib - B-f-cal; T-f-cal - B-f-cal; T-f-fib - B-f-cal; B-f-fib - B-f-md; B-f-fib - B-m-cal; B-f-fib - B-m-fib; B-f-fib - T-m-md; T-f-cal - B-f-md; T-f-fib - B-f-md; T-f-cal - B-m-cal; T-f-fib - B-m-cal; T-f-cal - B-m-fib; T-f-cal - T-m-md; T-f-fib - T-m-md
TG 52:5	2.4064	0.012099	1.9173	0.018781	B-f-fib - B-f-md; B-m-cal - B-f-md; T-f-cal - B-f-md; T-f-fib - B-f-md; T-m-cal - B-f-md; T-m-fib - B-f-md; T-m-md - B-f-md; T-m-cal - B-m-fib; T-m-fib - B-m-fib; T-f-cal - B-m-md; T-f-fib - B-m-md; T-m-cal - B-m-md; T-m-fib - B-m-md; T-m-md - B-m-md; T-m-cal - T-f-md; T-m-fib - T-f-md
PE 18:1_22:1	2.3856	0.012852	1.891	0.019837	B-f-fib - B-f-cal; B-f-md - B-f-cal; B-m-cal - B-f-cal; B-m-fib - B-f-cal; B-m-md - B-f-cal; T-f-cal - B-f-cal; T-f-fib - B-f-cal; T-f-md - B-f-cal; T-m-cal - B-f-cal; T-m-fib - B-f-cal; T-m-md - B-f-cal
TG 44:4	2.3853	0.012862	1.8907	0.019837	B-f-fib - B-m-md; T-f-fib - B-f-md; T-m-cal - B-f-md; T-m-fib - B-f-md; T-m-md - B-f-md; B-m-cal - B-m-md; T-f-cal - B-m-md; T-f-fib - B-m-md; T-m-cal - B-m-md; T-m-fib - B-m-md; T-m-md - B-m-md; T-f-fib - T-f-md; T-m-cal - T-f-md; T-m-fib - T-f-md; T-m-md - T-f-md
PE 16:0_18:1	2.3838	0.012918	1.8888	0.019858	B-f-fib - B-f-cal; B-f-md - B-f-cal; B-m-cal - B-f-cal; B-m-fib - B-f-cal; B-m-md - B-f-cal; T-f-cal - B-f-cal; T-f-fib - B-f-cal; T-f-md - B-f-cal; T-m-fib - B-f-cal; T-m-md - B-f-cal; B-m-md - B-m-cal; B-m-md - B-m-fib; B-m-md - T-f-cal; B-m-md - T-m-cal; B-m-md - T-m-fib; B-m-md - T-m-md; T-f-md - T-m-cal
PE P-18:0_22:4	2.3642	0.013673	1.8641	0.020951	B-f-fib - B-f-cal; B-m-fib - B-f-cal; B-m-md - B-f-cal; T-f-cal - B-f-cal; T-f-fib - B-f-cal; T-f-md - B-f-cal; T-m-fib - B-f-cal; T-m-md - B-f-cal; B-f-fib - B-m-cal; B-f-fib - T-f-cal; B-f-fib - T-m-cal; T-m-fib - B-m-cal
PC 15:0_16:0	2.3553	0.014031	1.8529	0.02143	B-f-fib - B-m-cal; B-f-fib - T-m-md; T-f-cal - B-f-md; T-f-cal - B-m-cal; T-f-fib - B-m-cal; T-f-cal - B-m-fib; T-f-fib - B-m-fib; T-f-cal - B-m-md; T-f-cal - T-m-cal; T-f-cal - T-m-fib; T-f-cal - T-m-md; T-f-fib - T-m-cal; T-f-fib - T-m-md; T-f-md - T-m-md
PE 18:1_20:0	2.3534	0.014109	1.8505	0.021479	B-f-fib - B-f-cal; B-m-fib - B-f-cal; B-m-md - B-f-cal; T-f-cal - B-f-cal; T-f-fib - B-f-cal; T-f-md - B-f-cal; T-m-cal - B-f-cal; T-m-fib - B-f-cal; T-m-md - B-f-cal; B-f-fib - B-f-md; B-f-fib - B-m-cal; B-m-fib - B-f-md; B-m-md - B-f-md; T-f-fib - B-f-md; T-f-md - B-f-md; T-m-fib - B-f-md; T-m-md - B-f-md
GM3 41:1;O2	2.3505	0.014228	1.8469	0.021591	B-f-cal - B-f-md; B-f-cal - B-m-md; B-f-cal - T-f-md; B-f-cal - T-m-fib; B-f-cal - T-m-md; B-f-fib - T-m-md; B-m-fib - B-f-md; T-f-cal - B-f-md; B-m-fib - B-m-md; B-m-fib - T-m-md; T-f-cal - B-m-md; T-f-cal - T-f-md; T-f-cal - T-m-md; T-f-fib - T-m-md; T-m-cal - T-m-md
TG 55:6	2.345	0.014455	1.84	0.021867	B-f-fib - B-m-md; T-m-cal - B-f-md; T-m-fib - B-f-md; B-m-cal - B-m-md; T-m-cal - B-m-fib; T-m-fib - B-m-fib; T-f-cal - B-m-md; T-f-fib - B-m-md; T-m-cal - B-m-md; T-m-fib - B-m-md; T-m-md - B-m-md; T-m-cal - T-f-md; T-m-fib - T-f-md
TG 53:4	2.3416	0.014599	1.8357	0.022015	T-f-cal - B-f-md; T-f-fib - B-f-md; T-m-cal - B-f-md; T-m-fib - B-f-md; T-m-md - B-f-md; T-m-cal - B-m-fib; T-m-fib - B-m-fib; T-m-md - B-m-fib; T-f-cal - B-m-md; T-f-fib - B-m-md; T-m-cal - B-m-md; T-m-fib - B-m-md; T-m-md - B-m-md
Hex1Cer 36:1;O2	2.3397	0.014678	1.8333	0.022063	T-f-cal - B-f-md; T-f-fib - B-f-md; T-f-cal - B-m-cal; T-f-fib - B-m-cal; T-f-cal - B-m-md; T-f-fib - B-m-md; T-f-cal - T-f-md; T-f-cal - T-m-fib; T-f-cal - T-m-md; T-f-fib - T-f-md; T-f-fib - T-m-fib; T-f-fib - T-m-md
PC 20:2_20:4	2.3307	0.015067	1.822	0.022577	B-f-fib - B-f-cal; T-f-cal - B-f-cal; T-f-fib - B-f-cal; B-f-fib - B-f-md; B-f-fib - T-m-md; B-m-cal - B-f-md; T-f-cal - B-f-md; T-f-fib - B-f-md; T-m-cal - B-f-md; T-f-cal - B-m-fib; T-f-cal - B-m-md; T-f-fib - B-m-md; T-f-cal - T-f-md; T-f-cal - T-m-md; T-f-fib - T-m-md
PI 16:0_18:1	2.3227	0.015418	1.812	0.023031	B-f-fib - B-f-cal; T-f-cal - B-f-cal; T-f-fib - B-f-cal; B-f-fib - B-f-md; B-f-fib - B-m-cal; B-f-fib - B-m-md; B-f-fib - T-m-cal; B-f-fib - T-m-md; T-f-cal - B-f-md; T-f-fib - B-f-md; T-f-fib - B-m-cal; T-f-fib - B-m-md; T-f-cal - T-m-md; T-f-fib - T-m-cal; T-f-fib - T-m-md
TG 46:4	2.3137	0.015825	1.8007	0.023564	T-m-cal - B-f-cal; T-m-fib - B-f-cal; T-m-md - B-f-cal; B-f-fib - B-f-md; T-f-cal - B-f-md; T-f-fib - B-f-md; T-m-cal - B-f-md; T-m-fib - B-f-md; T-m-md - B-f-md; T-m-md - B-m-cal; T-m-md - B-m-fib; T-f-fib - B-m-md; T-m-cal - B-m-md; T-m-fib - B-m-md; T-m-md - B-m-md
TG 50:5	2.2967	0.016621	1.7793	0.024672	B-f-fib - B-f-md; T-f-cal - B-f-md; T-f-fib - B-f-md; T-m-cal - B-f-md; T-m-fib - B-f-md; T-m-md - B-f-md; T-m-cal - B-m-fib; T-m-fib - B-m-fib; T-f-cal - B-m-md; T-f-fib - B-m-md; T-m-cal - B-m-md; T-m-fib - B-m-md; T-m-md - B-m-md
TG 48:0	2.2873	0.017076	1.7676	0.025269	B-f-cal - B-m-md; B-f-fib - B-m-md; T-m-cal - B-f-md; B-m-cal - B-m-md; T-m-cal - B-m-fib; T-m-fib - B-m-fib; T-f-cal - B-m-md; T-f-fib - B-m-md; T-m-cal - B-m-md; T-m-fib - B-m-md; T-m-md - B-m-md; T-m-cal - T-f-md
TG 52:3	2.286	0.017141	1.766	0.025286	B-f-fib - B-f-md; B-m-cal - B-f-md; B-m-fib - B-f-md; T-f-cal - B-f-md; T-f-fib - B-f-md; T-m-cal - B-f-md; T-m-fib - B-f-md; T-m-md - B-f-md; T-f-cal - B-m-md; T-f-fib - B-m-md; T-m-cal - B-m-md; T-m-fib - B-m-md; T-m-md - B-m-md
PC P-16:0_16:0	2.2803	0.017425	1.7588	0.025625	T-f-cal - B-f-cal; T-f-fib - B-f-cal; T-m-cal - B-f-cal; B-f-fib - B-f-md; T-f-cal - B-f-md; T-f-fib - B-f-md; T-m-cal - B-f-md; T-m-fib - B-f-md; T-f-cal - B-m-cal; T-f-fib - B-m-cal; T-f-cal - B-m-fib; T-f-fib - B-m-fib; T-f-cal - B-m-md; T-f-fib - B-m-md; T-f-cal - T-f-md; T-f-cal - T-m-md; T-f-fib - T-m-md
TG 49:1	2.2724	0.017822	1.749	0.026128	B-f-cal - B-f-md; B-f-cal - B-m-md; B-f-fib - B-m-md; T-f-cal - B-f-md; T-f-fib - B-f-md; T-m-cal - B-f-md; T-m-fib - B-f-md; T-m-md - B-f-md; B-m-cal - B-m-md; T-f-cal - B-m-fib; T-m-cal - B-m-fib; T-f-cal - B-m-md; T-f-fib - B-m-md; T-f-md - B-m-md; T-m-cal - B-m-md; T-m-fib - B-m-md; T-m-md - B-m-md
LPS 20:4	2.27	0.01795	1.7459	0.026235	B-f-fib - B-f-cal; B-m-cal - B-f-cal; B-m-fib - B-f-cal; B-m-md - B-f-cal; T-f-cal - B-f-cal; T-f-fib - B-f-cal; T-f-md - B-f-cal; T-m-cal - B-f-cal; T-m-fib - B-f-cal; B-f-fib - T-m-cal; B-f-fib - T-m-md; B-m-fib - T-m-md
PC 16:0_18:3	2.2684	0.018032	1.744	0.026274	B-f-fib - B-f-cal; T-f-cal - B-f-cal; T-f-fib - B-f-cal; B-f-fib - B-f-md; B-f-fib - B-m-cal; B-f-fib - B-m-fib; B-f-fib - B-m-md; B-f-fib - T-m-cal; T-f-fib - B-f-md; T-f-cal - B-m-cal; T-f-fib - B-m-cal; T-f-cal - B-m-fib; T-f-fib - B-m-fib; T-f-cal - B-m-md; T-f-fib - B-m-md; T-f-cal - T-m-cal; T-f-fib - T-m-cal
PI 16:0_20:4	2.2576	0.018598	1.7305	0.027015	B-f-fib - B-f-cal; T-f-cal - B-f-cal; T-f-fib - B-f-cal; T-f-md - B-f-cal; T-m-fib - B-f-cal; B-f-fib - B-m-cal; T-f-fib - B-f-md; T-f-cal - B-m-cal; T-f-fib - B-m-cal; T-f-fib - B-m-fib; T-f-cal - T-m-md; T-f-fib - T-m-md
TG 54:4	2.2543	0.018776	1.7264	0.02719	B-f-fib - B-f-md; B-m-cal - B-f-md; T-f-cal - B-f-md; T-f-fib - B-f-md; T-m-cal - B-f-md; T-m-fib - B-f-md; T-m-md - B-f-md; T-m-cal - B-m-fib; T-m-cal - B-m-md; T-m-fib - B-m-md; T-m-md - B-m-md; T-m-cal - T-f-md; T-m-fib - T-f-md; T-m-md - T-f-md
PE P-20:0_22:6	2.2457	0.019245	1.7157	0.027786	B-f-fib - B-f-cal; T-f-md - B-f-cal; T-m-cal - B-f-cal; T-m-fib - B-f-cal; T-m-md - B-f-cal; B-f-fib - B-f-md; T-f-cal - B-f-md; T-f-md - B-f-md; T-m-cal - B-f-md; T-m-fib - B-f-md; T-m-md - B-f-md; T-f-md - B-m-fib; T-m-md - B-m-fib; T-f-md - T-f-fib
PI 18:0_18:1	2.241	0.019506	1.7098	0.028076	B-f-fib - B-f-cal; T-f-cal - B-f-cal; T-f-fib - B-f-cal; B-f-fib - B-f-md; B-f-fib - B-m-cal; B-f-fib - T-m-md; T-f-cal - B-f-md; T-f-fib - B-f-md; T-f-cal - B-m-cal; T-f-fib - B-m-cal; T-f-cal - T-m-md; T-f-fib - T-m-cal; T-f-fib - T-m-md
CL 72:7	2.2346	0.019867	1.7019	0.02851	B-f-fib - B-f-cal; B-f-md - B-f-cal; B-m-fib - B-f-cal; B-m-md - B-f-cal; T-f-cal - B-f-cal; T-f-fib - B-f-cal; T-f-md - B-f-cal; T-m-fib - B-f-cal; T-m-md - B-f-cal; B-f-fib - T-m-cal; T-f-fib - T-m-cal; T-f-md - T-m-cal; T-m-fib - T-m-cal; T-m-md - T-m-cal
GM3 42:1;O2	2.2208	0.02067	1.6847	0.029573	B-f-cal - B-f-md; B-f-cal - T-f-md; B-f-cal - T-m-md; B-f-fib - T-m-md; B-m-fib - B-f-md; B-m-cal - T-m-md; B-m-fib - T-f-md; B-m-fib - T-m-md; T-f-cal - T-f-md; T-f-cal - T-m-md; T-f-fib - T-m-md; T-m-cal - T-m-md
TG 42:0	2.2175	0.020869	1.6805	0.029767	B-f-cal - B-m-fib; B-f-cal - B-m-md; B-f-fib - B-f-md; B-f-fib - B-m-fib; B-f-fib - B-m-md; T-m-cal - B-f-md; T-m-fib - B-f-md; T-m-md - B-f-md; B-m-cal - B-m-md; T-m-cal - B-m-fib; T-m-fib - B-m-fib; T-m-md - B-m-fib; T-f-cal - B-m-md; T-f-fib - B-m-md; T-f-md - B-m-md; T-m-cal - B-m-md; T-m-fib - B-m-md; T-m-md - B-m-md
TG 44:0	2.2083	0.021426	1.6691	0.030472	B-f-cal - B-m-md; B-f-fib - B-m-fib; B-f-fib - B-m-md; T-m-cal - B-f-md; T-m-fib - B-f-md; T-m-md - B-f-md; B-m-cal - B-m-md; T-m-cal - B-m-fib; T-m-fib - B-m-fib; T-m-md - B-m-fib; T-f-cal - B-m-md; T-f-fib - B-m-md; T-f-md - B-m-md; T-m-cal - B-m-md; T-m-fib - B-m-md; T-m-md - B-m-md
TG 47:3	2.203	0.02175	1.6625	0.030839	B-f-fib - B-m-md; T-f-cal - B-f-md; T-f-fib - B-f-md; T-m-cal - B-f-md; T-m-fib - B-f-md; T-m-md - B-f-md; B-m-cal - B-m-md; T-f-cal - B-m-md; T-f-fib - B-m-md; T-m-cal - B-m-md; T-m-fib - B-m-md; T-m-md - B-m-md
PC P-16:0_18:2	2.2	0.021939	1.6588	0.030976	B-f-fib - B-m-fib; B-f-fib - B-m-md; B-f-fib - T-f-md; B-m-cal - B-m-md; T-f-cal - B-m-fib; T-m-cal - B-m-fib; T-f-cal - B-m-md; T-f-fib - B-m-md; T-m-cal - B-m-md; T-m-fib - B-m-md; T-m-md - B-m-md; T-f-cal - T-f-md; T-f-fib - T-f-md; T-m-cal - T-f-md
PE P-16:0_22:3	2.1993	0.021983	1.6579	0.030976	B-f-fib - B-f-cal; T-f-cal - B-f-cal; T-f-fib - B-f-cal; T-f-md - B-f-cal; T-m-fib - B-f-cal; B-f-fib - B-f-md; B-f-fib - B-m-cal; B-f-fib - B-m-fib; B-f-fib - B-m-md; B-f-fib - T-f-cal; B-f-fib - T-m-cal; B-f-fib - T-m-md; T-f-fib - B-m-cal
LPE 20:4	2.1984	0.022042	1.6568	0.030976	T-f-fib - B-f-cal; B-f-fib - B-m-cal; B-f-fib - T-m-md; T-f-fib - B-f-md; T-f-cal - B-m-cal; T-f-fib - B-m-cal; T-f-cal - T-m-md; T-f-fib - T-f-md; T-f-fib - T-m-cal; T-f-fib - T-m-fib; T-f-fib - T-m-md
TG 46:0	2.1799	0.023237	1.6338	0.032559	B-f-cal - B-m-md; B-f-fib - B-m-md; T-m-cal - B-f-md; T-m-fib - B-f-md; T-m-md - B-f-md; B-m-cal - B-m-md; T-f-cal - B-m-fib; T-m-cal - B-m-fib; T-m-fib - B-m-fib; T-m-md - B-m-fib; T-f-cal - B-m-md; T-f-fib - B-m-md; T-m-cal - B-m-md; T-m-fib - B-m-md; T-m-md - B-m-md
PE P-18:0_22:5	2.1758	0.023511	1.6287	0.032846	B-f-fib - B-f-cal; B-f-md - B-f-cal; B-m-md - B-f-cal; T-f-fib - B-f-cal; T-f-md - B-f-cal; T-m-cal - B-f-cal; T-m-fib - B-f-cal; T-m-md - B-f-cal; T-f-md - B-m-cal; T-f-md - B-m-fib; T-f-md - T-f-cal; T-f-md - T-m-cal
TG 45:2	2.1682	0.024024	1.6194	0.033464	B-f-cal - B-m-md; B-f-fib - B-m-md; T-f-cal - B-f-md; T-f-fib - B-f-md; T-m-cal - B-f-md; T-m-fib - B-f-md; T-m-md - B-f-md; B-m-cal - B-m-md; T-m-cal - B-m-fib; T-f-cal - B-m-md; T-f-fib - B-m-md; T-m-cal - B-m-md; T-m-fib - B-m-md; T-m-md - B-m-md
PC 16:1_18:2	2.1553	0.024925	1.6034	0.034619	T-f-fib - B-f-cal; B-f-fib - B-f-md; B-f-fib - B-m-cal; B-f-fib - B-m-fib; B-f-fib - B-m-md; T-f-cal - B-f-md; T-f-fib - B-f-md; T-f-cal - B-m-cal; T-f-fib - B-m-cal; T-f-cal - B-m-fib; T-f-fib - B-m-fib; T-f-cal - B-m-md; T-f-fib - B-m-md; T-f-fib - T-f-md; T-f-fib - T-m-cal; T-f-fib - T-m-md
PC 16:0_18:1	2.152	0.025161	1.5993	0.034844	B-f-fib - B-f-cal; T-f-cal - B-f-cal; T-f-fib - B-f-cal; T-f-md - B-f-cal; B-f-fib - B-m-cal; T-f-fib - B-m-cal; T-f-md - B-m-cal; T-f-fib - B-m-fib; T-f-md - B-m-fib; T-f-fib - T-m-cal; T-f-md - T-m-cal
PE P-16:0_16:0	2.1254	0.027136	1.5665	0.03747	B-f-fib - B-f-cal; B-m-fib - B-f-cal; B-m-md - B-f-cal; T-f-cal - B-f-cal; T-f-fib - B-f-cal; T-f-md - B-f-cal; T-m-fib - B-f-cal; B-f-fib - B-m-cal; B-f-fib - B-m-fib; B-f-fib - T-m-cal; B-f-fib - T-m-md; T-f-fib - B-m-cal; T-m-fib - B-m-cal
TG 51:3	2.1242	0.027232	1.5649	0.037494	B-f-fib - B-f-md; B-f-fib - B-m-md; T-f-cal - B-f-md; T-f-fib - B-f-md; T-m-cal - B-f-md; T-m-fib - B-f-md; T-m-md - B-f-md; T-f-cal - B-m-md; T-f-fib - B-m-md; T-m-cal - B-m-md; T-m-fib - B-m-md; T-m-md - B-m-md
PC 14:0_16:0	2.1188	0.027654	1.5582	0.037925	T-f-cal - B-f-cal; B-f-fib - T-m-md; T-f-cal - B-f-md; T-f-fib - B-f-md; T-f-cal - B-m-cal; T-f-fib - B-m-cal; T-f-cal - B-m-fib; T-f-fib - B-m-fib; T-f-cal - B-m-md; T-f-fib - B-m-md; T-f-cal - T-m-cal; T-f-cal - T-m-fib; T-f-cal - T-m-md; T-f-fib - T-m-md
PC 18:1_22:6	2.1171	0.027783	1.5562	0.037925	B-f-fib - B-f-cal; T-f-cal - B-f-cal; T-f-fib - B-f-cal; B-f-fib - B-f-md; B-f-fib - B-m-fib; B-f-fib - B-m-md; T-f-cal - B-f-md; T-f-fib - B-f-md; T-m-cal - B-f-md; T-m-fib - B-f-md; T-f-cal - B-m-fib; T-f-fib - B-m-fib; T-f-cal - B-m-md; T-f-fib - B-m-md
Cer 18:0;O2/18:0	2.1171	0.027785	1.5562	0.037925	B-f-cal - T-f-md; T-f-cal - B-f-fib; T-f-cal - B-f-md; T-f-fib - B-f-md; T-f-cal - B-m-cal; T-f-fib - B-m-cal; T-f-cal - B-m-md; T-f-fib - B-m-md; T-f-cal - T-f-md; T-f-cal - T-m-fib; T-f-cal - T-m-md; T-f-fib - T-f-md; T-f-fib - T-m-md
TG 41:0	2.0822	0.030671	1.5133	0.041744	B-f-cal - B-m-md; B-f-fib - B-f-md; B-f-fib - B-m-fib; B-f-fib - B-m-md; T-f-fib - B-f-md; T-f-md - B-f-md; T-m-cal - B-f-md; T-m-fib - B-f-md; T-m-md - B-f-md; B-m-cal - B-m-md; T-f-fib - B-m-fib; T-f-md - B-m-fib; T-m-cal - B-m-fib; T-m-fib - B-m-fib; T-m-md - B-m-fib; T-f-cal - B-m-md; T-f-fib - B-m-md; T-f-md - B-m-md; T-m-cal - B-m-md; T-m-fib - B-m-md; T-m-md - B-m-md
TG 53:3	2.0795	0.030911	1.5099	0.041894	B-m-cal - B-f-md; T-f-cal - B-f-md; T-f-fib - B-f-md; T-m-cal - B-f-md; T-m-fib - B-f-md; T-m-md - B-f-md; T-m-cal - B-m-fib; T-f-cal - B-m-md; T-f-fib - B-m-md; T-m-cal - B-m-md; T-m-fib - B-m-md; T-m-md - B-m-md
TG 42:2	2.0789	0.030961	1.5092	0.041894	B-f-cal - B-m-md; B-f-fib - B-m-md; T-f-cal - B-f-md; T-f-fib - B-f-md; T-m-cal - B-f-md; T-m-fib - B-f-md; T-m-md - B-f-md; B-m-cal - B-m-md; T-f-cal - B-m-md; T-f-fib - B-m-md; T-m-cal - B-m-md; T-m-fib - B-m-md; T-m-md - B-m-md
PE 18:0_20:2	2.0779	0.031046	1.508	0.041894	B-f-cal - B-f-md; B-f-fib - B-f-md; B-f-fib - T-f-md; B-m-cal - B-f-md; B-m-fib - B-f-md; B-m-md - B-f-md; T-f-cal - B-f-md; T-f-fib - B-f-md; T-m-cal - B-f-md; T-m-fib - B-f-md; T-m-md - B-f-md; T-m-cal - T-f-md
CL 74:10	2.0764	0.031175	1.5062	0.041949	B-f-fib - B-f-cal; B-f-md - B-f-cal; B-m-md - B-f-cal; T-f-md - B-f-cal; T-m-fib - B-f-cal; T-m-md - B-f-cal; B-f-fib - B-m-cal; B-f-fib - T-m-cal; B-f-md - B-m-cal; T-f-md - B-m-cal; T-m-fib - B-m-cal; T-m-fib - T-m-cal
PC P-16:0_22:4	2.0694	0.031805	1.4975	0.042677	B-f-fib - B-f-cal; T-f-cal - B-f-cal; T-f-fib - B-f-cal; T-m-cal - B-f-cal; T-m-fib - B-f-cal; B-f-fib - B-f-md; T-f-cal - B-f-md; T-f-fib - B-f-md; T-m-cal - B-f-md; T-m-fib - B-f-md; T-f-cal - B-m-fib; T-f-fib - B-m-fib; T-f-cal - B-m-md; T-f-fib - B-m-md
TG 51:2	2.0485	0.033734	1.4719	0.045127	B-f-cal - B-f-md; B-f-cal - B-m-md; B-f-fib - B-m-md; B-m-cal - B-f-md; T-f-cal - B-f-md; T-f-fib - B-f-md; T-m-cal - B-f-md; T-m-fib - B-f-md; T-m-md - B-f-md; B-m-cal - B-m-md; T-m-cal - B-m-fib; T-f-cal - B-m-md; T-f-fib - B-m-md; T-m-cal - B-m-md; T-m-fib - B-m-md; T-m-md - B-m-md
TG 50:1	2.0476	0.033821	1.4708	0.045127	B-f-cal - B-m-md; B-f-fib - B-m-md; T-f-cal - B-f-md; T-f-fib - B-f-md; T-m-cal - B-f-md; T-m-fib - B-f-md; B-m-cal - B-m-md; T-m-cal - B-m-fib; T-f-cal - B-m-md; T-f-fib - B-m-md; T-m-cal - B-m-md; T-m-fib - B-m-md; T-m-md - B-m-md; T-m-cal - T-f-md
GM3 40:1;O2	2.0433	0.034225	1.4657	0.045538	B-f-cal - B-f-md; B-f-cal - B-m-md; B-f-cal - T-f-md; B-f-cal - T-m-fib; B-f-cal - T-m-md; B-f-fib - T-m-md; B-m-cal - T-m-md; B-m-fib - T-m-fib; B-m-fib - T-m-md; T-f-cal - T-m-md; T-m-cal - T-m-md
TG 41:1	2.0332	0.035211	1.4533	0.046718	B-f-cal - B-f-fib; B-f-cal - B-f-md; B-f-cal - B-m-fib; B-f-cal - B-m-md; B-f-cal - T-m-md; T-m-cal - B-f-fib; T-m-cal - B-f-md; B-m-cal - B-m-md; T-m-cal - B-m-fib; T-f-cal - B-m-md; T-f-md - B-m-md; T-m-cal - B-m-md; T-m-fib - B-m-md
PS 16:0_18:0	2.0168	0.036874	1.4333	0.048789	B-f-fib - B-f-cal; B-f-md - B-f-cal; B-m-cal - B-f-cal; B-m-fib - B-f-cal; B-m-md - B-f-cal; T-f-cal - B-f-cal; T-f-fib - B-f-cal; T-m-cal - B-f-cal; T-m-fib - B-f-cal; T-m-md - B-f-cal
PE O-18:0_22:6	2.0143	0.037138	1.4302	0.049002	B-f-fib - B-f-cal; B-m-fib - B-f-cal; B-m-md - B-f-cal; T-f-fib - B-f-cal; T-f-md - B-f-cal; T-m-fib - B-f-cal; B-f-fib - B-f-md; B-f-fib - B-m-cal; B-f-fib - T-f-cal; B-f-fib - T-m-cal; B-f-fib - T-m-md
GM3 42:2;O2	2.0129	0.037278	1.4285	0.04905	B-f-cal - B-f-md; B-f-cal - T-f-md; B-f-cal - T-m-md; B-m-fib - B-f-md; T-f-cal - B-f-md; B-m-cal - T-m-md; B-m-fib - T-f-md; B-m-fib - T-m-md; T-f-cal - T-f-md; T-f-cal - T-m-md; T-f-fib - T-m-md; T-m-cal - T-m-md
