# Supplementary material for: Sex-specific lipidomic signatures in aortic valve disease reflect differential fibro-calcific progression
Source: Nat Commun. 2025 Jun 3;16:5163. doi: 10.1038/s41467-025-60411-2 (PMC12134101; doi:10.1038/s41467-025-60411-2)
Supplement: Supplementary file 7 — Supplementary Data 5 [file 41467_2025_60411_MOESM7_ESM.xlsx]

## Sheet: Supplementary Table 5a
Supplementary Table 5a. Pairwise comparison of significantly regulated lipids (determined by Fold Change (FC) Analysis > 1.5 and T-test P < 0.05) between female versus male sex in TAV tissue at mildly diseased, fibrotic stage and calcific stage
Mildly diseased								Fibrotic								Calcified
Lipid	Class	FC	log2(FC)	p-value	-LOG10(p)	Significance		Lipid	Class	FC	log2(FC)	p-value	-LOG10(p)	Significance		Lipid	Class	FC	log2(FC)	p-value	-LOG10(p)	Significance
PE P_18:0_20:5	PE	1.9586	0.96986	0.0014356	2.843	significant		Cer 32:2;O2	Cer	2.3574	1.2372	0.0093297	2.0301	significant		SM 44:3;O2	SM	1.7417	0.80048	9.3608e-07	6.0287	significant
PC 17:0_18:1	PC	1.6474	0.72021	0.0043068	2.3658	significant		Cer 18:2;O2/23:0	Cer	2.5261	1.3369	0.011425	1.9421	significant		SM 35:2;O2	SM	2.1225	1.0858	1.6675e-06	5.7779	significant
PC 16:0_17:1	PC	1.6835	0.75144	0.0049926	2.3017	significant		SM 32:2;O2	SM	2.3624	1.2402	0.016276	1.7884	significant		SM 32:2;O2	SM	2.045	1.0321	3.2764e-06	5.4846	significant
PE 16:0_20:3	PE	1.6906	0.75756	0.0057941	2.237	significant		SM 39:2;O2	SM	2.1947	1.134	0.016694	1.7774	significant		SM 33:2;O2	SM	2.1101	1.0773	9.8218e-06	5.0078	significant
TG 60:9	TG	0.24794	-2.0119	0.006008	2.2213	significant		SM 36:3;O2	SM	2.4331	1.2828	0.019072	1.7196	significant		SM 33:1;O3	SM	3.0074	1.5885	1.0542e-05	4.9771	significant
TG 62:9	TG	0.3816	-1.3899	0.0061002	2.2147	significant		CE 18:3	CE	3.6691	1.8754	0.021232	1.673	significant		SM 44:4;O2	SM	1.7805	0.8323	1.0848e-05	4.9646	significant
PC 16:0_17:0	PC	1.5168	0.60104	0.012194	1.9138	significant		SM 34:3;O2	SM	2.3102	1.208	0.021953	1.6585	significant		SM 42:2;O3	SM	1.6028	0.68056	1.1355e-05	4.9448	significant
PE 18:2_20:4	PE	1.5234	0.60732	0.024277	1.6148	significant		Cer 16:1;O2/24:1	Cer	2.4847	1.3131	0.024302	1.6144	significant		SM 42:1;O4	SM	1.5817	0.66149	1.3119e-05	4.8821	significant
PC 15:0_16:0	PC	1.6242	0.69973	0.029487	1.5304	significant		phyCer 18:0;O3/24:0;O	phyCer	2.1335	1.0933	0.02484	1.6049	significant		SM 32:1;O3	SM	2.6461	1.4039	1.6718e-05	4.7768	significant
TG 60:8	TG	0.49141	-1.025	0.034059	1.4678	significant		SM 33:2;O2	SM	2.362	1.24	0.025928	1.5862	significant		SM 34:3;O2	SM	1.9015	0.92714	1.942e-05	4.7118	significant
TG 56:6	TG	0.43123	-1.2135	0.035672	1.4477	significant		LPC 16:1	LPC	2.4546	1.2955	0.026023	1.5846	significant		SM 36:2;O3	SM	2.1896	1.1306	3.2596e-05	4.4868	significant
TG 59:7	TG	0.20646	-2.2761	0.039399	1.4045	significant		SM 33:1;O3	SM	2.4343	1.2835	0.026316	1.5798	significant		Hex3Cer 32:1;O2	HexCer	2.1577	1.1095	3.7888e-05	4.4215	significant
TG 58:9	TG	0.27671	-1.8535	0.040538	1.3921	significant		Cer 16:1;O2/24:2	Cer	4.1241	2.0441	0.026579	1.5755	significant		SM 33:1;O2	SM	1.9613	0.97179	3.9367e-05	4.4049	significant
TG 58:7	TG	0.34662	-1.5286	0.041822	1.3786	significant		Cer 19:1;O2/24:1	Cer	2.5778	1.3661	0.027357	1.5629	significant		SM 35:1;O2	SM	1.7435	0.80202	4.4174e-05	4.3548	significant
TG 60:7	TG	0.46847	-1.094	0.042073	1.376	significant		Cer 39:1;O2	Cer	3.7038	1.889	0.027865	1.5549	significant		SM 44:2;O2	SM	1.6076	0.68493	6.331e-05	4.1985	significant
TG 56:7	TG	0.33117	-1.5943	0.043445	1.3621	significant		LPC 17:1	LPC	2.4844	1.3129	0.028055	1.552	significant		SM 31:1;O2	SM	2.3562	1.2365	8.0497e-05	4.0942	significant
DG 36:4	DG	1.5078	0.59246	0.043538	1.3611	significant		SM 32:1;O3	SM	2.6185	1.3887	0.028434	1.5462	significant		SM 32:1;O2	SM	1.7895	0.83957	9.0883e-05	4.0415	significant
TG 56:5	TG	0.40169	-1.3158	0.046592	1.3317	significant		SM 37:2;O2	SM	2.0444	1.0317	0.028677	1.5425	significant		SM 34:2;O3	SM	2.2905	1.1957	0.00011029	3.9575	significant
TG 57:9	TG	0.15046	-2.7326	0.048999	1.3098	significant		SM 35:2;O2	SM	2.2462	1.1675	0.028891	1.5392	significant		SM 36:3;O2	SM	2.0074	1.0053	0.0001202	3.9201	significant
								Cer 18:1;O2/25:1	Cer	2.5469	1.3487	0.030291	1.5187	significant		SM 37:1;O2	SM	1.6401	0.71375	0.00012025	3.9199	significant
								SM 34:1;O4	SM	2.1598	1.1109	0.030826	1.5111	significant		SM 33:0;O2	SM	2.1119	1.0785	0.00014418	3.8411	significant
								SM 31:1;O2	SM	2.7076	1.437	0.031052	1.5079	significant		SM 32:0;O2	SM	1.9514	0.96453	0.00014907	3.8266	significant
								SM 41:2;O2	SM	2.0264	1.0189	0.031526	1.5013	significant		SM 35:0;O2	SM	2.0512	1.0364	0.00019158	3.7176	significant
								LPC 17:0	LPC	1.9903	0.99302	0.032263	1.4913	significant		SM 34:1;O3	SM	2.8202	1.4958	0.00021022	3.6773	significant
								CE 16:1	CE	2.6679	1.4157	0.032504	1.4881	significant		SM 40:1;O3	SM	1.5495	0.63179	0.00021777	3.662	significant
								Cer 17:1;O2/24:1	Cer	3.2087	1.682	0.033026	1.4811	significant		SM 34:2;O2	SM	1.5965	0.6749	0.00027457	3.5613	significant
								Cer 34:2;O2	Cer	2.0213	1.0153	0.033358	1.4768	significant		SM 42:1;O3	SM	1.5016	0.58652	0.00029835	3.5253	significant
								SM 43:3;O2	SM	2.0364	1.026	0.033369	1.4767	significant		SM 28:1;O2	SM	2.3457	1.23	0.00031196	3.5059	significant
								SM 34:2;O3	SM	2.1781	1.1231	0.033498	1.475	significant		SM 39:2;O2	SM	1.7931	0.84247	0.00031264	3.505	significant
								Cer 16:1;O2/22:0	Cer	3.1338	1.6479	0.033702	1.4723	significant		SM 41:2;O2	SM	1.7062	0.77075	0.00038	3.4202	significant
								LPC 18:1	LPC	2.5107	1.3281	0.034133	1.4668	significant		SM 39:1;O2	SM	1.8163	0.86098	0.00043457	3.3619	significant
								Cer 33:1;O2	Cer	4.0004	2.0001	0.035025	1.4556	significant		SM 43:1;O2	SM	1.8468	0.885	0.00045719	3.3399	significant
								CE 17:1	CE	2.6351	1.3978	0.035614	1.4484	significant		SM 37:2;O2	SM	1.7225	0.78453	0.00048273	3.3163	significant
								SM 28:1;O2	SM	2.5125	1.3291	0.035632	1.4482	significant		SM 41:1;O2	SM	1.5954	0.67391	0.00049752	3.3032	significant
								Cer 19:1;O2/22:0	Cer	3.0618	1.6144	0.036092	1.4426	significant		SM 35:1;O3	SM	2.0371	1.0265	0.00067393	3.1714	significant
								CE 22:6	CE	2.0187	1.0134	0.036512	1.4376	significant		LPE 20:4	LPE	1.5417	0.62448	0.00067932	3.1679	significant
								PC 18:0_20:5	PC	1.502	0.58691	0.036522	1.4374	significant		Cer 39:1;O2	Cer	2.5068	1.3259	0.00070336	3.1528	significant
								PI 16:0_16:1	PI	2.1675	1.116	0.037095	1.4307	significant		SM 43:3;O2	SM	1.8222	0.8657	0.00073997	3.1308	significant
								Cer 18:1;O2/23:0	Cer	2.3754	1.2482	0.037241	1.429	significant		LPC 14:0	LPC	2.1926	1.1326	0.00075428	3.1225	significant
								Cer 18:2;O2/20:0	Cer	2.4554	1.2959	0.037671	1.424	significant		Cer 18:1;O2/23:0	Cer	1.8413	0.88071	0.00079323	3.1006	significant
								SM 43:2;O2	SM	1.9767	0.98309	0.037963	1.4206	significant		Cer 17:1;O2/24:1	Cer	2.685	1.4249	0.00080938	3.0918	significant
								SM 37:1;O2	SM	1.9631	0.97316	0.03801	1.4201	significant		Cer 18:1;O2/25:1	Cer	2.191	1.1316	0.00083499	3.0783	significant
								SM 34:2;O2	SM	1.9798	0.98536	0.038509	1.4144	significant		SM 34:0;O4	SM	1.7974	0.84591	0.0009203	3.0361	significant
								SM 40:2;O2	SM	1.8417	0.88102	0.038629	1.4131	significant		Cer 44:3;O2	Cer	2.7453	1.457	0.00093771	3.0279	significant
								SM 36:2;O3	SM	2.0727	1.0515	0.039032	1.4086	significant		SM 30:0;O2	SM	1.9937	0.99543	0.0010095	2.9959	significant
								Hex3Cer 32:1;O2	HexCer	2.3785	1.25	0.039217	1.4065	significant		SM 43:2;O2	SM	1.7563	0.81255	0.0012566	2.9008	significant
								Cer 18:1;O2/19:0	Cer	2.7156	1.4413	0.039287	1.4058	significant		Hex1Cer 36:1;O2	HexCer	1.8279	0.87017	0.001322	2.8788	significant
								LPE 16:0	LPE	2.1373	1.0958	0.039924	1.3988	significant		LPC 16:1	LPC	2.1328	1.0928	0.0013381	2.8735	significant
								SM 36:1;O3	SM	2.5615	1.357	0.040775	1.3896	significant		CE 18:3	CE	2.4006	1.2634	0.0014129	2.8499	significant
								CE 20:3	CE	2.5927	1.3744	0.041132	1.3858	significant		SM 36:1;O3	SM	2.5645	1.3587	0.0015576	2.8075	significant
								PC O_16:0_18:1	PC	1.5877	0.66696	0.041297	1.3841	significant		LPE 22:4	LPE	1.6807	0.74903	0.0016549	2.7812	significant
								LPC 14:0	LPC	2.7753	1.4727	0.041499	1.382	significant		SM 42:3;O3	SM	1.6829	0.75096	0.002129	2.6718	significant
								LPC 18:0	LPC	1.7987	0.84695	0.041627	1.3806	significant		Cer 16:1;O2/24:0	Cer	2.1493	1.1039	0.0021342	2.6708	significant
								SM 39:1;O2	SM	2.2668	1.1807	0.041999	1.3768	significant		Cer 18:2;O2/24:0	Cer	1.7683	0.82238	0.002532	2.5965	significant
								SM 34:1;O3	SM	2.3405	1.2268	0.042146	1.3752	significant		Cer 19:1;O2/24:1	Cer	1.9847	0.98895	0.0027632	2.5586	significant
								Cer 18:2;O2/22:0	Cer	2.4192	1.2745	0.042154	1.3752	significant		SM 40:0;O2	SM	1.7466	0.80455	0.0032961	2.482	significant
								SM 32:1;O2	SM	2.3288	1.2196	0.043753	1.359	significant		SM 34:1;O4	SM	2.038	1.0272	0.0036384	2.4391	significant
								LPC 16:0	LPC	1.7696	0.82346	0.043787	1.3587	significant		Hex1Cer 41:1;O2	HexCer	1.8409	0.88038	0.0036752	2.4347	significant
								SM 42:1;O4	SM	1.777	0.82947	0.045508	1.3419	significant		PC 18:0_20:5	PC	1.5989	0.67708	0.0040009	2.3978	significant
								SM 33:1;O2	SM	2.316	1.2116	0.045623	1.3408	significant		deoxyCer 18:0;O/23:0	deoxyCer	2.2579	1.175	0.0040519	2.3923	significant
								Hex1Cer 32:1;O2	HexCer	2.9163	1.5441	0.046564	1.332	significant		LPC 17:1	LPC	2.0179	1.0129	0.0040606	2.3914	significant
								SM 38:2;O2	SM	1.8213	0.86499	0.047715	1.3213	significant		Cer 18:1;O2/26:1	Cer	2.0439	1.0313	0.0041853	2.3783	significant
								Cer 19:1;O2/24:0	Cer	2.5434	1.3468	0.048201	1.3169	significant		Cer 18:2;O2/24:1	Cer	1.7934	0.84273	0.0045987	2.3374	significant
								Cer 36:2;O2	Cer	3.1131	1.6383	0.049099	1.3089	significant		Cer 19:1;O2/22:0	Cer	2.0299	1.0214	0.0048033	2.3185	significant
								CE 22:5	CE	2.3061	1.2055	0.049571	1.3048	significant		Hex1Cer 38:1;O2	HexCer	1.6281	0.70316	0.0048574	2.3136	significant
								Cer 16:1;O2/24:0	Cer	2.8596	1.5158	0.049964	1.3013	significant		deoxyCer 19:0;O/24:0	deoxyCer	2.15	1.1044	0.0050527	2.2965	significant
																CE 22:5	CE	1.919	0.94034	0.0052076	2.2834	significant
																SM 38:0;O2	SM	1.606	0.68347	0.0052642	2.2787	significant
																SM 44:1;O2	SM	1.7399	0.79904	0.0053008	2.2757	significant
																dhCer 18:0;O2/20:0	dhCer	1.6915	0.75832	0.005864	2.2318	significant
																Cer 18:1;O2/19:0	Cer	2.2918	1.1965	0.0059056	2.2287	significant
																SM 32:0;O3	SM	1.5628	0.64415	0.0064721	2.189	significant
																dhCer 18:0;O2/23:0	dhCer	1.7708	0.82441	0.0067405	2.1713	significant
																LPC 18:1	LPC	1.7479	0.8056	0.0069997	2.1549	significant
																CE 22:6	CE	1.6451	0.71819	0.0075664	2.1211	significant
																Cer 18:1;O2/22:0	Cer	2.2001	1.1376	0.0077805	2.109	significant
																PI 17:0_18:2	PI	1.6805	0.7489	0.0081686	2.0879	significant
																Hex1Cer 42:1;O2	HexCer	1.7837	0.83486	0.0085764	2.0667	significant
																PI 16:0_22:6	PI	1.562	0.64343	0.0087004	2.0605	significant
																PC 15:0_16:0	PC	1.5258	0.60958	0.0087736	2.0568	significant
																Cer 18:1;O2/24:0	Cer	2.0554	1.0394	0.0090371	2.044	significant
																Cer 18:2;O2/24:2	Cer	1.7552	0.81166	0.0092144	2.0355	significant
																deoxyCer 20:0;O/22:0	deoxyCer	2.1978	1.1361	0.0094306	2.0255	significant
																Cer 18:1;O2/24:1	Cer	1.9895	0.99243	0.0095673	2.0192	significant
																PC 16:0_19:1	PC	1.5634	0.64469	0.0097092	2.0128	significant
																TG 60:9	TG	0.45996	-1.1204	0.01003	1.9987	significant
																Cer 18:2;O2/23:0	Cer	1.8034	0.85075	0.010039	1.9983	significant
																PC 15:0_18:1	PC	1.7484	0.806	0.010315	1.9865	significant
																SM 52:2;O3	SM	1.6622	0.73311	0.010645	1.9728	significant
																TG 58:8	TG	0.4306	-1.2156	0.011611	1.9351	significant
																dhCer 18:0;O2/22:0	dhCer	1.7663	0.82072	0.013061	1.884	significant
																TG 58:9	TG	0.42291	-1.2416	0.013469	1.8707	significant
																TG 56:8	TG	0.39814	-1.3286	0.014168	1.8487	significant
																TG 57:7	TG	0.47874	-1.0627	0.014663	1.8338	significant
																Hex2Cer 18:2;O2/16:0	HexCer	1.608	0.68525	0.015593	1.8071	significant
																LPC 18:2	LPC	1.7421	0.80086	0.015777	1.802	significant
																PC 16:0_20:5	PC	1.7198	0.78222	0.017229	1.7637	significant
																TG 56:7	TG	0.45141	-1.1475	0.018602	1.7304	significant
																SM 52:3;O3	SM	1.5947	0.67329	0.018935	1.7227	significant
																LPC 20:4	LPC	1.933	0.95082	0.019035	1.7205	significant
																deoxyCer 18:1;O/26:1	deoxyCer	2.7811	1.4757	0.019379	1.7127	significant
																Cer 19:1;O2/24:0	Cer	1.711	0.7748	0.020146	1.6958	significant
																deoxyCer 17:0;O/24:0	deoxyCer	2.2063	1.1416	0.020221	1.6942	significant
																Cer 16:1;O2/22:0	Cer	2.1944	1.1338	0.020489	1.6885	significant
																SM 50:2;O3	SM	1.6723	0.74186	0.020489	1.6885	significant
																deoxyCer 18:1;O/23:0	deoxyCer	2.0741	1.0525	0.020552	1.6871	significant
																LPC 17:0	LPC	1.6927	0.75932	0.0216	1.6655	significant
																deoxyCer 18:1;O/24:0	deoxyCer	2.168	1.1164	0.021869	1.6602	significant
																dhCer 18:0;O2/24:0	dhCer	1.6422	0.71566	0.02201	1.6574	significant
																TG 57:9	TG	0.40002	-1.3218	0.022052	1.6566	significant
																CE 20:5	CE	1.6498	0.72233	0.022161	1.6544	significant
																TG 58:7	TG	0.45801	-1.1266	0.022637	1.6452	significant
																TG 56:9	TG	0.50972	-0.97223	0.022746	1.6431	significant
																TG 54:4	TG	0.51591	-0.95482	0.023071	1.6369	significant
																PI 16:0_16:1	PI	1.8835	0.9134	0.023772	1.6239	significant
																TG 54:5	TG	0.49041	-1.0279	0.023931	1.621	significant
																TG 59:7	TG	0.42771	-1.2253	0.024074	1.6185	significant
																Cer 17:1;O2/20:0	Cer	2.7472	1.458	0.024802	1.6055	significant
																SM 54:2;O3	SM	1.5591	0.64074	0.025212	1.5984	significant
																TG 60:7	TG	0.54449	-0.87703	0.025362	1.5958	significant
																Cer 18:1;O2/26:0	Cer	1.9002	0.92618	0.025414	1.5949	significant
																TG 55:4	TG	0.46695	-1.0987	0.026446	1.5776	significant
																LPC 22:5	LPC	2.1021	1.0718	0.027499	1.5607	significant
																TG 54:8	TG	0.49395	-1.0176	0.027705	1.5574	significant
																TG 54:7	TG	0.45895	-1.1236	0.028045	1.5521	significant
																Cer 18:2;O2/22:0	Cer	1.8734	0.90562	0.028152	1.5505	significant
																TG 55:7	TG	0.50412	-0.98816	0.028207	1.5496	significant
																Hex1Cer 33:1;O2	HexCer	1.9463	0.96076	0.028453	1.5459	significant
																deoxyCer 18:1;O/24:1	deoxyCer	2.1124	1.0789	0.028768	1.5411	significant
																deoxyCer 18:1;O/22:0	deoxyCer	2.0894	1.0631	0.029043	1.537	significant
																CE 17:1	CE	2.0184	1.0132	0.030381	1.5174	significant
																TG 54:6	TG	0.45879	-1.1241	0.0305	1.5157	significant
																TG 52:8	TG	0.33117	-1.5943	0.031498	1.5017	significant
																PC 16:0_20:3	PC	1.5534	0.63542	0.031823	1.4973	significant
																PC 14:0_16:0	PC	1.5044	0.58917	0.032218	1.4919	significant
																Hex1Cer 18:1;O2/25:0	HexCer	1.5981	0.67635	0.032984	1.4817	significant
																TG 53:4	TG	0.50141	-0.99595	0.033141	1.4796	significant
																CE 20:3	CE	1.8258	0.86855	0.033272	1.4779	significant
																PC 16:1_16:1	PC	1.6554	0.72717	0.033425	1.4759	significant
																PC 18:0_20:3	PC	1.571	0.6517	0.034439	1.4629	significant
																PC 16:1_18:2	PC	1.537	0.62011	0.035174	1.4538	significant
																dhCer 18:0;O2/18:0	dhCer	1.9857	0.98967	0.035371	1.4514	significant
																Cer 33:1;O2	Cer	3.1742	1.6664	0.035822	1.4459	significant
																Cer 18:1;O2/20:0	Cer	2.0481	1.0343	0.036904	1.4329	significant
																PC 17:0_18:1	PC	1.6492	0.72178	0.037574	1.4251	significant
																PC 16:0_18:3	PC	1.876	0.90767	0.037641	1.4243	significant
																Cer 35:1;O2	Cer	3.6599	1.8718	0.037726	1.4234	significant
																TG 56:5	TG	0.50067	-0.99807	0.038263	1.4172	significant
																TG 56:6	TG	0.57238	-0.80494	0.039141	1.4074	significant
																TG 52:4	TG	0.52909	-0.9184	0.041079	1.3864	significant
																LPC 20:3	LPC	2.0202	1.0145	0.041833	1.3785	significant
																PC 16:0_17:0	PC	1.5589	0.64056	0.042716	1.3694	significant
																TG 50:7	TG	0.32918	-1.6031	0.043772	1.3588	significant
																TG 52:7	TG	0.44678	-1.1624	0.044929	1.3475	significant
																deoxyCer 18:0;O/24:1	deoxyCer	2.2389	1.1628	0.046212	1.3352	significant
																LPE 18:2	LPE	1.5421	0.62489	0.047158	1.3264	significant
																deoxyCer 18:0;O/22:0	deoxyCer	1.9323	0.95035	0.047837	1.3202	significant
																TG 57:6	TG	0.52966	-0.91687	0.048015	1.3186	significant
																TG 58:6	TG	0.46968	-1.0903	0.048136	1.3175	significant
																Cer 16:1;O2/24:1	Cer	2.0762	1.054	0.048491	1.3143	significant
																CE 22:4	CE	1.6216	0.69746	0.048738	1.3121	significant

## Sheet: Supplementary Table 5b
Supplementary Table 5b. Pairwise comparison of significantly regulated lipids (determined by Fold Change (FC) Analysis > 1.5 and T-test P < 0.05) between TAV versus BAV morphology at mildly diseased, fibrotic and calcific stage diseased, fibrotic stage and calcific stage
Mildly diseased								Fibrotic								Calcified
Lipid	Class	FC	log2(FC)	p-value	-LOG10(p)	Significance		Lipid	Class	FC	log2(FC)	p-value	-LOG10(p)	Significance		Lipid	Class	FC	log2(FC)	p-value	-LOG10(p)	Significance
PE P-20:0_22:6	PE	1.6621	0.733	0.0026689	2.5737	significant		TG 60:9	TG	2.7334	1.4507	0.010394	1.9832	significant		Cer 19:0;O/24:0	Cer	2.0343	1.0245	0.006973	2.1566	significant
Cer 44:3;O2	Cer	0.44541	-1.1668	0.0072598	2.1391	significant		TG 58:8	TG	3.0665	1.6166	0.011625	1.9346	significant		TG 8:0_8:0_8:0	TG	0.5746	-0.79937	0.0076127	2.1185	significant
Hex2Cer 18:1;O2/24:0	HexCer	0.39479	-1.3408	0.0075278	2.1233	significant		TG 58:9	TG	3.2166	1.6856	0.012999	1.8861	significant		TG 57:6	TG	1.9372	0.95395	0.010661	1.9722	significant
Hex2Cer 18:1;O2/22:0	HexCer	0.47084	-1.0867	0.010668	1.9719	significant		TG 60:7	TG	2.3951	1.2601	0.013482	1.8702	significant		Cer 18:1;O/20:0	Cer	2.0392	1.028	0.013348	1.8746	significant
GM3 42:1;O2	GM3	0.55286	-0.85501	0.010974	1.9596	significant		TG 58:7	TG	2.5304	1.3394	0.01404	1.8526	significant		Cer 18:0;O/23:0	Cer	1.9942	0.99579	0.013771	1.861	significant
SM 34:1;O4	SM	0.42997	-1.2177	0.016367	1.786	significant		TG 57:9	TG	3.7938	1.9236	0.015352	1.8138	significant		Cer 20:0;O/22:0	Cer	1.9645	0.97417	0.013931	1.856	significant
GM3 42:2;O2	GM3	0.58719	-0.76811	0.016655	1.7785	significant		TG 56:7	TG	2.5335	1.3411	0.015399	1.8125	significant		TG 56:6	TG	1.676	0.74506	0.015263	1.8163	significant
Hex2Cer 18:1;O2/24:2	HexCer	0.53732	-0.89615	0.016938	1.7711	significant		TG 56:8	TG	3.2047	1.6802	0.015501	1.8096	significant		Cer 18:1;O/23:0	Cer	1.9323	0.95033	0.016018	1.7954	significant
Cer 18:2;O2/24:1	Cer	0.6012	-0.73408	0.019396	1.7123	significant		TG 58:6	TG	2.4376	1.2855	0.016485	1.7829	significant		Cer 18:1;O/22:0	Cer	2.0178	1.0128	0.016307	1.7876	significant
Hex2Cer 18:1;O2/20:0	HexCer	0.36246	-1.4641	0.021426	1.6691	significant		TG 56:9	TG	3.0828	1.6243	0.01697	1.7703	significant		TG 55:5	TG	1.6831	0.75109	0.018577	1.731	significant
SM 42:1;O2	SM	0.61354	-0.70478	0.022912	1.6399	significant		TG 55:7	TG	2.8188	1.4951	0.017768	1.7504	significant		SM 36:0;O2	SM	1.5316	0.61501	0.01888	1.724	significant
Cer 18:0;O2/16:0	Cer	0.57862	-0.78932	0.023448	1.6299	significant		SM 42:3;O3	SM	1.6986	0.76434	0.018158	1.7409	significant		Cer 19:1;O2/24:1	Cer	1.5478	0.63023	0.020098	1.6968	significant
LPE 22:4	LPE	0.58746	-0.76744	0.02555	1.5926	significant		TG 59:7	TG	3.0108	1.5902	0.018799	1.7259	significant		TG 57:7	TG	1.7979	0.84631	0.02281	1.6419	significant
Cer 18:2;O2/24:0	Cer	0.60222	-0.73164	0.025995	1.5851	significant		LPE 22:6	LPE	1.5345	0.61774	0.018911	1.7233	significant		TG 59:7	TG	2.0579	1.0412	0.023045	1.6374	significant
Cer 18:1;O2/24:0	Cer	0.49294	-1.0205	0.026026	1.5846	significant		TG 54:7	TG	3.0408	1.6044	0.020533	1.6875	significant		Cer 18:1;O/24:0	Cer	1.8798	0.91055	0.024482	1.6112	significant
Hex2Cer 18:1;O2/24:1	HexCer	0.58239	-0.77995	0.026091	1.5835	significant		TG 54:8	TG	3.4441	1.7841	0.021727	1.663	significant		TG 10:0_8:0_8:0	TG	0.59432	-0.7507	0.025687	1.5903	significant
SM 44:4;O2	SM	0.58575	-0.77164	0.026903	1.5702	significant		TG 52:8	TG	7.1169	2.8312	0.021841	1.6607	significant		TG 58:7	TG	1.8313	0.87287	0.02611	1.5832	significant
SM 44:3;O2	SM	0.58755	-0.76721	0.027748	1.5568	significant		TG 57:7	TG	2.445	1.2898	0.025205	1.5985	significant		TG 53:6	TG	1.8761	0.90773	0.027458	1.5613	significant
Cer 18:1;O2/24:1	Cer	0.55221	-0.85671	0.029254	1.5338	significant		TG 54:6	TG	2.4069	1.2672	0.02693	1.5698	significant		TG 56:9	TG	1.7659	0.82041	0.027612	1.5589	significant
Cer 34:1;O2	Cer	0.61171	-0.70909	0.029752	1.5265	significant		TG 53:6	TG	3.1658	1.6626	0.026969	1.5691	significant		TG 52:7	TG	2.0807	1.0571	0.027673	1.5579	significant
GM3 44:2;O2	GM3	0.62331	-0.68197	0.030296	1.5186	significant		TG 55:6	TG	2.2217	1.1517	0.027766	1.5565	significant		TG 50:6	TG	2.5454	1.3479	0.028242	1.5491	significant
Cer 18:1;O2/22:0	Cer	0.47953	-1.0603	0.030325	1.5182	significant		TG 57:6	TG	2.174	1.1204	0.027843	1.5553	significant		TG 50:7	TG	2.7775	1.4738	0.02848	1.5455	significant
Hex1Cer 18:1;O2/22:0	HexCer	0.5126	-0.96409	0.03224	1.4916	significant		TG 52:7	TG	3.9232	1.972	0.030188	1.5202	significant		TG 52:8	TG	2.7328	1.4504	0.028833	1.5401	significant
Cer 18:0;O3/24:0	Cer	0.61197	-0.70846	0.034001	1.4685	significant		TG 56:5	TG	1.899	0.92526	0.031152	1.5065	significant		TG 60:9	TG	1.7635	0.81841	0.028935	1.5386	significant
SM 44:1;O2	SM	0.65777	-0.60435	0.034062	1.4677	significant		TG 56:6	TG	1.8132	0.85857	0.031286	1.5047	significant		TG 53:5	TG	1.6439	0.71711	0.029552	1.5294	significant
Hex1Cer 42:1;O2	HexCer	0.43323	-1.2068	0.034491	1.4623	significant		TG 50:7	TG	7.9641	2.9935	0.031358	1.5037	significant		TG 10:0_10:0_8:0	TG	0.30475	-1.7143	0.030627	1.5139	significant
LPC 20:0	LPC	0.55144	-0.85873	0.03642	1.4387	significant		TG 52:6	TG	2.887	1.5296	0.031396	1.5031	significant		TG 56:5	TG	1.7056	0.77024	0.030937	1.5095	significant
SM 35:1;O3	SM	0.51646	-0.95327	0.03709	1.4307	significant		TG 60:8	TG	1.5125	0.59697	0.033088	1.4803	significant		GM3 34:0;O2	GM3	1.6991	0.76476	0.030983	1.5089	significant
Cer 18:0;O3/24:1	Cer	0.57384	-0.80127	0.038073	1.4194	significant		TG 46:4	TG	3.9396	1.9781	0.03397	1.4689	significant		TG 56:7	TG	1.8291	0.87113	0.03154	1.5011	significant
Cer 18:1;O2/26:1	Cer	0.52507	-0.92942	0.03865	1.4129	significant		TG 54:5	TG	2.1271	1.0889	0.035446	1.4504	significant		Cer 18:1;O/24:1	Cer	1.8321	0.87346	0.031847	1.4969	significant
SM 34:1;O3	SM	0.61544	-0.70032	0.038911	1.4099	significant		TG 55:5	TG	1.9275	0.94671	0.035762	1.4466	significant		Cer 18:1;O/18:0	Cer	2.1446	1.1007	0.032861	1.4833	significant
SM 34:2;O3	SM	0.62971	-0.66724	0.043727	1.3593	significant		TG 55:4	TG	2.7553	1.4622	0.036398	1.4389	significant		TG 58:6	TG	1.8251	0.86797	0.036973	1.4321	significant
GM3 44:1;O2	GM3	0.65227	-0.61646	0.044109	1.3555	significant		PE 18:0_22:5	PE	0.59026	-0.76057	0.037225	1.4292	significant		TG 58:9	TG	1.8134	0.85873	0.038272	1.4171	significant
Cer 18:1;O2/20:0	Cer	0.5286	-0.91975	0.047043	1.3275	significant		TG 44:4	TG	4.6601	2.2203	0.037693	1.4237	significant		TG 52:6	TG	1.8483	0.88616	0.038801	1.4112	significant
								TG 47:3	TG	3.4313	1.7788	0.037858	1.4218	significant		TG 58:8	TG	1.7544	0.811	0.042004	1.3767	significant
								TG 44:3	TG	4.2144	2.0753	0.038169	1.4183	significant		CE 20:5	CE	1.5454	0.62798	0.042652	1.3701	significant
								TG 50:5	TG	2.8052	1.4881	0.038191	1.418	significant		TG 50:5	TG	1.7957	0.84456	0.042693	1.3696	significant
								TG 46:3	TG	3.3378	1.7389	0.038548	1.414	significant		TG 54:8	TG	1.7553	0.81173	0.042706	1.3695	significant
								TG 40:2	TG	3.9981	1.9993	0.038738	1.4119	significant		TG 56:8	TG	1.8886	0.91732	0.042919	1.3673	significant
								TG 62:9	TG	1.5192	0.60333	0.038854	1.4106	significant		SM 35:0;O2	SM	1.5068	0.59152	0.043541	1.3611	significant
								TG 51:5	TG	2.5625	1.3575	0.039776	1.4004	significant		TG 54:7	TG	1.7769	0.82932	0.045284	1.3441	significant
								TG 53:5	TG	2.1478	1.1029	0.040027	1.3976	significant		TG 51:5	TG	1.6106	0.68759	0.04568	1.3403	significant
								TG 54:4	TG	1.9286	0.94755	0.04101	1.3871	significant		TG 54:6	TG	1.7246	0.7863	0.046718	1.3305	significant
								TG 50:6	TG	3.9807	1.993	0.041432	1.3827	significant
								TG 48:4	TG	2.9554	1.5634	0.041514	1.3818	significant
								TG 48:3	TG	2.8033	1.4871	0.041588	1.381	significant
								TG 44:2	TG	3.2679	1.7084	0.042001	1.3767	significant
								TG 50:3	TG	2.2634	1.1785	0.042173	1.375	significant
								TG 53:4	TG	2.5598	1.356	0.043644	1.3601	significant
								TG 52:5	TG	2.3363	1.2243	0.044119	1.3554	significant
								TG 50:4	TG	2.6626	1.4128	0.044598	1.3507	significant
								TG 46:2	TG	2.8673	1.5197	0.045309	1.3438	significant
								TG 52:4	TG	2.0586	1.0416	0.045776	1.3394	significant
								TG 45:2	TG	3.1501	1.6554	0.046577	1.3318	significant
								TG 49:3	TG	2.694	1.4297	0.046919	1.3287	significant
								TG 42:2	TG	2.8839	1.528	0.047816	1.3204	significant
								TG 47:2	TG	2.6945	1.43	0.049012	1.3097	significant
								Hex2Cer 18:2;O2/22:0	HexCer	1.5848	0.6643	0.04903	1.3095	significant
