# Supplementary material for: Sex-specific lipidomic signatures in aortic valve disease reflect differential fibro-calcific progression
Source: Nat Commun. 2025 Jun 3;16:5163. doi: 10.1038/s41467-025-60411-2 (PMC12134101; doi:10.1038/s41467-025-60411-2)
Supplement: Supplementary file 8 — Supplementary Data 6 [file 41467_2025_60411_MOESM8_ESM.xlsx]

## Sheet: Supplementary Data Table 6
Supplementary Table 6 | Internal standard mixtures (ISTD) used for qHPTLC lipid class specific quantification.
Calibration curves were built to roughly estimate the composition and relative abundance of aortic valve (AV) lipids in order to design ISTD mixture tailored to the lipid subclasses and their endogenous quantities in human AV lipidome.
Apolar lipid ISTD used for qHPTLC lipid class specific quantification.
ISTD	Loaded amount [nmol]
TG 18:0/18:0/18:0	11.2	5.6	2.8	1.4	0.7	0.4
FA18:0	28.4	14.2	7.1	3.6	1.8	0.9
Cholesterol	38.6	19.3	9.7	4.8	2.4	1.2
DG 16:0/16:0/0:0	16	8	4	2	1	0.5
DG 16:0/0:0/16:0	16	8	4	2	1	0.5
MG 18:0/0:0/0:0	35.8	17.9	9	4.5	2.2	1.1
Polar lipid ISTD used for qHPTLC lipid class specific quantification.
ISTD	Loaded amount [nmol]
TG 18:0/18:0/18:0	11.2	5.6	2.8	1.4	0.7	0.4
DG 16:0/16:0/0:0	16	8	4	2	1	0.5
PG 16:0/18:1	13.4	6.7	3.3	1.7	0.8	0.4
PE 16:0/18:1	13.9	7	3.5	1.7	0.9	0.4
PI 16:0/18:1	12	6	3	1.5	0.7	0.4
PS 16:0/18:1	13.1	6.6	3.3	1.6	0.8	0.4
LPE 18:1	20.9	10.4	5.2	2.6	1.3	0.7
PC 16:0/18:1	13.2	6.6	3.3	1.6	0.8	0.4
SM 18:1;O2/16:0	14.2	7.1	3.6	1.8	0.9	0.4
LPC 18:1	19.2	9.6	4.8	2.4	1.2	0.6
