# Supplementary material for: Sex-specific lipidomic signatures in aortic valve disease reflect differential fibro-calcific progression
Source: Nat Commun. 2025 Jun 3;16:5163. doi: 10.1038/s41467-025-60411-2 (PMC12134101; doi:10.1038/s41467-025-60411-2)
Supplement: Supplementary file 16 — Source Data [file 41467_2025_60411_MOESM16_ESM.xlsx]

## Sheet: Fig. 1a - Distribution plot
Source Data Fig.1a Quantitative distribution of lipid subclasses and corresponding molecular species in mildly diseased human TAVs of elderly individuals.
Supplementary Data 3 serves as source data for Figure 1a.

## Sheet: Fig.1b - UMAP
Source Data Fig.1b UMAP topological comparison of aortic valve, plamsa and liver lipidome.
Values for plasma and liver were calculated from reported values by Lange et al. (DOI: 10.1016/j.xcrm.2021.100407) and Vvedenskaya et al. (DOI: 10.1016/j.jlr.2021.100104), respectively.
Lipid	Sample	UMAP1	UMAP2
CE 14:0	Plasma	12.7163	-1.80103
CE 16:0	AorticValve	8.29108	-4.06186
CE 16:0	Liver	12.8034	15.6281
CE 16:0	Plasma	8.37642	-3.5732
CE 16:1	AorticValve	9.06147	-2.83954
CE 16:1	Liver	12.8209	15.4845
CE 16:1	Plasma	8.6739	-3.35672
CE 16:2	Plasma	12.4976	-1.76005
CE 17:1	AorticValve	12.3951	-1.60904
CE 18:0	AorticValve	12.2434	-1.40436
CE 18:0	Plasma	12.4237	-1.64051
CE 18:1	AorticValve	8.42623	-7.75899
CE 18:1	Liver	8.09356	-6.74737
CE 18:1	Plasma	8.40745	-7.76599
CE 18:2	AorticValve	8.41153	-7.38129
CE 18:2	Liver	7.95399	-7.63284
CE 18:2	Plasma	8.35519	-7.48756
CE 18:3	AorticValve	8.44334	-3.77233
CE 18:3	Liver	12.6276	16.1761
CE 18:3	Plasma	8.19153	-4.18749
CE 20:1	Liver	12.8505	15.5775
CE 20:1	Plasma	12.5793	-1.81555
CE 20:2	Liver	12.8812	15.4394
CE 20:2	Plasma	12.6021	-1.67972
CE 20:3	AorticValve	8.08699	-5.61235
CE 20:3	Liver	12.5813	16.2213
CE 20:3	Plasma	8.48789	-3.83092
CE 20:4	AorticValve	8.44438	-7.57015
CE 20:4	Liver	12.1337	-1.25589
CE 20:4	Plasma	7.9804	-7.03434
CE 20:5	AorticValve	8.19779	-6.85051
CE 20:5	Liver	12.7733	15.5325
CE 22:2	Liver	12.7958	15.5997
CE 22:4	AorticValve	12.0862	-1.265
CE 22:4	Liver	12.7561	15.4753
CE 22:4	Plasma	12.6458	-1.67901
CE 22:5	AorticValve	9.80317	-1.69552
CE 22:5	Liver	12.73	15.572
CE 22:5	Plasma	12.5064	-1.75592
CE 22:6	AorticValve	8.0574	-6.95782
CE 22:6	Liver	12.729	15.68
CE 22:6	Plasma	9.89631	-1.76058
CE 24:4	AorticValve	12.3052	-1.41389
CE 24:5	AorticValve	12.4048	-1.50688
TG 24:0	AorticValve	8.84978	9.14727
TG 24:0	Plasma	9.74951	11.0203
TG 26:0	AorticValve	8.77945	9.2192
TG 26:0	Plasma	9.6751	11.0055
TG 28:0	AorticValve	8.82948	9.29706
TG 28:0	Plasma	9.80375	10.9926
TG 30:0	Plasma	9.88674	11.2513
TG 32:0	Plasma	9.74642	11.1206
TG 34:0	AorticValve	8.72417	9.24522
TG 34:0	Plasma	9.74029	11.0256
TG 36:0	AorticValve	8.94408	9.10815
TG 36:0	Plasma	9.71779	11.0432
TG 36:1	Plasma	9.88246	11.6489
TG 38:0	AorticValve	8.90016	9.14503
TG 38:1	Plasma	9.96329	11.7538
TG 40:0	AorticValve	9.00286	9.0569
TG 40:0	Plasma	9.76212	11.0402
TG 40:1	AorticValve	8.57553	8.91322
TG 40:1	Plasma	10.0228	11.6325
TG 40:2	AorticValve	8.30438	8.60231
TG 40:2	Plasma	9.92362	12.1513
TG 41:0	AorticValve	8.88049	9.17434
TG 41:0	Plasma	9.92224	11.1816
TG 41:1	AorticValve	8.68685	9.01672
TG 41:1	Plasma	9.99475	11.6002
TG 42:0	AorticValve	8.9375	8.64591
TG 42:0	Plasma	9.5467	11.0486
TG 42:1	AorticValve	8.73578	8.56343
TG 42:1	Plasma	9.67465	11.5217
TG 42:2	AorticValve	8.32017	8.46596
TG 42:2	Plasma	9.99253	12.1921
TG 43:0	AorticValve	8.84186	9.01288
TG 43:0	Plasma	9.96285	11.1495
TG 43:1	AorticValve	8.6513	8.99975
TG 43:1	Plasma	10.0755	11.5244
TG 44:0	AorticValve	9.10974	8.09084
TG 44:0	Plasma	9.19728	10.2404
TG 44:1	AorticValve	9.36215	7.4337
TG 44:1	Plasma	8.86904	9.50849
TG 44:2	AorticValve	8.95609	7.8289
TG 44:2	Plasma	9.61417	12.0677
TG 44:3	AorticValve	8.16863	8.24482
TG 44:3	Plasma	9.98444	12.7238
TG 44:4	AorticValve	7.68278	7.96714
TG 45:0	AorticValve	8.88376	8.93431
TG 45:0	Plasma	9.98246	11.0751
TG 45:1	AorticValve	8.67978	8.7593
TG 45:1	Plasma	9.86208	11.5043
TG 45:2	AorticValve	8.35281	8.53425
TG 45:2	Plasma	9.91124	11.9854
TG 46:0	AorticValve	9.56148	7.29395
TG 46:0	Plasma	8.73036	8.87062
TG 46:1	AorticValve	10.2739	6.63878
TG 46:1	Plasma	9.92586	6.93372
TG 46:2	AorticValve	9.95606	6.82745
TG 46:2	Plasma	9.08458	7.63664
TG 46:3	AorticValve	8.65963	7.63618
TG 46:3	Plasma	9.82818	12.5157
TG 46:4	AorticValve	7.79534	8.00392
TG 46:4	Plasma	9.90183	13.027
TG 47:0	AorticValve	8.93891	8.69
TG 47:0	Plasma	9.50864	10.9318
TG 47:1	AorticValve	9.03661	8.15385
TG 47:1	Plasma	8.9458	9.6864
TG 47:2	AorticValve	8.5216	8.33466
TG 47:2	Plasma	9.74908	12.0797
TG 47:3	AorticValve	8.13549	8.25956
TG 47:3	Plasma	9.92591	12.6524
TG 48:0	AorticValve	10.0417	6.84314
TG 48:0	Liver	10.2022	18.9423
TG 48:0	Plasma	9.68031	7.08795
TG 48:1	AorticValve	9.39214	-1.85954
TG 48:1	Liver	8.32381	-3.96686
TG 48:1	Plasma	9.54491	-1.34824
TG 48:2	AorticValve	9.52697	-1.51276
TG 48:2	Liver	9.38382	-1.71432
TG 48:2	Plasma	9.65334	-1.24752
TG 48:3	AorticValve	10.1557	6.77668
TG 48:3	Liver	11.5521	16.9582
TG 48:3	Plasma	9.00606	7.52381
TG 48:4	AorticValve	8.49988	7.56705
TG 48:4	Plasma	9.85944	12.9079
TG 49:0	Plasma	9.95942	11.2199
TG 49:1	AorticValve	9.78841	7.03859
TG 49:1	Plasma	9.32722	7.6452
TG 49:2	AorticValve	9.40926	7.31206
TG 49:2	Plasma	8.61326	8.21799
TG 49:3	AorticValve	8.26415	8.02206
TG 49:3	Plasma	9.74598	12.558
TG 49:4	Plasma	9.8311	13.0444
TG 50:0	Plasma	9.5037	7.36281
TG 50:1	AorticValve	8.73708	-3.50586
TG 50:1	Liver	7.94746	-7.26678
TG 50:1	Plasma	8.52818	-3.65819
TG 50:2	AorticValve	8.14971	-4.25046
TG 50:2	Liver	8.08235	-7.74304
TG 50:2	Plasma	8.28159	-3.97243
TG 50:3	AorticValve	9.3285	-2.07433
TG 50:3	Liver	8.08699	-5.98981
TG 50:3	Plasma	9.48408	-1.53171
TG 50:4	AorticValve	10.2521	6.64786
TG 50:4	Liver	10.9084	15.0471
TG 50:4	Plasma	8.54613	7.57654
TG 50:5	AorticValve	8.53046	7.43358
TG 50:5	Liver	10.5125	18.89
TG 50:5	Plasma	9.8163	13.2643
TG 50:6	AorticValve	7.40585	7.70061
TG 50:6	Plasma	9.96072	13.7476
TG 50:7	AorticValve	7.11205	7.37519
TG 51:0	Plasma	10.1858	11.1306
TG 51:1	Plasma	9.07179	7.99542
TG 51:2	AorticValve	10.4994	6.321
TG 51:2	Plasma	10.1774	6.81422
TG 51:3	AorticValve	9.68393	6.90708
TG 51:3	Plasma	8.34085	8.04588
TG 51:4	AorticValve	8.13564	7.73077
TG 51:4	Plasma	9.7946	12.8017
TG 51:5	AorticValve	7.5399	7.89066
TG 51:5	Plasma	10.008	13.3273
TG 52:0	Plasma	9.15253	10.264
TG 52:1	Plasma	9.6049	-1.4644
TG 52:2	AorticValve	8.08568	-6.27089
TG 52:2	Liver	8.54622	-7.68354
TG 52:2	Plasma	7.98259	-6.66481
TG 52:3	AorticValve	8.12655	-5.80708
TG 52:3	Liver	8.52628	-7.62186
TG 52:3	Plasma	8.1672	-5.52316
TG 52:4	AorticValve	8.90616	-3.18427
TG 52:4	Liver	7.86457	-7.22506
TG 52:4	Plasma	9.26607	-2.11975
TG 52:5	AorticValve	10.5554	6.22442
TG 52:5	Liver	9.44302	6.90951
TG 52:5	Plasma	7.90644	7.55597
TG 52:6	AorticValve	8.80844	7.20201
TG 52:6	Liver	10.695	18.6661
TG 52:6	Plasma	9.68666	13.5247
TG 52:7	AorticValve	7.20254	7.46801
TG 52:7	Plasma	9.93445	14.0801
TG 52:8	AorticValve	7.00962	7.24013
TG 53:0	Plasma	10.2679	11.3096
TG 53:1	Plasma	9.82304	11.5948
TG 53:2	Plasma	9.15678	7.60167
TG 53:3	AorticValve	9.81101	6.90219
TG 53:3	Plasma	8.40907	8.01619
TG 53:4	AorticValve	8.54867	7.51542
TG 53:4	Plasma	9.61311	12.6322
TG 53:5	AorticValve	8.02778	7.65096
TG 53:5	Plasma	9.90781	13.4246
TG 53:6	AorticValve	7.25719	7.72748
TG 54:0	Plasma	10.313	11.2812
TG 54:1	Plasma	8.78383	8.6227
TG 54:2	Liver	9.16219	-2.27059
TG 54:2	Plasma	9.68003	-1.23215
TG 54:3	AorticValve	8.3819	-3.8822
TG 54:3	Liver	7.91173	-7.42103
TG 54:3	Plasma	8.90092	-3.09191
TG 54:4	AorticValve	8.77974	-3.40297
TG 54:4	Liver	8.0876	-7.06563
TG 54:4	Plasma	10.5635	6.18859
TG 54:5	AorticValve	9.41632	-1.77756
TG 54:5	Liver	8.22542	-4.35815
TG 54:5	Plasma	10.0464	6.78333
TG 54:6	AorticValve	10.6593	6.08514
TG 54:6	Liver	9.65892	13.381
TG 54:6	Plasma	7.26019	7.87416
TG 54:7	AorticValve	9.09747	7.09703
TG 54:7	Liver	10.8875	18.435
TG 54:7	Plasma	9.60985	13.9325
TG 54:8	AorticValve	7.13959	7.25769
TG 54:8	Plasma	9.63512	14.1789
TG 55:1	Plasma	10.3004	11.6166
TG 55:2	Plasma	10.1052	12.2027
TG 55:3	Plasma	10.0549	12.4401
TG 55:4	AorticValve	8.08689	8.02639
TG 55:4	Plasma	10.199	13.0162
TG 55:5	AorticValve	8.01874	7.67174
TG 55:5	Plasma	10.0281	13.3765
TG 55:6	AorticValve	7.42123	7.70743
TG 55:6	Plasma	10.0083	13.6246
TG 55:7	AorticValve	7.22482	7.51273
TG 55:7	Plasma	9.86372	13.9457
TG 56:0	Plasma	10.386	11.2534
TG 56:1	Plasma	10.3204	11.6806
TG 56:2	Liver	10.4391	18.8184
TG 56:2	Plasma	9.55461	12.0513
TG 56:3	Liver	11.4273	17.3252
TG 56:3	Plasma	9.3889	12.2678
TG 56:4	Liver	11.5287	17.0916
TG 56:4	Plasma	9.64276	12.639
TG 56:5	AorticValve	10.5177	6.3075
TG 56:5	Liver	10.6323	14.5489
TG 56:5	Plasma	9.29439	12.7463
TG 56:6	AorticValve	10.6274	6.12489
TG 56:6	Liver	10.0032	18.9581
TG 56:6	Plasma	7.27795	8.07155
TG 56:7	AorticValve	10.4402	6.34094
TG 56:7	Liver	10.5508	18.749
TG 56:7	Plasma	9.37924	13.2848
TG 56:8	AorticValve	9.19723	6.94143
TG 56:8	Liver	10.6313	18.8189
TG 56:8	Plasma	9.56939	13.9439
TG 56:9	AorticValve	7.33349	7.24555
TG 56:9	Plasma	9.51685	14.3024
TG 57:3	Plasma	10.2806	12.4522
TG 57:6	AorticValve	7.50183	7.76406
TG 57:7	AorticValve	7.15929	7.71093
TG 57:9	AorticValve	7.03643	7.27713
TG 58:0	Plasma	10.4055	11.3736
TG 58:1	Plasma	10.3056	11.5028
TG 58:10	Plasma	9.56027	14.1811
TG 58:2	Liver	10.333	18.8828
TG 58:2	Plasma	10.3463	12.0892
TG 58:3	Liver	10.4763	18.7975
TG 58:3	Plasma	10.1531	12.5031
TG 58:4	Liver	10.2377	18.9773
TG 58:4	Plasma	10.152	12.7961
TG 58:5	Liver	10.3537	18.9387
TG 58:5	Plasma	10.0491	13.2364
TG 58:6	AorticValve	9.02186	7.10941
TG 58:6	Liver	10.6876	18.6918
TG 58:6	Plasma	9.9978	13.5397
TG 58:7	AorticValve	9.12118	6.95574
TG 58:7	Plasma	9.91291	13.8809
TG 58:8	AorticValve	9.12235	6.98008
TG 58:8	Liver	9.90424	19.0371
TG 58:8	Plasma	9.76862	14.1359
TG 58:9	AorticValve	7.77677	7.2203
TG 58:9	Plasma	9.57784	14.2166
TG 59:7	AorticValve	7.26069	7.69852
TG 60:10	Plasma	9.36676	14.3765
TG 60:11	Plasma	9.49578	14.2759
TG 60:12	Plasma	9.38828	14.3374
TG 60:2	Liver	10.0504	18.8826
TG 60:3	Liver	9.96291	19.0116
TG 60:3	Plasma	10.2423	12.4993
TG 60:4	Liver	10.0999	19.1637
TG 60:4	Plasma	10.1334	12.8089
TG 60:5	Liver	10.0764	18.9492
TG 60:7	AorticValve	7.32819	7.57517
TG 60:7	Liver	9.89043	19.0412
TG 60:8	AorticValve	7.12336	7.366
TG 60:8	Liver	9.78782	19.1092
TG 60:9	AorticValve	7.01569	7.36677
TG 60:9	Liver	9.90425	18.9863
TG 60:9	Plasma	9.66454	14.1075
TG 62:9	AorticValve	7.02877	7.43398
DG 30:0	Plasma	12.2168	7.16539
DG 30:1	Plasma	12.8094	8.36216
DG 30:2	Plasma	12.9507	8.45285
DG 31:0	Plasma	12.7698	8.19689
DG 32:0	AorticValve	12.4754	7.757
DG 32:0	Plasma	12.4698	7.63602
DG 32:1	AorticValve	12.6189	7.71899
DG 32:1	Liver	10.3609	18.3097
DG 32:1	Plasma	12.6303	7.71226
DG 32:2	Plasma	12.9397	8.41663
DG 33:1	AorticValve	12.6622	7.72517
DG 33:1	Plasma	12.8348	8.33475
DG 34:0	AorticValve	12.4299	7.76073
DG 34:1	AorticValve	12.1531	7.17584
DG 34:1	Liver	10.9106	14.7315
DG 34:1	Plasma	11.1345	6.69849
DG 34:2	AorticValve	12.0763	7.08614
DG 34:2	Liver	10.9994	15.138
DG 34:2	Plasma	12.4944	7.34326
DG 34:3	AorticValve	12.8033	7.48493
DG 34:3	Liver	10.3288	18.3641
DG 34:3	Plasma	12.907	8.48087
DG 34:4	Liver	10.2901	18.3267
DG 35:2	Plasma	12.8182	8.54351
DG 36:1	AorticValve	12.3532	7.46894
DG 36:1	Liver	10.3737	18.2667
DG 36:2	AorticValve	11.6014	6.90393
DG 36:2	Liver	11.0824	15.3178
DG 36:2	Plasma	11.3034	6.80672
DG 36:3	AorticValve	11.9637	7.04237
DG 36:3	Liver	11.6967	16.9394
DG 36:3	Plasma	12.8599	7.5677
DG 36:4	AorticValve	12.4604	7.20665
DG 36:4	Liver	11.6046	17.1127
DG 36:4	Plasma	13.036	8.48705
DG 36:5	AorticValve	13.0192	7.26136
DG 36:5	Liver	10.4109	18.2831
DG 36:5	Plasma	13.0626	8.41183
DG 37:4	AorticValve	12.9005	7.45084
DG 38:2	AorticValve	12.5954	7.69262
DG 38:4	AorticValve	10.7372	6.00076
DG 38:4	Liver	10.7811	14.2977
DG 38:5	AorticValve	12.577	7.16019
DG 38:5	Liver	10.5452	18.3205
DG 38:5	Plasma	13.1311	8.45006
DG 38:6	AorticValve	12.7824	7.2441
DG 38:6	Liver	10.8407	18.2536
DG 38:6	Plasma	13.0526	8.29834
DG 40:4	AorticValve	12.7848	7.35717
DG 40:5	AorticValve	12.9455	7.31969
DG 40:6	AorticValve	12.9778	7.32851
DG 40:6	Liver	10.5477	18.4452
DG 42:5	Plasma	12.7943	7.1996
DG 42:6	Plasma	13.0981	7.51457
DG 42:7	Plasma	12.703	7.12692
PC 28:0	Plasma	15.0134	-5.73262
PC 30:0	AorticValve	14.2952	-4.55968
PC 30:0	Liver	12.8271	17.5419
PC 30:0	Plasma	14.4601	-4.69065
PC 30:1	Plasma	15.0346	-5.87699
PC 31:0	AorticValve	14.3716	-4.79134
PC 31:0	Plasma	14.9172	-5.89264
PC 32:0	AorticValve	9.39069	-2.37716
PC 32:0	Liver	10.6382	-0.940179
PC 32:0	Plasma	9.63965	-2.00204
PC 32:1	AorticValve	10.8044	-0.885637
PC 32:1	Liver	8.53301	-3.7827
PC 32:1	Plasma	9.69118	-1.97379
PC 32:2	AorticValve	14.6374	-4.9346
PC 32:2	Plasma	14.7784	-5.47551
PC 33:0	AorticValve	14.4163	-4.8338
PC 33:0	Plasma	14.9294	-5.86239
PC 33:1	AorticValve	14.3563	-4.53132
PC 33:1	Plasma	14.3691	-4.34587
PC 33:2	AorticValve	14.6319	-5.07624
PC 33:2	Plasma	14.7053	-5.50857
PC 34:0	AorticValve	14.2654	-4.16768
PC 34:0	Plasma	14.5039	-4.93267
PC 34:1	AorticValve	8.18853	-4.3542
PC 34:1	Liver	8.38402	-7.71756
PC 34:1	Plasma	8.1573	-7.71527
PC 34:2	AorticValve	8.44907	-3.8696
PC 34:2	Liver	8.47683	-7.55879
PC 34:2	Plasma	7.94288	-7.25829
PC 34:3	AorticValve	14.7199	-4.83855
PC 34:3	Liver	9.42137	-2.36609
PC 34:3	Plasma	14.7599	-4.90058
PC 34:4	Liver	12.6875	17.3814
PC 34:4	Plasma	14.8395	-5.71178
PC 35:1	AorticValve	14.5486	-4.54036
PC 35:1	Plasma	14.3883	-4.54414
PC 35:2	AorticValve	14.5117	-4.70564
PC 35:2	Plasma	14.3389	-4.257
PC 35:3	Plasma	14.8428	-5.72675
PC 35:4	Plasma	15.0073	-5.79971
PC 36:1	AorticValve	9.80051	-1.85856
PC 36:1	Plasma	8.1902	-4.22586
PC 36:2	AorticValve	8.75812	-3.48455
PC 36:2	Liver	8.06029	-7.66389
PC 36:2	Plasma	8.091	-6.69461
PC 36:3	AorticValve	9.88856	-1.89053
PC 36:3	Liver	8.03636	-7.0854
PC 36:3	Plasma	8.75192	-3.51536
PC 36:4	AorticValve	8.80527	-3.48631
PC 36:4	Liver	8.3955	-7.83749
PC 36:4	Plasma	8.58155	-3.72027
PC 36:5	AorticValve	14.7183	-4.54885
PC 36:5	Liver	8.64473	-3.68723
PC 36:5	Plasma	14.8678	-5.06392
PC 36:6	Liver	12.7905	17.6808
PC 37:2	Plasma	14.9412	-5.83085
PC 37:4	AorticValve	14.7784	-4.68239
PC 37:4	Plasma	14.818	-5.74642
PC 38:1	Plasma	15.0056	-5.84979
PC 38:2	AorticValve	14.6527	-4.82334
PC 38:2	Plasma	14.5706	-4.62343
PC 38:3	AorticValve	14.1927	-4.03073
PC 38:3	Liver	11.3968	15.8946
PC 38:3	Plasma	10.8599	-0.84589
PC 38:4	AorticValve	9.20336	-2.7418
PC 38:4	Liver	8.0643	-6.89682
PC 38:4	Plasma	9.736	-1.83707
PC 38:5	AorticValve	10.6697	-0.986041
PC 38:5	Liver	8.28256	-4.20458
PC 38:5	Plasma	10.5272	-1.0879
PC 38:6	AorticValve	10.2032	-1.32029
PC 38:6	Liver	7.95229	-7.18875
PC 38:6	Plasma	10.2206	-1.3144
PC 38:7	Liver	12.7333	17.4186
PC 40:4	AorticValve	14.7772	-4.84719
PC 40:4	Liver	12.74	17.489
PC 40:4	Plasma	14.8715	-5.75277
PC 40:5	AorticValve	14.7794	-4.72135
PC 40:5	Liver	12.4015	17.1872
PC 40:5	Plasma	14.8604	-5.65759
PC 40:6	AorticValve	14.5175	-4.25637
PC 40:6	Liver	10.7272	-1.02794
PC 40:6	Plasma	14.9054	-4.90193
PC 40:7	AorticValve	14.9369	-5.02078
PC 40:7	Liver	12.235	17.1077
PC 40:7	Plasma	14.9592	-5.77515
PC 40:8	AorticValve	14.9651	-5.15068
PC 40:8	Plasma	14.9757	-5.72873
PC 42:2	Liver	12.8376	17.6703
PC 42:4	Liver	12.8786	17.7167
PC 42:5	Liver	12.8282	17.6854
PC 44:4	Liver	12.8347	17.7546
PC O-32:0	AorticValve	11.1802	1.12059
PC O-32:0	Liver	13.4498	17.5502
PC O-32:0	Plasma	11.0726	1.30717
PC O-34:0	AorticValve	11.1925	1.22724
PC O-34:1	AorticValve	10.9711	0.818757
PC O-34:1	Liver	13.5465	17.568
PC O-34:2	AorticValve	11.1675	1.25167
PC O-34:2	Plasma	11.3081	1.14601
PC O-36:1	Liver	13.7783	17.8863
PC O-36:2	Liver	13.688	17.8205
PC O-36:3	Liver	13.7952	17.9036
PC O-36:4	AorticValve	11.2051	1.00664
PC O-36:4	Liver	13.2983	17.488
PC O-36:4	Plasma	11.2267	1.27378
PC O-36:5	Liver	13.8069	17.7846
PC O-38:4	AorticValve	11.2598	1.13705
PC O-38:4	Liver	13.7155	17.6804
PC O-38:4	Plasma	11.3416	1.17729
PC O-38:5	Liver	12.7285	17.1108
PC O-38:6	Liver	13.815	17.6928
PC O-38:6	Plasma	11.5695	1.16315
PC O-40:5	Liver	13.7548	17.755
PC O-40:6	Liver	13.8467	17.6643
PC P-32:0	AorticValve	10.0439	1.0333
PC P-34:1	AorticValve	10.0934	1.31051
PC P-34:1	Plasma	9.91747	1.67546
PC P-34:2	AorticValve	10.0557	1.4877
PC P-34:2	Plasma	10.0421	1.42203
PC P-36:2	Plasma	9.54432	2.2745
PC P-36:4	AorticValve	10.7995	-0.405088
PC P-36:4	Plasma	9.97851	1.90346
PC P-38:4	AorticValve	10.1132	1.54076
PC P-38:4	Plasma	9.88781	1.90762
PE 32:0	AorticValve	16.0609	-0.0535298
PE 33:1	Plasma	16.7733	-0.071676
PE 34:0	AorticValve	16.0728	0.0680829
PE 34:1	AorticValve	15.5189	-0.184724
PE 34:1	Liver	11.3908	-0.528052
PE 34:1	Plasma	16.8313	-0.119454
PE 34:2	AorticValve	15.805	-0.104148
PE 34:2	Liver	8.0907	-5.5202
PE 34:2	Plasma	16.7988	-0.056445
PE 34:3	Liver	11.9683	17.6378
PE 36:1	AorticValve	11.317	-0.628673
PE 36:1	Liver	11.1735	15.5436
PE 36:1	Plasma	16.7327	0.0676478
PE 36:2	AorticValve	15.1925	-0.267297
PE 36:2	Liver	8.06498	-6.60086
PE 36:2	Plasma	16.6362	-0.0285576
PE 36:3	AorticValve	15.8146	-0.0595693
PE 36:3	Liver	15.8872	0.00330725
PE 36:3	Plasma	16.9099	0.0277269
PE 36:4	AorticValve	15.6955	-0.148205
PE 36:4	Liver	8.1168	-6.72347
PE 36:4	Plasma	16.8719	-0.0860465
PE 36:5	AorticValve	16.2449	-0.273622
PE 36:5	Liver	11.7995	16.8574
PE 36:6	Liver	12.2856	18.2952
PE 38:1	AorticValve	16.2724	-0.180424
PE 38:1	Liver	12.2812	18.3658
PE 38:2	AorticValve	16.0704	0.024056
PE 38:2	Liver	12.1034	17.9657
PE 38:3	AorticValve	15.9941	-0.0899419
PE 38:3	Plasma	16.7976	-0.0209769
PE 38:4	AorticValve	9.81961	-1.64947
PE 38:4	Liver	8.27365	-7.86271
PE 38:4	Plasma	15.9442	-0.173628
PE 38:5	AorticValve	15.6976	-0.125157
PE 38:5	Liver	8.12912	-5.65505
PE 38:5	Plasma	16.6662	-0.220324
PE 38:6	AorticValve	16.3248	-0.22267
PE 38:6	Liver	7.947	-7.61694
PE 38:6	Plasma	16.5471	-0.133091
PE 40:2	AorticValve	16.0931	-0.0578232
PE 40:4	AorticValve	15.6493	-0.248465
PE 40:5	AorticValve	16.1222	-0.157789
PE 40:5	Liver	12.2322	18.2529
PE 40:6	Liver	8.04493	-5.5628
PE 40:6	Plasma	16.5988	-0.222916
PE 40:7	AorticValve	16.1736	-0.281676
PE 40:7	Liver	16.5884	-0.329496
PE 40:8	Liver	12.2671	18.2189
PE 42:1	AorticValve	16.2711	-0.127746
PE 42:2	AorticValve	16.2144	-0.0846504
PE 42:7	Liver	12.0937	18.1095
PE 44:7	Liver	12.3658	18.3099
PE O-34:2	Liver	13.3778	18.0464
PE O-34:3	Liver	13.5246	18.2901
PE O-36:2	Liver	13.4391	18.1503
PE O-36:3	Liver	13.475	18.1945
PE O-36:4	Liver	13.4902	18.3079
PE O-36:5	Liver	11.2612	16.0577
PE O-38:4	Liver	13.4671	18.3577
PE O-38:5	Liver	12.2794	0.967895
PE O-38:6	Liver	12.0879	16.8998
PE O-38:7	Liver	13.2582	17.9668
PE O-40:4	AorticValve	12.0304	0.880044
PE O-40:4	Liver	13.5734	18.2684
PE O-40:5	Liver	13.5203	18.318
PE O-40:6	AorticValve	12.0131	0.90822
PE P-30:6	Plasma	12.5914	0.731061
PE P-32:0	AorticValve	12.5966	0.520526
PE P-34:0	AorticValve	12.6358	0.514087
PE P-34:1	AorticValve	11.5592	-0.151905
PE P-34:2	AorticValve	12.3829	0.747494
PE P-34:2	Plasma	12.571	0.713263
PE P-36:1	AorticValve	11.9024	0.067073
PE P-36:2	AorticValve	12.4016	0.476741
PE P-36:2	Plasma	12.5929	0.663056
PE P-36:3	AorticValve	12.3957	0.602081
PE P-36:4	AorticValve	9.43121	-2.28167
PE P-36:4	Plasma	12.4033	0.614414
PE P-36:5	AorticValve	12.4974	0.623908
PE P-38:3	AorticValve	12.2539	0.641245
PE P-38:4	AorticValve	8.63599	-3.82492
PE P-38:4	Plasma	12.3735	0.713585
PE P-38:5	AorticValve	9.83306	-1.77726
PE P-38:6	AorticValve	11.4853	-0.257029
PE P-38:6	Plasma	12.5707	0.682016
PE P-40:4	AorticValve	11.8418	-0.0186158
PE P-40:5	AorticValve	12.0289	0.171461
PE P-40:6	AorticValve	11.584	-0.161426
PE P-42:5	AorticValve	12.3639	0.565617
PE P-42:6	AorticValve	12.4497	0.613889
PI 32:0	AorticValve	2.2286	7.95034
PI 32:0	Liver	12.7112	18.7229
PI 32:1	AorticValve	2.01675	7.79751
PI 32:1	Liver	12.7606	18.7431
PI 32:1	Plasma	2.42863	7.6707
PI 34:0	Liver	12.1363	18.0299
PI 34:1	AorticValve	1.98272	8.04627
PI 34:1	Liver	11.3258	16.2617
PI 34:1	Plasma	2.22883	7.93916
PI 34:2	AorticValve	2.0377	7.91045
PI 34:2	Liver	11.3366	16.5003
PI 34:2	Plasma	2.43293	7.78732
PI 35:2	AorticValve	2.16225	7.99208
PI 36:1	AorticValve	2.0379	8.1128
PI 36:1	Liver	12.0321	17.6955
PI 36:1	Plasma	2.30597	7.70887
PI 36:2	AorticValve	1.83003	8.05302
PI 36:2	Liver	8.81537	-3.64162
PI 36:2	Plasma	2.0983	7.81124
PI 36:3	Liver	11.4491	16.7077
PI 36:3	Plasma	2.50995	7.74805
PI 36:4	AorticValve	1.84901	7.83049
PI 36:4	Liver	11.15	15.7755
PI 36:4	Plasma	2.49664	7.83108
PI 37:4	AorticValve	1.96519	7.7085
PI 38:3	AorticValve	2.09154	7.93571
PI 38:3	Liver	12.6132	18.6783
PI 38:3	Plasma	2.40619	7.81024
PI 38:4	AorticValve	9.52455	-1.81952
PI 38:4	Liver	8.1548	-7.76287
PI 38:4	Plasma	2.14077	8.01236
PI 38:5	AorticValve	1.92316	7.89056
PI 38:5	Liver	11.3944	16.4448
PI 38:6	AorticValve	1.88646	7.86035
PI 38:6	Liver	12.5274	18.5091
PI 40:4	AorticValve	2.01127	7.79894
PI 40:4	Liver	12.661	18.7377
PI 40:5	AorticValve	2.02631	7.80536
PI 40:5	Liver	11.762	17.3083
PI 40:6	AorticValve	1.8818	7.80062
PI 40:6	Liver	11.1842	16.1822
PI 40:6	Plasma	2.39471	7.80256
PI 40:7	Liver	12.6865	18.6947
PI 40:8	AorticValve	1.95722	7.81921
PG 30:0	Plasma	16.204	0.411854
PG 31:0	Plasma	16.3918	0.406986
PG 32:0	Liver	12.2338	18.6686
PG 32:0	Plasma	16.4575	0.346752
PG 32:1	Liver	12.1979	18.6184
PG 32:2	Liver	12.3287	18.615
PG 34:0	Liver	12.2817	18.6788
PG 34:1	AorticValve	16.2763	0.390555
PG 34:1	Liver	11.4947	16.463
PG 34:2	Liver	11.9527	17.9229
PG 34:3	Liver	12.2558	18.6419
PG 34:4	Liver	12.2983	18.6864
PG 36:1	Liver	11.9333	17.7395
PG 36:2	AorticValve	16.2067	0.55973
PG 36:2	Liver	16.1755	0.480907
PG 36:3	Liver	11.1542	15.5942
PG 36:4	Liver	11.8641	17.4667
PG 38:4	Liver	12.23	18.5747
PG 38:5	AorticValve	16.1493	0.612658
PG 38:5	Liver	12.0894	18.3829
PG 38:6	Liver	12.0919	18.4587
PG 40:5	AorticValve	16.1386	0.554208
PG 40:6	AorticValve	16.1852	0.616845
PG 40:7	AorticValve	16.281	0.512944
PG 40:8	AorticValve	16.0239	0.683503
PG 40:8	Liver	11.9899	18.06
LPC 14:0	AorticValve	14.1574	-2.01763
LPC 14:0	Plasma	14.1106	-1.66502
LPC 15:0	Plasma	14.238	-2.01947
LPC 16:0	AorticValve	10.3975	-1.14896
LPC 16:0	Liver	11.4	15.9464
LPC 16:0	Plasma	14.1684	-1.91389
LPC 16:1	AorticValve	13.8639	-1.65058
LPC 16:1	Liver	13.7597	16.327
LPC 16:1	Plasma	7.8622	-7.54109
LPC 17:0	AorticValve	14.2089	-1.98284
LPC 17:0	Plasma	13.9092	-1.91876
LPC 17:1	AorticValve	13.9298	-1.70738
LPC 17:1	Plasma	13.9355	-1.63607
LPC 18:0	AorticValve	11.2337	-0.23742
LPC 18:0	Liver	12.6138	16.8035
LPC 18:0	Plasma	14.0462	-1.58154
LPC 18:1	AorticValve	13.6703	-1.75468
LPC 18:1	Liver	13.2449	16.6043
LPC 18:1	Plasma	8.07771	-5.74353
LPC 18:2	AorticValve	13.6442	-1.57327
LPC 18:2	Liver	13.261	16.4811
LPC 18:2	Plasma	9.37986	-2.48898
LPC 18:3	Liver	13.6718	16.4653
LPC 18:3	Plasma	9.63386	-2.18123
LPC 20:0	AorticValve	14.3615	-1.89863
LPC 20:1	AorticValve	13.8099	-1.78778
LPC 20:1	Plasma	14.1241	-1.55067
LPC 20:2	AorticValve	13.7986	-1.56592
LPC 20:3	AorticValve	13.677	-1.33863
LPC 20:3	Liver	13.6678	16.3864
LPC 20:3	Plasma	13.7074	-1.18032
LPC 20:4	AorticValve	13.5785	-1.21316
LPC 20:4	Liver	13.6009	16.3753
LPC 20:4	Plasma	13.6893	-1.19308
LPC 22:3	Liver	13.6314	16.3524
LPC 22:4	AorticValve	13.7499	-1.06578
LPC 22:4	Liver	13.8053	16.4866
LPC 22:5	AorticValve	13.5706	-1.14614
LPC 22:5	Liver	13.742	16.4977
LPC 22:5	Plasma	13.4793	-1.29025
LPC 22:6	AorticValve	13.5426	-1.20829
LPC 22:6	Liver	13.8241	16.4981
LPC 22:6	Plasma	13.5304	-1.04172
LPC 24:1	AorticValve	13.8832	-1.75659
LPC O-16:0	AorticValve	14.1825	-1.94823
LPC O-18:0	AorticValve	14.2751	-2.0793
LPC O-20:0	AorticValve	14.1803	-2.0798
LPC P-16:0	AorticValve	14.1453	-2.00052
LPC P-18:0	AorticValve	14.1282	-2.02771
LPE 16:0	AorticValve	13.42	0.935335
LPE 16:0	Liver	13.3193	16.1431
LPE 16:0	Plasma	13.3667	0.869261
LPE 16:1	Liver	13.9028	15.8397
LPE 18:0	AorticValve	13.3384	0.90742
LPE 18:0	Liver	12.7281	16.5379
LPE 18:0	Plasma	13.3467	0.933553
LPE 18:1	AorticValve	13.4312	0.959213
LPE 18:1	Liver	13.6469	15.9929
LPE 18:2	AorticValve	13.2651	0.821434
LPE 18:2	Liver	13.7996	15.7954
LPE 18:2	Plasma	13.1957	0.74034
LPE 20:0	Liver	13.7606	16.0561
LPE 20:1	Liver	13.7867	15.8829
LPE 20:2	Liver	13.9044	15.7442
LPE 20:3	Liver	13.8591	15.8951
LPE 20:4	AorticValve	13.1598	0.721733
LPE 20:4	Liver	12.3506	16.7038
LPE 20:4	Plasma	13.089	0.682628
LPE 22:4	AorticValve	13.0813	0.608038
LPE 22:4	Liver	13.8254	15.8048
LPE 22:5	Liver	13.7265	15.8843
LPE 22:6	AorticValve	13.1056	0.669511
LPE 22:6	Liver	13.5076	15.9853
LPE P-16:0	AorticValve	13.3143	0.936787
LPE P-18:0	AorticValve	13.4926	1.04108
SM 28:1;O2	AorticValve	9.12557	1.856
SM 30:0;O2	AorticValve	8.70938	1.49813
SM 30:1;O2	Plasma	8.97145	2.44688
SM 31:1;O2	AorticValve	9.04628	1.79354
SM 32:0;O2	AorticValve	8.72765	1.33509
SM 32:0;O3	AorticValve	8.642	1.42519
SM 32:1;O2	AorticValve	10.6554	-0.221164
SM 32:1;O2	Liver	12.7427	16.9692
SM 32:1;O2	Plasma	10.6135	-0.153011
SM 32:1;O3	AorticValve	9.02183	1.87431
SM 32:2;O2	AorticValve	9.67402	1.99179
SM 32:2;O2	Plasma	9.07062	2.54796
SM 33:0;O2	AorticValve	8.65515	1.3817
SM 33:1;O2	AorticValve	10.3306	0.377728
SM 33:1;O2	Liver	12.9619	16.9955
SM 33:1;O2	Plasma	8.97173	2.51936
SM 33:1;O3	AorticValve	9.01303	2.02633
SM 33:2;O2	AorticValve	9.61262	2.01495
SM 33:2;O2	Plasma	9.14644	2.65123
SM 34:0;O2	AorticValve	10.5324	-0.844103
SM 34:0;O3	AorticValve	8.66766	1.38634
SM 34:0;O4	AorticValve	8.62178	1.40775
SM 34:1;O2	AorticValve	8.07995	-5.65107
SM 34:1;O2	Liver	8.17325	-5.68979
SM 34:1;O3	AorticValve	9.50543	1.33476
SM 34:1;O4	AorticValve	8.90177	2.01899
SM 34:2;O2	AorticValve	10.6518	-0.272899
SM 34:2;O2	Plasma	10.6191	-0.548889
SM 34:2;O3	AorticValve	9.52212	2.12147
SM 34:3;O2	AorticValve	9.82453	2.17537
SM 35:0;O2	AorticValve	8.75432	1.38069
SM 35:1;O2	AorticValve	10.3645	0.28048
SM 35:1;O2	Liver	13.1416	17.1318
SM 35:1;O3	AorticValve	9.08488	1.88565
SM 35:2;O2	AorticValve	9.61328	1.87861
SM 36:0;O2	AorticValve	9.79025	0.858725
SM 36:1;O2	AorticValve	9.08773	-2.91917
SM 36:1;O2	Liver	8.92775	1.86878
SM 36:1;O3	AorticValve	8.87476	1.85892
SM 36:2;O2	AorticValve	10.4375	-1.1488
SM 36:2;O2	Liver	13.112	17.0033
SM 36:2;O3	AorticValve	9.57888	2.08681
SM 36:3;O2	AorticValve	9.84931	2.21543
SM 36:3;O2	Plasma	9.18597	2.43918
SM 37:1;O2	AorticValve	9.49843	1.11675
SM 37:2;O2	AorticValve	9.56916	1.81768
SM 38:0;O2	AorticValve	9.20057	1.23469
SM 38:1;O2	AorticValve	10.4354	-1.20278
SM 38:1;O2	Liver	8.9837	2.87139
SM 38:2;O2	AorticValve	9.89861	0.971597
SM 38:2;O2	Liver	13.2526	17.1975
SM 39:1;O2	AorticValve	9.95377	0.749628
SM 39:1;O2	Liver	12.6788	16.9121
SM 39:2;O2	AorticValve	9.54458	1.79889
SM 40:0;O2	AorticValve	9.29497	1.24244
SM 40:1;O2	AorticValve	9.4362	-2.4953
SM 40:1;O2	Liver	9.60584	-2.04504
SM 40:1;O3	AorticValve	8.92951	1.72179
SM 40:2;O2	AorticValve	10.4045	-1.16715
SM 40:2;O2	Liver	11.6819	16.2353
SM 41:1;O2	AorticValve	10.6859	-0.33276
SM 41:1;O2	Liver	9.01522	2.68776
SM 41:2;O2	AorticValve	10.6491	-0.0981722
SM 41:3;O2	Liver	13.3505	17.1944
SM 42:1;O2	AorticValve	9.37197	-2.51391
SM 42:1;O2	Liver	10.4629	0.0786569
SM 42:1;O3	AorticValve	9.31446	1.41945
SM 42:1;O4	AorticValve	8.91984	1.85198
SM 42:2;O2	AorticValve	8.36416	-3.89016
SM 42:2;O2	Liver	8.80744	-3.42079
SM 42:2;O3	AorticValve	9.40972	1.73611
SM 42:3;O2	AorticValve	9.95589	-1.7675
SM 42:3;O2	Liver	12.0937	16.6253
SM 42:3;O3	AorticValve	9.8558	2.20792
SM 42:4;O2	Liver	13.4797	17.2379
SM 43:1;O2	AorticValve	9.4477	1.24495
SM 43:1;O2	Liver	13.2632	17.214
SM 43:2;O2	AorticValve	9.68118	1.13743
SM 43:2;O2	Liver	13.1088	17.1026
SM 43:3;O2	AorticValve	9.84382	1.94436
SM 43:3;O2	Liver	13.3488	17.3609
SM 44:1;O2	AorticValve	9.16762	1.60089
SM 44:2;O2	AorticValve	9.55748	1.3778
SM 44:3;O2	AorticValve	9.72149	1.89717
SM 44:4;O2	AorticValve	9.92749	2.19579
SM 50:2;O3	AorticValve	9.22429	2.16871
SM 52:2;O3	AorticValve	9.20857	2.08861
SM 52:3;O3	AorticValve	9.30765	2.0821
SM 54:2;O3	AorticValve	9.14938	2.02442
Cer 30:1;O2	Plasma	-5.93118	14.4081
Cer 32:1;O2	Liver	10.413	17.6841
Cer 32:1;O2	Plasma	-5.73361	14.4873
Cer 32:2;O2	AorticValve	-6.47655	10.0034
Cer 33:1;O2	AorticValve	-6.82426	10.1363
Cer 34:0;O	AorticValve	-12.8866	3.40884
Cer 34:0;O2	AorticValve	-7.10148	10.5909
Cer 34:1;O2	AorticValve	-6.52608	10.3707
Cer 34:1;O2	Liver	10.3772	17.6886
Cer 34:1;O2	Plasma	-5.88117	14.4852
Cer 34:2;O2	AorticValve	-6.55999	9.84998
Cer 34:2;O2	Plasma	-6.01637	14.51
Cer 35:1;O2	AorticValve	-6.86434	10.1168
Cer 36:0;O2	AorticValve	-7.05123	10.5679
Cer 36:0;O2	Plasma	-5.56839	14.525
Cer 36:1;O	AorticValve	-12.9974	3.51632
Cer 36:1;O2	AorticValve	-6.7261	10.3746
Cer 36:1;O2	Liver	10.4325	17.6243
Cer 36:1;O2	Plasma	-5.79697	14.4389
Cer 36:2;O2	AorticValve	-6.4945	9.99914
Cer 36:2;O2	Liver	10.3866	17.77
Cer 37:1;O2	AorticValve	-6.94841	10.1082
Cer 38:0;O	AorticValve	-13.0072	3.4153
Cer 38:0;O2	AorticValve	-7.13577	10.7086
Cer 38:0;O2	Plasma	-5.57955	14.5557
Cer 38:1;O	AorticValve	-12.9287	3.56376
Cer 38:1;O	Plasma	-12.2926	3.07364
Cer 38:1;O2	AorticValve	-6.82156	10.2429
Cer 38:1;O2	Liver	10.3643	17.7077
Cer 38:1;O2	Plasma	-5.73454	14.3781
Cer 38:2;O2	AorticValve	-6.46169	9.90361
Cer 39:1;O2	AorticValve	-6.91502	10.236
Cer 39:1;O2	Plasma	-5.79261	14.3381
Cer 40:0;O	AorticValve	-13.0729	3.54544
Cer 40:0;O2	AorticValve	-7.09067	10.6097
Cer 40:0;O2	Plasma	-5.66014	14.492
Cer 40:0;O3	AorticValve	-12.8485	3.33038
Cer 40:1;O	AorticValve	-12.9506	3.62217
Cer 40:1;O	Plasma	-12.1793	2.97465
Cer 40:1;O2	AorticValve	-6.56106	10.4838
Cer 40:1;O2	Liver	11.1289	17.6484
Cer 40:1;O2	Plasma	-5.84695	14.2146
Cer 40:2;O2	AorticValve	-6.51164	10.1401
Cer 40:2;O2	Liver	10.7129	17.8039
Cer 40:2;O2	Plasma	-6.02733	14.4716
Cer 40:3;O2	AorticValve	-6.41469	10.0024
Cer 41:0;O	AorticValve	-12.7791	3.45508
Cer 41:0;O	Plasma	-12.3196	3.06963
Cer 41:0;O2	AorticValve	-7.05578	10.6315
Cer 41:0;O2	Plasma	-5.51327	14.6089
Cer 41:0;O3	AorticValve	-12.9733	3.36822
Cer 41:1;O	AorticValve	-12.8774	3.34473
Cer 41:1;O	Plasma	-12.1928	2.97856
Cer 41:1;O2	AorticValve	-6.66457	10.4407
Cer 41:1;O2	Plasma	-5.67881	14.2437
Cer 41:1;O3	AorticValve	-13.0017	3.42118
Cer 41:2;O2	AorticValve	-6.5763	9.9369
Cer 41:2;O2	Plasma	-5.88664	14.3479
Cer 42:0;O	AorticValve	-12.8454	3.57145
Cer 42:0;O	Plasma	-12.2791	3.01706
Cer 42:0;O2	AorticValve	-7.12375	10.6744
Cer 42:0;O2	Plasma	-5.52395	14.4936
Cer 42:0;O3	AorticValve	-12.9769	3.31411
Cer 42:0;O4	AorticValve	-6.9925	10.5136
Cer 42:1;O	AorticValve	-12.9823	3.58035
Cer 42:1;O	Plasma	-12.2475	3.04138
Cer 42:1;O2	AorticValve	-6.60853	10.4302
Cer 42:1;O2	Liver	11.846	16.9596
Cer 42:1;O2	Plasma	-7.03174	10.2559
Cer 42:1;O3	AorticValve	-12.9721	3.43338
Cer 42:2;O	AorticValve	-13.0437	3.72836
Cer 42:2;O	Plasma	-12.2092	3.07835
Cer 42:2;O2	AorticValve	-6.54877	10.4539
Cer 42:2;O2	Liver	11.7821	16.8363
Cer 42:2;O2	Plasma	-5.94343	14.028
Cer 42:3;O2	AorticValve	-6.42944	10.2345
Cer 42:3;O2	Liver	10.7202	17.9317
Cer 42:3;O2	Plasma	-6.09201	14.4463
Cer 42:4;O2	AorticValve	-6.43602	10.0152
Cer 43:0;O	AorticValve	-12.9921	3.43864
Cer 43:1;O2	AorticValve	-7.00417	10.0764
Cer 43:1;O2	Plasma	-5.76094	14.1771
Cer 43:2;O2	AorticValve	-6.37712	9.90429
Cer 43:2;O2	Plasma	-6.04407	14.4846
Cer 44:1;O2	AorticValve	-7.10705	10.1843
Cer 44:1;O2	Plasma	-5.81495	14.2671
Cer 44:2;O	AorticValve	-13.0685	3.61894
Cer 44:2;O2	AorticValve	-6.63638	9.98095
Cer 44:2;O2	Liver	10.3588	17.6472
Cer 44:3;O2	AorticValve	-6.34431	10.0499

## Sheet: Fig.1c - CE to TG ratio
Source Data Fig.1c Comparison of CE/TG ratio of aortic valve (TAV, mildly diseased) and adipose tissue, plasma and liver.
Values for adipose tissue, plasma and liver were calculated from reported values by Lange et al. (DOI: 10.1016/j.xcrm.2021.100407) and Vvedenskaya et al. (DOI: 10.1016/j.jlr.2021.100104), respectively.
Aortic valve	Adipose tissue	Plasma	Liver
14.9743	0.0057	6.59964	0.0706981
10.6336	0.00784623	5.71455	0.260525
14.8895	0.00842381	4.78368	0.0687678
5.65782	0.00940194	3.59214	0.150699
7.70459	0.01104	4.01757	0.106512
6.33987	0.00621048	4.51135	0.116521
2.87731		4.34318	0.213618
28.7179		6.01207	0.516258
8.98288		2.69809	0.145305
11.1569		3.50628	0.224658
18.8958		6.71958	0.0700514
7.70228		6.5612	0.0826799
8.26871		5.96024	0.153992
27.5294		4.9537	0.211233
		11.7831	0.218185
		2.95174	0.0822299
		12.3777	0.249326
		2.06111	0.318863
		7.57864	0.314271
		7.41973	0.184446
		3.58239	2.0589
		1.77071	0.181204
		7.72284	0.0340727
		4.42302	0.280431
		5.52903	0.159983
		3.7785	0.065329
		12.2486	0.0990467
		3.16448	0.284924
		5.91057	0.111106
		6.70235	0.171443
		1.75225	0.136022
		5.1903	0.136034
		3.78478	0.304527
		7.21784	0.0783067
		12.2861	0.126929
		11.1854	0.116435
		5.41104	0.0337956
		4.27782	0.520925
		4.35883	0.077244
		11.2195	0.324184
		5.85264	0.162627
		7.43979	0.215291
		6.63889	0.113218
		12.0058	0.016318
		9.209	0.0309495
		2.36285	0.110708
		8.35553	0.134646
		11.2265	0.0831772
		11.5908	0.256121
		13.4149

## Sheet: Fig.1d - SM to PC ratio
Source Data Fig.1d Comparison of SM/PC ratio of aortic valve (TAV, mildly diseased) and different lipoprotein subclasses.
Values for Lipoprotein subclasses were calculated from reported values by Wiesner et al. 2009 (DOI: 10.1194/jlr.D800028-JLR200), Skipski et al. 1967 (DOI: 10.1042/bj1040340), Holčapek et al. 2015 (DOI: 10.1016/j.chroma.2014.12.023) and Dzobo et al. 2024 (DOI: 10.1161/ATVBAHA.123.319937)
Aortic Valve	LDL	Lp(a)	VLDL	HDL
0.980915	0.472674	0.512388	0.275569	0.27824
1.28897	0.248	0.652101	0.167939	0.196
1.08976	0.407	0.580033	0.196311	0.119
1.24872	0.261456	0.510572	0.350743	0.10221
0.751218	0.257412	0.447586	0.19326	0.101093
0.7926	0.600209		0.35604	0.174022
0.996332	0.742312		0.364719	0.24153
0.940335	0.74041		0.397552	0.190533
0.874933	0.832943			0.224648
1.58911	0.906053			0.181083
0.769014
0.907636
0.603503
0.690466

## Sheet: Fig.2b - CE
Source Data Fig.2b Mean total concentration of cholesteryl esters (CE) in tricuspid aortic valve (TAV) tissue at mildly diseased, fibrotic and calcific disease stage.
	CE in nmol/mg wet sample weight
	mildly diseased	fibrotic	calcific
	6.95689	24.0994	28.6959
	17.4432	15.985	22.549
	6.99603	25.2621	21.9271
	15.3506	11.0872	13.3659
	15.3977	13.3577	12.6789
	9.25359	35.4971	26.5532
	9.86563	42.6706	24.4967
	15.6732	28.859	14.9819
		10.8887	31.8081
		18.8198
	8.07683	75.1863	27.3588
	14.1545	40.3845	30.6299
	12.8401	21.7711	24.7341
	7.06913	40.6941	41.5877
	3.80388	24.3484	18.5255
	8.38634	6.87494	23.7061
		50.1063	28.4811
		55.887	42.5792
		14.0904	20.6657
mean	10.8048	29.2563	25.2958
standard deviation	4.08614	17.4508	8.02802

## Sheet: Fig.2c - ST and TG
Source Data Fig.2c Mean total concentration of triacylglycerides (TG) and free cholesterol (ST) in tricuspid aortic valve (TAV) tissue at mildly diseased, fibrotic and calcific disease stage.
	ST in pmol/mg wet sample weight			TG in pmol/mg wet sample weight
	mildly diseased	fibrotic	calcific	mildly diseased	fibrotic	calcific
	32.5024	87.3669	345.176	621.718	3394.57	4431.34
	72.0292	37.5789	164.287	2155.77	807.044	2037.51
	50.3603	86.5666	200.829	600.59	5657.75	3883.44
	101.639	74.957	77.2278	3711	735.556	1237.21
	76.6158	65.2618	74.1555	2660.03	1627.01	1266.46
	41.9371	100.942	125.44	1915.01	5102.36	2288.09
	59.9571	182.257	124.425	4857.19	4853.2	817.46
	63.2555	291.183	91.2461	651.037	891.477	765.084
		48.8791	191.083		680.649	3057.99
		202.429			764.453
	78.7602	453.539	191.246	1137.87	2425.26	1406.3
	79.5556	344.032	232.696	1711.13	1532.62	1184.49
	82.1381	114.121	226.364	828.139	1315.5	823.079
	58.3914	142.723	306.848	1314.54	944.678	1849.54
	51.0218	287.362	147.553	595.11	945.387	994.79
	67.7245	39.4438	198.177	389.217	395.312	1848.09
		158.265	205.047		1896.13	1373.37
		407.096	458.546		5902.22	2038.1
		64.9763	122.473		1871.16	913.966
mean	65.4205	167.841	193.49	1653.45	2196.97	1789.79
standard deviation	17.5182	125.513	95.6179	1275.95	1790.81	1025.86

## Sheet: Fig.2d - GPL and SP
Source Data Fig.2d Mean total concentration of glycerophospholipids (GPL) and sphingolipids (SP) in tricuspid aortic valve (TAV) tissue at mildly diseased, fibrotic and calcific disease stage.
	GPL in pmol/mg wet sample weight			SP in pmol/mg wet sample weight
	mildly diseased	fibrotic	calcific	mildly diseased	fibrotic	calcific
	982.021	1612.25	1295.56	542.564	1157.69	1393.5
	1472.98	1104	1278.73	1086.99	708.496	1147.63
	1291.25	1655.04	1267.5	758.139	1127.55	1431.79
	1584.49	1299.23	1437.86	1155.43	729.867	992.019
	1525.77	1622.72	1711.96	782.908	943.218	1082.94
	1102.18	1620.33	1304.21	578.025	1254.27	1475.64
	1544.7	1977.45	1252.76	877.533	1978.73	1394.14
	1502.07	1896.93	1839.72	820.779	1989.55	1155.44
		1388.8	1622.23		873.7	1660.46
		1457.29			1349.73
	1251.61	2701.62	2010.52	689.003	3703.02	1876.38
	1828.37	1944.07	2033.34	1578.43	2589.46	2308.58
	1837.08	1672.34	1686.43	824.053	1463.14	1797.8
	1332.3	1947.66	1880.79	636.199	1543.16	1937.79
	1589.99	1751.93	1560.79	541.902	1689.46	1369.02
	1750.38	1462.77	2113.3	722.329	715.891	1745.1
		1462.06	1721.79		1621.06	2154.51
		2800.58	1124.92		5080.19	2137.02
		1276.05	1449.4		771.748	1514.09
mean	1471.08	1718.59	1588.43	828.163	1646.84	1587.44
standard deviation	246.551	425.154	296.249	272.547	1085.23	378.463

## Sheet: Fig.2e - LPC to PC ratio
Source Data Fig.2e Comparison of LPC/PC ratio in tricuspid aortic valve (TAV) tissue at mildly diseased, fibrotic and calcific disease stage.
TAV LPC/PC
mildly diseased	fibrotic	calcific
0.072845	0.13547	0.336791
0.0850993	0.113415	0.186845
0.069875	0.111379	0.196736
0.0958129	0.0981367	0.111401
0.0592216	0.0954133	0.122699
0.0815513	0.152639	0.345765
0.0392663	0.197289	0.304877
0.0524321	0.178056	0.0870939
0.0475418	0.109007	0.341041
0.0964862	0.173075	0.285617
0.0287344	0.298561	0.319078
0.058732	0.27599	0.226849
0.0232892	0.208845	0.241508
0.0483349	0.148684	0.216384
	0.193408	0.189067
	0.0601702	0.236063
	0.20181	0.330698
	0.334135	0.315809
	0.126974

## Sheet: Fig.2f - Cer to SM ratio
Source Data Fig.2f Comparison of Cer/SM ratio in tricuspid aortic valve (TAV) tissue at mildly diseased, fibrotic and calcific disease stage.
TAV Cer/SM
mildly diseased	fibrotic	calcific
0.0217015	0.0304983	0.0525783
0.0299555	0.0203384	0.0345173
0.0266988	0.0329379	0.0473564
0.0333222	0.0244464	0.029031
0.0260688	0.032487	0.0306082
0.0204068	0.024847	0.0296795
0.0260061	0.0364795	0.0325244
0.0247391	0.058442	0.0405267
0.0243703	0.0349989	0.0396022
0.0401475	0.0387631	0.0371517
0.0215762	0.0663478	0.0583809
0.0237753	0.0833456	0.0471201
0.0242912	0.0368235	0.035693
0.0203534	0.0352489	0.0439332
	0.0347865	0.0470126
	0.024893	0.0880632
	0.0500317	0.114993
	0.0673334	0.041209
	0.0240458

## Sheet: Fig.2g - SM to PC ratio
Source Data Fig.2g Comparison of SM/PC ratio in tricuspid aortic valve (TAV) tissue at mildly diseased, fibrotic and calcific disease stage.
TAV SM/PC
mildly diseased	fibrotic	calcific
0.980915	1.364	1.85309
1.28897	0.968392	1.65247
1.08976	1.20282	1.94699
1.24872	1.00591	1.18289
0.751218	1.12832	1.2222
0.7926	1.20618	2.02594
0.996332	1.80329	1.88381
0.940335	1.98682	1.1208
0.874933	1.15529	1.68039
1.58911	1.7002	1.60321
0.769014	2.15091	1.78949
0.907636	2.33487	1.99298
0.603503	1.48114	1.87766
0.690466	1.37373	1.6034
	1.84483	1.22405
	0.888382	2.00528
	1.83805	3.03223
	3.3296	1.80762
	1.02491

[truncated: 23 more sheets: Fig.2h Lipid Trend , Fig.3b - CE, Fig.3c - ST and TG, Fig.3d - GPL and SP, Fig.3e - TAV - ANOVA, Fig.3f - Volcano plot - md, Fig.3g - Volcano plot - fib, Fig.3h - Volcano plot - cal, Fig.4a - Volcano plot - md, Fig.4b - Volcano plot - fib, Fig.4c - Volcano plot - cal, Fig.4d - ANOVA, Suppl. Fig. 1, Suppl. Fig. 2, Suppl. Fig. 3, Suppl. Fig. 4a, Suppl. Fig. 4b, Suppl. Fig. 4c, Suppl. Fig. 4d, Suppl. Fig. 5 …]
